# Supplementary material for: Clustering analysis of large-scale phenotypic data in the model filamentous fungus Neurospora crassa
Source: BMC Genomics. 2020 Nov 2;21:755. doi: 10.1186/s12864-020-07131-7 (PMC7607824; doi:10.1186/s12864-020-07131-7)
Supplement: Supplementary file 1 — Additional file 1. [file 12864_2020_7131_MOESM1_ESM.xlsx]

## Sheet: Metadata
Additional File 1: Mutant phenotypes and cluster assignments, gene product descriptions, protein features, chromosome location and metabolic genes
Column		Description of phenotypic assay		Units	Scoring details
NCU Number		Gene identifier.			Not applicable
Gene classification		Gene class abbreviations for genes in published papers from previous studies. STKin = Serine/threonine protein kinase. Pase = Serine/threonine or tyrosine protein phosphatase. GPCR = G protein coupled receptor. TF = Transcription factor.			Not applicable
Product description		Obtained from FungiDB or from publications.			Not applicable
Gene name		Name of a specific gene.			Not applicable
Basal hyphae growth rate mm/day		The apical extension rate of basal hyphae at was measured using glass or disposable race tubes containing Vogel's minimal agar medium (VM). Conditions were 25°C at ambient conditions or in the dark as described in the Methods. The total growth in mm was then measured for each time point and a plot of mm vs. time used to determine growth rate. A minimum of four replicates with growth rates with R …		mm/day	Normal is 70-85mm/day
Aerial hyphae height (total mm)		The height of aerial hyphae was measured in liquid standing cultures containing Vogel's minimal medium (VM). Tubes were incubated statically (typically in the dark) at 25°C for 3-4 days. Total height (in mm) was recorded. A minimum of 4 replicates was analyzed for each strain. The average value in mm was reported.		mm	Normal is 30-45mm total in 3 days.
Conidia Number		Slant tubes (13x100mm) containing 3 ml VM agar medium were inoculated with strains and grown at room temperature for 6 to 8 days under ambient light conditions or for 3 days in the dark at 30°C and 4 days in the light at room temperature, as described in the Methods. Production of conidia was scored visually, for amount and for morphology. A minimum of 4 replicates was analyzed for each strain.			Normal = Similar to wild type. Increased = More conidia than wild type (at least 50% increase). Reduced = Fewer conidia than wild type (at least 50% reduction). Severely reduced = At least 75% reduction in conidia number. Not formed = No visible conidia.
Conidia Morphology					Normal = Similar to wild type. Not formed = No conidia are formed, so no morphology to score. Abnormal = Lysed conidia, pigmentation differences, etc.
Protoperithecia Number		Synthetic crossing medium (SCM) agar slant tubes were inoculated with the strains. After 7-8 days of incubation at room temperature in constant light, cultures were scored for the number and morphology of protoperithecia by inspection using a stereomicroscope. A minimum of 4 replicates were scored for each strain.			Normal = Similar to wild type. Increased = More protoperithecia than wild type (at least ~50% increase). Reduced = Fewer protoperithecia than wild type (at least 50% reduction). Severely reduced = At least ~75% reduction in protoperithecia number. Not formed = No visible protoperithecia.
Protoperithecial Morphology					Normal = Similar to wild type. Not formed = No protoperithecia are formed, so no morphology to score. Abnormal = Aberrant appearance, not specified. Smaller size = Protoperithecia are significantly smaller than wild type. Submerged = Protoperithecia are submerged below the agar surface.
Perithecia Number		The 7-8 day old SCM cultures from the protoperithecial scoring were fertilized using a suspension of wild-type conidia of the opposite mating type. Cultures were returned to the same conditions used for protoperithecial development. After 7 more days (~2 weeks total), cultures were scored for the number and morphology of perithecia using a stereomicroscope.			Normal = Similar to wild type. Increased = More perithecia than wild type (at least ~50% increase). Reduced = Fewer perithecia than wild type (at least ~50% reduction). Severely reduced = At least ~75% reduction in perithecia number. Not formed = No visible perithecia.
Perithecia Morphology					Normal = Similar to wild type. Not formed = No perithecia are formed, so no morphology to score. Abnormal = Aberrant appearance, not specified. Abnormal beaks = Beak defect, not specified. Reduced number beaks = Fewer perithecial beaks than wild type (~25-50% reduction). No beaks = No visible beaks. Less melanized = Perithecia are lighter-pigmented than wild type. Smaller size = Perithecia are si…
Ascospore Number		The 2 week old SCM cultures from the perithecial scoring were returned to the same culture conditions. After 7 more days of incubation (~3 weeks total), cultures were scored for the number and morphology of ascospores using a stereomicroscope. Perithecial beak morphology was also scored at this point.			Normal = Similar to wild type. Increased = More ascospores than wild type (at least 50% increase). Reduced = Fewer ascospores than wild type (at least 50% reduction). Severely reduced = At least 75% reduction in ascospore number. Not formed = No visible ascospores.
Ascospore Morphology					Normal = Similar to wild type. Not formed = No ascospores are formed, so no morphology to score. Smaller size = Ascospores are significantly smaller than wild type (~50% reduction). Some tan spores = Majority of ascospores are black, but significant number are tan (at least 25%). Tan color = Majority of ascospores are tan. Transparent = Majority of ascospores have no pigmentation.

## Sheet: Phenotypes
Data available at: https://fungidb.org/fungidb/app/record/dataset/DS_c334877c42
NCU Number	Consolidated Gene Names	Basal hyphae growth rate (mm/day)	Aerial hyphae height (total mm)	Conidia Number	Conidia Morphology	Protoperithecia Number	Protoperithecial Morphology	Perithecia Number	Perithecia Morphology	Ascospore Number	Ascospore Morphology	Cluster
NCU06312	gpr-4	73.9	44.8	Normal	Normal	Normal	Normal	Normal	Normal	Normal	Normal	1
NCU04848	vad-11	73.9	46.5	Normal	Normal	Normal	Normal	Normal	Normal	Normal	Normal	1
NCU09796	gpr-38	74.1	46.9	Normal	Normal	Normal	Normal	Normal	Normal	Normal	Normal	1
NCU01954	cwc-24/msp-14	74.7	42.9	Normal	Normal	Normal	Normal	Normal	Normal	Normal	Normal	1
NCU09201	gpr-37	76.1	43.2	Normal	Normal	Normal	Normal	Normal	Normal	Normal	Normal	1
NCU03238	gpr-9	77.7	44.4	Normal	Normal	Normal	Normal	Normal	Normal	Normal	Normal	1
NCU00005	gpr-12	77.9	43	Normal	Normal	Normal	Normal	Normal	Normal	Normal	Normal	1
NCU05189	gpr-21	78	42.2	Normal	Normal	Normal	Normal	Normal	Normal	Normal	Normal	1
NCU16793	znf-45	78.1	42.9	Normal	Normal	Normal	Normal	Normal	Normal	Normal	Normal	1
NCU09195	gpr-6	78.2	43.7	Normal	Normal	Normal	Normal	Normal	Normal	Normal	Normal	1
NCU06531	gpr-25	78.3	45.9	Normal	Normal	Normal	Normal	Normal	Normal	Normal	Normal	1
NCU08718	gpr-35	78.4	47.3	Normal	Normal	Normal	Normal	Normal	Normal	Normal	Normal	1
NCU00182	gpr-11	78.8	41.2	Normal	Normal	Normal	Normal	Normal	Normal	Normal	Normal	1
NCU00300	gpr-5	79.4	45.8	Normal	Normal	Normal	Normal	Normal	Normal	Normal	Normal	1
NCU09883	gpr-7	79.4	46.5	Normal	Normal	Normal	Normal	Normal	Normal	Normal	Normal	1
NCU08431	gpr-32	79.5	45	Normal	Normal	Normal	Normal	Normal	Normal	Normal	Normal	1
NCU08624	gpr-34	79.6	44	Normal	Normal	Normal	Normal	Normal	Normal	Normal	Normal	1
NCU06944		79.7	42.9	Normal	Normal	Normal	Normal	Normal	Normal	Normal	Normal	1
NCU08307		79.8	44.4	Normal	Normal	Normal	Normal	Normal	Normal	Normal	Normal	1
NCU06629	gpr-13	80.3	46.8	Normal	Normal	Normal	Normal	Normal	Normal	Normal	Normal	1
NCU04987	gpr-10	80.9	44.4	Normal	Normal	Normal	Normal	Normal	Normal	Normal	Normal	1
NCU09214	tah-13	81	47.4	Reduced	Normal	Normal	Normal	Normal	Normal	Normal	Normal	1
NCU05854	gpr-24	81.1	42.2	Normal	Normal	Normal	Normal	Normal	Normal	Normal	Normal	1
NCU04058	tah-7	81.1	49.2	Reduced	Normal	Normal	Normal	Normal	Normal	Normal	Normal	1
NCU03728	tah-6	81.2	45.6	Normal	Normal	Normal	Normal	Normal	Normal	Normal	Normal	1
NCU06551	tah-9	81.5	47.4	Normal	Normal	Normal	Normal	Normal	Normal	Normal	Normal	1
NCU00282	tah-5	83	48.3	Normal	Normal	Normal	Normal	Normal	Normal	Normal	Normal	1
NCU10597	fgr-1	85.3	43.2	Normal	Normal	Normal	Normal	Normal	Normal	Normal	Normal	1
NCU04350	chs-7	42.5	22.5	Reduced	Normal	Not_formed	Not_formed	Not_formed	Not_formed	Not_formed	Not_formed	2
NCU02017	ada-2	47.5	22.5	Reduced	Normal	Not_formed	Not_formed	Not_formed	Not_formed	Not_formed	Not_formed	2
NCU00007	prr-4	52.5	22.5	Reduced	Normal	Not_formed	Not_formed	Not_formed	Not_formed	Not_formed	Not_formed	2
NCU02534	nuo49	52.5	22.5	Reduced	Normal	Not_formed	Not_formed	Not_formed	Not_formed	Not_formed	Not_formed	2
NCU03931	ada-5	52.5	22.5	Reduced	Normal	Not_formed	Not_formed	Not_formed	Not_formed	Not_formed	Not_formed	2
NCU00317	cpr-8	57.5	22.5	Reduced	Normal	Not_formed	Not_formed	Not_formed	Not_formed	Not_formed	Not_formed	2
NCU04078	adh-11	57.5	22.5	Reduced	Normal	Not_formed	Not_formed	Not_formed	Not_formed	Not_formed	Not_formed	2
NCU04990	stk-17/fi	57.5	22.5	Reduced	Normal	Not_formed	Not_formed	Not_formed	Not_formed	Not_formed	Not_formed	2
NCU07392	adv-1	62.5	28.5	Reduced	Normal	Not_formed	Not_formed	Not_formed	Not_formed	Not_formed	Not_formed	2
NCU06563	pp2A	70.9	30.5	Reduced	Normal	Not_formed	Not_formed	Not_formed	Not_formed	Not_formed	Not_formed	2
NCU09197		75	35.7	Normal	Normal	Normal	Normal	Normal	Normal	Normal	Normal	3
NCU05307	gpr-22	75.6	38.3	Normal	Normal	Normal	Normal	Normal	Normal	Normal	Normal	3
NCU07834	rcn-1	75.7	39.3	Reduced	Normal	Normal	Normal	Normal	Normal	Normal	Normal	3
NCU00054		76.2	32.7	Normal	Normal	Normal	Normal	Normal	Normal	Normal	Normal	3
NCU03495	pph-7	76.4	39.9	Normal	Normal	Normal	Normal	Normal	Normal	Normal	Normal	3
NCU00445		76.6	30.9	Normal	Normal	Normal	Normal	Normal	Normal	Normal	Normal	3
NCU09252		76.9	35.1	Normal	Normal	Normal	Normal	Normal	Normal	Normal	Normal	3
NCU00786	gpr-1	77.2	39.5	Normal	Normal	Normal	Normal	Normal	Abnormal_beaks	Normal	Normal	3
NCU04211		77.3	39.3	Normal	Normal	Normal	Normal	Normal	Normal	Normal	Normal	3
NCU00017		77.5	37.5	Normal	Normal	Normal	Normal	Normal	Normal	Normal	Normal	3
NCU00055	cdo-1	77.5	37.5	Normal	Normal	Normal	Normal	Normal	Normal	Normal	Normal	3
NCU00132		77.5	37.5	Reduced	Normal	Normal	Normal	Normal	Normal	Normal	Normal	3
NCU00195		77.5	37.5	Normal	Normal	Normal	Normal	Normal	Normal	Normal	Normal	3
NCU00253		77.5	37.5	Normal	Normal	Normal	Normal	Normal	Normal	Normal	Normal	3
NCU00256		77.5	37.5	Normal	Normal	Normal	Normal	Normal	Normal	Normal	Normal	3
NCU00264		77.5	37.5	Normal	Normal	Normal	Normal	Normal	Normal	Normal	Normal	3
NCU00302	gsl-3	77.5	37.5	Normal	Normal	Normal	Normal	Normal	Normal	Normal	Normal	3
NCU00303		77.5	37.5	Normal	Normal	Normal	Normal	Normal	Normal	Normal	Normal	3
NCU00316	mic-1	77.5	37.5	Normal	Normal	Normal	Normal	Normal	Normal	Normal	Normal	3
NCU00335	msp-2	77.5	37.5	Normal	Normal	Normal	Normal	Normal	Normal	Normal	Normal	3
NCU00450	sut-14	77.5	37.5	Normal	Normal	Normal	Normal	Normal	Normal	Normal	Normal	3
NCU00484	nuo18.4	77.5	37.5	Normal	Normal	Normal	Normal	Normal	Normal	Normal	Normal	3
NCU00542	mic-36	77.5	37.5	Normal	Normal	Normal	Normal	Normal	Normal	Normal	Normal	3
NCU00549	gst-6	77.5	37.5	Normal	Normal	Normal	Normal	Normal	Normal	Normal	Normal	3
NCU00570	rpo-16	77.5	37.5	Normal	Normal	Normal	Normal	Normal	Normal	Normal	Normal	3
NCU00606		77.5	37.5	Normal	Normal	Normal	Normal	Normal	Normal	Normal	Normal	3
NCU00643	ard-1	77.5	37.5	Normal	Normal	Normal	Normal	Normal	Normal	Normal	Normal	3
NCU00644	ats-3	77.5	37.5	Normal	Normal	Normal	Normal	Normal	Normal	Normal	Normal	3
NCU00658	mb-3	77.5	37.5	Normal	Normal	Normal	Normal	Normal	Normal	Normal	Normal	3
NCU00711	mdr-1	77.5	37.5	Normal	Normal	Normal	Normal	Normal	Normal	Normal	Normal	3
NCU00780	ldh-4	77.5	37.5	Normal	Normal	Normal	Normal	Normal	Normal	Normal	Normal	3
NCU00796		77.5	37.5	Normal	Normal	Normal	Normal	Normal	Normal	Normal	Normal	3
NCU00809	sut-26	77.5	37.5	Normal	Normal	Normal	Normal	Normal	Normal	Normal	Normal	3
NCU00828	pmpr-2	77.5	37.5	Normal	Normal	Normal	Normal	Normal	Normal	Normal	Normal	3
NCU00859		77.5	37.5	Normal	Normal	Normal	Normal	Normal	Normal	Normal	Normal	3
NCU00916	trm-15	77.5	37.5	Normal	Normal	Normal	Normal	Normal	Normal	Normal	Normal	3
NCU01066	lao	77.5	37.5	Normal	Normal	Normal	Normal	Normal	Normal	Normal	Normal	3
NCU01120	spo11	77.5	37.5	Normal	Normal	Normal	Normal	Normal	Normal	Normal	Normal	3
NCU01122		77.5	37.5	Normal	Normal	Normal	Normal	Normal	Normal	Normal	Normal	3
NCU01134	cyp450-4	77.5	37.5	Normal	Normal	Normal	Normal	Normal	Normal	Normal	Normal	3
NCU01162	gel-1	77.5	37.5	Normal	Normal	Normal	Normal	Normal	Normal	Normal	Normal	3
NCU01348	put-3	77.5	37.5	Normal	Normal	Normal	Normal	Normal	Normal	Normal	Normal	3
NCU01376	pho-2	77.5	37.5	Normal	Normal	Normal	Normal	Normal	Normal	Normal	Normal	3
NCU01422	mbf1	77.5	37.5	Normal	Normal	Normal	Normal	Normal	Normal	Normal	Normal	3
NCU01478		77.5	37.5	Normal	Normal	Normal	Normal	Normal	Normal	Normal	Normal	3
NCU01623		77.5	37.5	Normal	Normal	Normal	Normal	Normal	Normal	Normal	Normal	3
NCU01629		77.5	37.5	Normal	Normal	Normal	Normal	Normal	Normal	Normal	Normal	3
NCU01669	prm-3	77.5	37.5	Normal	Normal	Normal	Normal	Normal	Normal	Normal	Normal	3
NCU01751	abc-23	77.5	37.5	Normal	Normal	Normal	Normal	Normal	Normal	Normal	Normal	3
NCU02057		77.5	37.5	Normal	Normal	Normal	Normal	Normal	Normal	Normal	Normal	3
NCU02100		77.5	37.5	Normal	Normal	Normal	Normal	Normal	Normal	Normal	Normal	3
NCU02142		77.5	37.5	Normal	Normal	Normal	Normal	Normal	Normal	Normal	Normal	3
NCU02156		77.5	37.5	Normal	Normal	Normal	Normal	Normal	Normal	Normal	Normal	3
NCU02197		77.5	37.5	Normal	Normal	Normal	Normal	Normal	Normal	Normal	Normal	3
NCU02319	mpr-16	77.5	37.5	Normal	Normal	Normal	Normal	Normal	Normal	Normal	Normal	3
NCU02360		77.5	37.5	Normal	Normal	Normal	Normal	Normal	Normal	Normal	Normal	3
NCU02420	aaa-2	77.5	37.5	Normal	Normal	Normal	Normal	Normal	Normal	Normal	Normal	3
NCU02480		77.5	37.5	Normal	Normal	Normal	Normal	Normal	Normal	Normal	Normal	3
NCU02626	kin-4	77.5	37.5	Normal	Normal	Normal	Normal	Normal	Normal	Normal	Normal	3
NCU02720		77.5	37.5	Normal	Normal	Normal	Normal	Normal	Normal	Normal	Normal	3
NCU02741	mei-3	77.5	37.5	Normal	Normal	Normal	Normal	Normal	Normal	Normal	Normal	3
NCU02789		77.5	37.5	Normal	Normal	Normal	Normal	Normal	Normal	Normal	Normal	3
NCU02885	stk-20	77.5	37.5	Normal	Normal	Normal	Normal	Normal	Normal	Normal	Normal	3
NCU02895		77.5	37.5	Normal	Normal	Normal	Normal	Normal	Normal	Normal	Normal	3
NCU02918	mkr-6	77.5	37.5	Normal	Normal	Normal	Normal	Normal	Normal	Normal	Normal	3
NCU02925	fbm-1	77.5	37.5	Normal	Normal	Normal	Normal	Normal	Normal	Normal	Normal	3
NCU02934		77.5	37.5	Normal	Normal	Normal	Normal	Normal	Normal	Normal	Normal	3
NCU02994		77.5	37.5	Normal	Normal	Normal	Normal	Normal	Normal	Normal	Normal	3
NCU03015		77.5	37.5	Normal	Normal	Normal	Normal	Normal	Normal	Normal	Normal	3
NCU03028		77.5	37.5	Normal	Normal	Normal	Normal	Normal	Normal	Normal	Normal	3
NCU03070		77.5	37.5	Normal	Normal	Normal	Normal	Normal	Normal	Normal	Normal	3
NCU03086		77.5	37.5	Normal	Normal	Normal	Normal	Normal	Normal	Normal	Normal	3
NCU03120		77.5	37.5	Normal	Normal	Normal	Normal	Normal	Normal	Normal	Normal	3
NCU03162		77.5	37.5	Normal	Normal	Normal	Normal	Normal	Normal	Normal	Normal	3
NCU03209	gh18-2	77.5	37.5	Normal	Normal	Normal	Normal	Normal	Normal	Normal	Normal	3
NCU03428		77.5	37.5	Normal	Normal	Normal	Normal	Normal	Normal	Normal	Normal	3
NCU03533	het-6	77.5	37.5	Normal	Normal	Normal	Normal	Normal	Normal	Normal	Normal	3
NCU03659	prk-3	77.5	37.5	Normal	Normal	Normal	Normal	Normal	Normal	Normal	Normal	3
NCU03679		77.5	37.5	Normal	Normal	Normal	Normal	Normal	Normal	Normal	Normal	3
NCU03707		77.5	37.5	Normal	Normal	Normal	Normal	Normal	Normal	Normal	Normal	3
NCU03717	eif4E-2	77.5	37.5	Normal	Normal	Normal	Normal	Normal	Normal	Normal	Normal	3
NCU03719		77.5	37.5	Normal	Normal	Normal	Normal	Normal	Normal	Normal	Normal	3
NCU03752		77.5	37.5	Normal	Normal	Normal	Normal	Normal	Normal	Normal	Normal	3
NCU03753	ccg-1	77.5	37.5	Normal	Normal	Normal	Normal	Normal	Normal	Normal	Normal	3
NCU03754		77.5	37.5	Normal	Normal	Normal	Normal	Normal	Normal	Normal	Normal	3
NCU03767	mch-2	77.5	37.5	Normal	Normal	Normal	Normal	Normal	Normal	Normal	Normal	3
NCU03780		77.5	37.5	Normal	Normal	Normal	Normal	Normal	Normal	Normal	Normal	3
NCU03790		77.5	37.5	Normal	Normal	Normal	Normal	Normal	Normal	Normal	Normal	3
NCU03846		77.5	37.5	Normal	Normal	Normal	Normal	Normal	Normal	Normal	Normal	3
NCU03862	tagl-4	77.5	37.5	Normal	Normal	Normal	Normal	Normal	Normal	Normal	Normal	3
NCU03877	fol-5	77.5	37.5	Normal	Normal	Normal	Normal	Normal	Normal	Normal	Normal	3
NCU03880	gpl-7	77.5	37.5	Normal	Normal	Normal	Normal	Normal	Normal	Normal	Normal	3
NCU03883	vtc-1	77.5	37.5	Normal	Normal	Normal	Normal	Normal	Normal	Normal	Normal	3
NCU03918	msp-26	77.5	37.5	Normal	Normal	Normal	Normal	Normal	Normal	Normal	Normal	3
NCU03996	gh6-1	77.5	37.5	Normal	Normal	Normal	Normal	Normal	Normal	Normal	Normal	3
NCU03998		77.5	37.5	Normal	Normal	Normal	Normal	Normal	Normal	Normal	Normal	3
NCU04154		77.5	37.5	Normal	Normal	Normal	Normal	Normal	Normal	Normal	Normal	3
NCU04172	hne-1	77.5	37.5	Normal	Normal	Normal	Normal	Normal	Normal	Normal	Normal	3
NCU04326	stk-29	77.5	37.5	Normal	Normal	Normal	Normal	Normal	Normal	Normal	Normal	3
NCU04335	stk-30	77.5	37.5	Normal	Normal	Normal	Normal	Normal	Normal	Normal	Normal	3
NCU04424		77.5	37.5	Normal	Normal	Normal	Normal	Normal	Normal	Normal	Normal	3
NCU04473	gt69-1	77.5	37.5	Normal	Normal	Normal	Normal	Normal	Normal	Normal	Normal	3
NCU04513	uce-14	77.5	37.5	Normal	Normal	Normal	Normal	Normal	Normal	Normal	Normal	3
NCU04628		77.5	37.5	Normal	Normal	Normal	Normal	Normal	Normal	Normal	Normal	3
NCU04635		77.5	37.5	Normal	Normal	Normal	Normal	Normal	Normal	Normal	Normal	3
NCU04639		77.5	37.5	Normal	Normal	Normal	Normal	Normal	Normal	Normal	Normal	3
NCU04733	mus-50	77.5	37.5	Normal	Normal	Normal	Normal	Normal	Normal	Normal	Normal	3
NCU04819	trm-39	77.5	37.5	Normal	Normal	Normal	Normal	Normal	Normal	Normal	Normal	3
NCU05199		77.5	37.5	Normal	Normal	Normal	Normal	Normal	Normal	Normal	Normal	3
NCU05291		77.5	37.5	Normal	Normal	Normal	Normal	Normal	Normal	Normal	Normal	3
NCU05411		77.5	37.5	Normal	Normal	Normal	Normal	Normal	Normal	Normal	Normal	3
NCU05458		77.5	37.5	Normal	Normal	Normal	Normal	Normal	Normal	Normal	Normal	3
NCU05762		77.5	37.5	Normal	Normal	Normal	Normal	Normal	Normal	Normal	Normal	3
NCU05767	znf-10	77.5	37.5	Normal	Normal	Normal	Normal	Normal	Normal	Normal	Normal	3
NCU05909		77.5	37.5	Normal	Normal	Normal	Normal	Normal	Normal	Normal	Normal	3
NCU05974	gh16-7	77.5	37.5	Normal	Normal	Normal	Normal	Normal	Normal	Normal	Normal	3
NCU06028	qa-1F	77.5	37.5	Normal	Normal	Normal	Normal	Normal	Normal	Normal	Normal	3
NCU06111	gtp-26	77.5	37.5	Normal	Normal	Normal	Normal	Normal	Normal	Normal	Normal	3
NCU06175	pex3	77.5	37.5	Normal	Normal	Normal	Normal	Normal	Normal	Normal	Normal	3
NCU06177	camk-3	77.5	37.5	Normal	Normal	Normal	Normal	Normal	Normal	Normal	Normal	3
NCU06230	stk-39	77.5	37.5	Normal	Normal	Normal	Normal	Normal	Normal	Normal	Normal	3
NCU06463	mind-1	77.5	37.5	Normal	Normal	Normal	Normal	Normal	Normal	Normal	Normal	3
NCU06486	stk-43	77.5	37.5	Normal	Normal	Normal	Normal	Normal	Normal	Normal	Normal	3
NCU06569	ap3-1	77.5	37.5	Normal	Normal	Normal	Normal	Normal	Normal	Normal	Normal	3
NCU06573	cea-9	77.5	37.5	Normal	Normal	Normal	Normal	Normal	Normal	Normal	Normal	3
NCU06583	stk-44	77.5	37.5	Normal	Normal	Normal	Normal	Normal	Normal	Normal	Normal	3
NCU06601		77.5	37.5	Normal	Normal	Normal	Normal	Normal	Normal	Normal	Normal	3
NCU06626	stk-45	77.5	37.5	Normal	Normal	Normal	Normal	Normal	Normal	Normal	Normal	3
NCU06693		77.5	37.5	Normal	Normal	Normal	Normal	Normal	Normal	Normal	Normal	3
NCU06756	uce-17	77.5	37.5	Normal	Normal	Normal	Normal	Normal	Normal	Normal	Normal	3
NCU06766	dcl-2	77.5	37.5	Normal	Normal	Normal	Normal	Normal	Normal	Normal	Normal	3
NCU06971	xlr-1	77.5	37.5	Normal	Normal	Normal	Normal	Normal	Normal	Normal	Normal	3
NCU07358		77.5	37.5	Normal	Normal	Normal	Normal	Normal	Normal	Normal	Normal	3
NCU07481		77.5	37.5	Normal	Normal	Normal	Normal	Normal	Normal	Normal	Normal	3
NCU07705	clr-1	77.5	37.5	Normal	Normal	Normal	Normal	Normal	Normal	Normal	Normal	3
NCU08000	far1	77.5	37.5	Normal	Normal	Normal	Normal	Normal	Normal	Normal	Normal	3
NCU08115	msh3	77.5	37.5	Normal	Normal	Normal	Normal	Normal	Normal	Normal	Normal	3
NCU08283		77.5	37.5	Normal	Normal	Normal	Normal	Normal	Normal	Normal	Normal	3
NCU08435	rrp3	77.5	37.5	Normal	Normal	Normal	Normal	Normal	Normal	Normal	Normal	3
NCU08443		77.5	37.5	Normal	Normal	Normal	Normal	Normal	Normal	Normal	Normal	3
NCU08484	mus-27	77.5	37.5	Normal	Normal	Normal	Normal	Normal	Normal	Normal	Normal	3
NCU08848		77.5	37.5	Normal	Normal	Normal	Normal	Normal	Normal	Normal	Normal	3
NCU08887		77.5	37.5	Normal	Normal	Normal	Normal	Normal	Normal	Normal	Normal	3
NCU09432	sna-8	77.5	37.5	Normal	Normal	Normal	Normal	Normal	Normal	Normal	Normal	3
NCU09485	hsp70-6	77.5	37.5	Normal	Normal	Normal	Normal	Normal	Normal	Normal	Normal	3
NCU09489	emp-11	77.5	37.5	Normal	Normal	Normal	Normal	Normal	Normal	Normal	Normal	3
NCU09500		77.5	37.5	Normal	Normal	Normal	Normal	Normal	Normal	Normal	Normal	3
NCU09538	dpp-4	77.5	37.5	Normal	Normal	Normal	Normal	Normal	Normal	Normal	Normal	3
NCU09575	cea-2	77.5	37.5	Normal	Normal	Normal	Normal	Normal	Normal	Normal	Normal	3
NCU09638	pks-5	77.5	37.5	Normal	Normal	Normal	Normal	Normal	Normal	Normal	Normal	3
NCU09663	ce5-1	77.5	37.5	Normal	Normal	Normal	Normal	Normal	Normal	Normal	Normal	3
NCU09706	dnl-2	77.5	37.5	Normal	Normal	Normal	Normal	Normal	Normal	Normal	Normal	3
NCU09760		77.5	37.5	Normal	Normal	Normal	Normal	Normal	Normal	Normal	Normal	3
NCU09793	dbh-5	77.5	37.5	Normal	Normal	Normal	Normal	Normal	Normal	Normal	Normal	3
NCU09804	znf-43	77.5	37.5	Normal	Normal	Normal	Normal	Normal	Normal	Normal	Normal	3
NCU09829		77.5	37.5	Normal	Normal	Normal	Normal	Normal	Normal	Normal	Normal	3
NCU09855	nic-9	77.5	37.5	Normal	Normal	Normal	Normal	Normal	Normal	Normal	Normal	3
NCU09864	ovd-1	77.5	37.5	Normal	Normal	Normal	Normal	Normal	Normal	Normal	Normal	3
NCU09882	mcp-1	77.5	37.5	Normal	Normal	Normal	Normal	Normal	Normal	Normal	Normal	3
NCU09901	mrs-6	77.5	37.5	Normal	Normal	Normal	Normal	Normal	Normal	Normal	Normal	3
NCU10853	stk-57	77.5	37.5	Normal	Normal	Normal	Normal	Normal	Normal	Normal	Normal	3
NCU06701	ccr-1	77.5	38.7	Normal	Normal	Normal	Normal	Normal	Normal	Normal	Normal	3
NCU02487		77.6	36	Normal	Normal	Normal	Normal	Normal	Normal	Normal	Normal	3
NCU01994	tcf-1	77.7	38.4	Normal	Normal	Normal	Normal	Normal	Normal	Normal	Normal	3
NCU07769	gpr-30	77.9	41	Normal	Normal	Normal	Normal	Normal	Normal	Normal	Normal	3
NCU09022	gpr-36	78	41.4	Normal	Normal	Normal	Normal	Normal	Normal	Normal	Normal	3
NCU08429	gpr-31	78.1	41.5	Normal	Normal	Normal	Normal	Normal	Normal	Normal	Normal	3
NCU02257	pty-2	78.4	34.6	Normal	Normal	Normal	Normal	Normal	Normal	Normal	Normal	3
NCU01209		78.4	34.8	Normal	Normal	Normal	Normal	Normal	Normal	Normal	Normal	3
NCU05022		78.5	39.6	Normal	Normal	Normal	Normal	Normal	Normal	Normal	Normal	3
NCU01735	orp-1	78.8	32.7	Normal	Normal	Normal	Normal	Normal	Normal	Normal	Normal	3
NCU05308	tcf-25	80.1	38.7	Normal	Normal	Normal	Normal	Normal	Normal	Normal	Normal	4
NCU06920		80.1	39.3	Normal	Normal	Normal	Normal	Normal	Normal	Normal	Normal	4
NCU00019	fkh-1	80.5	36.6	Normal	Normal	Normal	Normal	Normal	Normal	Normal	Normal	4
NCU00144		80.5	40.2	Normal	Normal	Normal	Normal	Normal	Normal	Normal	Normal	4
NCU05733	acr-2	80.7	33.3	Normal	Normal	Normal	Normal	Normal	Normal	Normal	Normal	4
NCU10080		80.7	40.2	Normal	Normal	Normal	Normal	Normal	Normal	Normal	Normal	4
NCU00344		81.3	30.3	Normal	Normal	Normal	Normal	Normal	Normal	Normal	Normal	4
NCU09823	gpr-39	81.3	38.5	Normal	Normal	Normal	Normal	Normal	Normal	Normal	Normal	4
NCU06614		81.5	35.7	Normal	Normal	Normal	Normal	Normal	Normal	Normal	Normal	4
NCU07538	gpr-27	82	41	Normal	Normal	Normal	Normal	Normal	Normal	Normal	Normal	4
NCU06443		82.2	31.2	Normal	Normal	Normal	Normal	Normal	Normal	Normal	Normal	4
NCU11295		82.4	34.5	Normal	Normal	Normal	Normal	Normal	Normal	Normal	Normal	4
NCU04353		82.4	35.7	Normal	Normal	Normal	Normal	Normal	Normal	Normal	Normal	4
NCU07221	hcp-1	82.5	34	Normal	Normal	Normal	Normal	Normal	Normal	Normal	Normal	4
NCU00241		82.5	37.5	Normal	Normal	Normal	Normal	Normal	Normal	Normal	Normal	4
NCU00267		82.5	37.5	Normal	Normal	Normal	Normal	Normal	Normal	Normal	Normal	4
NCU00270		82.5	37.5	Normal	Normal	Normal	Normal	Normal	Normal	Normal	Normal	4
NCU00271		82.5	37.5	Normal	Normal	Normal	Normal	Normal	Normal	Normal	Normal	4
NCU00291		82.5	37.5	Normal	Normal	Normal	Normal	Normal	Normal	Normal	Normal	4
NCU00470	div-14	82.5	37.5	Normal	Normal	Normal	Normal	Normal	Normal	Normal	Normal	4
NCU00491		82.5	37.5	Reduced	Normal	Normal	Normal	Normal	Normal	Normal	Normal	4
NCU00631	crf9-1	82.5	37.5	Normal	Normal	Normal	Normal	Normal	Normal	Normal	Normal	4
NCU00642	gh35-1	82.5	37.5	Normal	Normal	Normal	Normal	Normal	Normal	Normal	Normal	4
NCU00808	znf-48	82.5	37.5	Normal	Normal	Normal	Normal	Normal	Normal	Normal	Normal	4
NCU00945	col-20	82.5	37.5	Normal	Normal	Normal	Normal	Normal	Normal	Normal	Normal	4
NCU00957	acw-2	82.5	37.5	Normal	Normal	Normal	Normal	Normal	Normal	Normal	Normal	4
NCU01140	nic-11	82.5	37.5	Normal	Normal	Normal	Normal	Normal	Normal	Normal	Normal	4
NCU01285		82.5	37.5	Normal	Normal	Normal	Normal	Normal	Normal	Normal	Normal	4
NCU01321	trm-60	82.5	37.5	Normal	Normal	Normal	Normal	Normal	Normal	Normal	Normal	4
NCU01522	cdp-3	82.5	37.5	Normal	Normal	Normal	Normal	Normal	Normal	Normal	Normal	4
NCU01532		82.5	37.5	Normal	Normal	Normal	Normal	Normal	Normal	Normal	Normal	4
NCU01754	adh-1	82.5	37.5	Normal	Normal	Normal	Normal	Normal	Normal	Normal	Normal	4
NCU01792	hsp90a	82.5	37.5	Normal	Normal	Normal	Normal	Normal	Normal	Normal	Normal	4
NCU02035		82.5	37.5	Normal	Normal	Normal	Normal	Normal	Normal	Normal	Normal	4
NCU02151		82.5	37.5	Normal	Normal	Normal	Normal	Normal	Normal	Normal	Normal	4
NCU02178	sad-1	82.5	37.5	Normal	Normal	Normal	Normal	Normal	Normal	Normal	Normal	4
NCU02203	znf-28	82.5	37.5	Normal	Normal	Normal	Normal	Normal	Normal	Normal	Normal	4
NCU02692		82.5	37.5	Normal	Normal	Normal	Normal	Normal	Normal	Normal	Normal	4
NCU02751	mus-59	82.5	37.5	Normal	Normal	Normal	Normal	Normal	Normal	Normal	Normal	4
NCU02930	mkr-3	82.5	37.5	Normal	Normal	Normal	Normal	Normal	Normal	Normal	Normal	4
NCU03197	stk-11	82.5	37.5	Normal	Normal	Normal	Normal	Normal	Normal	Normal	Normal	4
NCU03370		82.5	37.5	Normal	Normal	Normal	Normal	Normal	Normal	Normal	Normal	4
NCU03517	rec-9	82.5	37.5	Normal	Normal	Normal	Normal	Normal	Normal	Normal	Normal	4
NCU03769	naf-2	82.5	37.5	Normal	Normal	Normal	Normal	Normal	Normal	Normal	Normal	4
NCU03785		82.5	37.5	Normal	Normal	Normal	Normal	Normal	Normal	Normal	Normal	4
NCU03789	mdr-6	82.5	37.5	Normal	Normal	Normal	Normal	Normal	Normal	Normal	Normal	4
NCU03861	gne-2	82.5	37.5	Normal	Normal	Normal	Normal	Normal	Normal	Normal	Normal	4
NCU04321	mrc1	82.5	37.5	Normal	Normal	Normal	Normal	Normal	Normal	Normal	Normal	4
NCU04396		82.5	37.5	Normal	Normal	Normal	Normal	Normal	Normal	Normal	Normal	4
NCU04667		82.5	37.5	Normal	Normal	Normal	Normal	Normal	Normal	Normal	Normal	4
NCU05051	col-23	82.5	37.5	Normal	Normal	Normal	Normal	Normal	Normal	Normal	Normal	4
NCU05395		82.5	37.5	Normal	Normal	Normal	Normal	Normal	Normal	Normal	Normal	4
NCU05710		82.5	37.5	Normal	Normal	Normal	Normal	Normal	Normal	Normal	Normal	4
NCU05840		82.5	37.5	Normal	Normal	Normal	Normal	Normal	Normal	Normal	Normal	4
NCU05849		82.5	37.5	Normal	Normal	Normal	Normal	Normal	Normal	Normal	Normal	4
NCU05850		82.5	37.5	Normal	Normal	Normal	Normal	Normal	Normal	Normal	Normal	4
NCU06006	stk-37	82.5	37.5	Normal	Normal	Normal	Normal	Normal	Normal	Normal	Normal	4
NCU06421	stk-41	82.5	37.5	Normal	Normal	Normal	Normal	Normal	Normal	Normal	Normal	4
NCU06422	stk-42	82.5	37.5	Normal	Normal	Normal	Normal	Normal	Normal	Normal	Normal	4
NCU07053	ahd-4	82.5	37.5	Reduced	Normal	Normal	Normal	Normal	Normal	Normal	Normal	4
NCU07075	cax	82.5	37.5	Normal	Normal	Normal	Normal	Normal	Normal	Normal	Normal	4
NCU07151		82.5	37.5	Normal	Normal	Normal	Normal	Normal	Normal	Normal	Normal	4
NCU07534	qde-1	82.5	37.5	Normal	Normal	Normal	Normal	Normal	Normal	Normal	Normal	4
NCU07880	prk-6	82.5	37.5	Normal	Normal	Normal	Normal	Normal	Normal	Normal	Normal	4
NCU08038	apf-2	82.5	37.5	Normal	Normal	Normal	Normal	Normal	Normal	Normal	Normal	4
NCU08052	aqp	82.5	37.5	Normal	Normal	Normal	Normal	Normal	Normal	Normal	Normal	4
NCU08891		82.5	37.5	Normal	Normal	Normal	Normal	Normal	Normal	Normal	Normal	4
NCU09058	ech-5	82.5	37.5	Normal	Normal	Normal	Normal	Normal	Normal	Normal	Normal	4
NCU09520		82.5	37.5	Normal	Normal	Normal	Normal	Normal	Normal	Normal	Normal	4
NCU10004	stk-56	82.5	37.5	Normal	Normal	Normal	Normal	Normal	Normal	Normal	Normal	4
NCU10028		82.5	37.5	Normal	Normal	Normal	Normal	Normal	Normal	Normal	Normal	4
NCU11819		82.5	37.5	Normal	Normal	Normal	Normal	Normal	Normal	Normal	Normal	4
NCU01640	rpn-4	82.8	33.3	Normal	Normal	Normal	Normal	Normal	Normal	Normal	Normal	4
NCU06399		82.9	30.9	Normal	Normal	Normal	Normal	Normal	Normal	Normal	Normal	4
NCU06560		83.1	39.3	Normal	Normal	Normal	Normal	Normal	Normal	Normal	Normal	4
NCU07575		83.6	40.8	Normal	Normal	Normal	Normal	Normal	Normal	Normal	Normal	4
NCU08527		84.4	41.7	Normal	Normal	Normal	Normal	Normal	Normal	Normal	Normal	4
NCU01074		84.5	38.1	Normal	Normal	Normal	Normal	Normal	Normal	Normal	Normal	4
NCU00917		87.5	37.5	Normal	Normal	Normal	Normal	Normal	Normal	Normal	Normal	4
NCU03813	fdh	87.5	37.5	Normal	Normal	Normal	Normal	Normal	Normal	Normal	Normal	4
NCU06437		87.5	37.5	Normal	Normal	Normal	Normal	Normal	Normal	Normal	Normal	4
NCU07618		87.5	37.5	Normal	Normal	Normal	Normal	Normal	Normal	Normal	Normal	4
NCU03975	vad-9/znf-17	70.7	25.2	Normal	Normal	Normal	Normal	Normal	Normal	Normal	Normal	5
NCU10697	vad-16	70.7	25.2	Normal	Normal	Normal	Normal	Normal	Normal	Normal	Normal	5
NCU05035	vad-12	71.5	29.7	Normal	Normal	Normal	Normal	Normal	Normal	Normal	Normal	5
NCU15829	asd-4	72.1	26.4	Normal	Normal	Normal	Normal	Normal	Normal	Normal	Normal	5
NCU03505		72.5	18	Normal	Normal	Normal	Normal	Normal	Normal	Normal	Normal	5
NCU00023	fer-2	72.5	22.5	Normal	Normal	Normal	Normal	Normal	Normal	Normal	Normal	5
NCU00088	npp-1	72.5	22.5	Normal	Normal	Normal	Normal	Normal	Normal	Normal	Normal	5
NCU00104	hsp98	72.5	22.5	Normal	Normal	Normal	Normal	Normal	Normal	Normal	Normal	5
NCU00121	clc-1	72.5	22.5	Normal	Normal	Normal	Normal	Normal	Normal	Normal	Normal	5
NCU00122	apr-16	72.5	22.5	Normal	Normal	Normal	Normal	Normal	Normal	Normal	Normal	5
NCU00146	enr-6	72.5	22.5	Normal	Normal	Normal	Normal	Normal	Normal	Normal	Normal	5
NCU00246		72.5	22.5	Normal	Normal	Normal	Normal	Normal	Normal	Normal	Normal	5
NCU00290	abc-12	72.5	22.5	Normal	Normal	Normal	Normal	Normal	Normal	Normal	Normal	5
NCU00350	eph-2	72.5	22.5	Normal	Normal	Normal	Normal	Normal	Normal	Normal	Normal	5
NCU00403		72.5	22.5	Normal	Normal	Normal	Normal	Normal	Normal	Normal	Normal	5
NCU00677		72.5	22.5	Normal	Normal	Normal	Normal	Normal	Normal	Normal	Normal	5
NCU00682	pkac-2	72.5	22.5	Normal	Normal	Normal	Normal	Normal	Normal	Normal	Normal	5
NCU00738	cdp-2	72.5	22.5	Normal	Normal	Normal	Normal	Normal	Normal	Normal	Normal	5
NCU00793	tps-1	72.5	22.5	Normal	Normal	Normal	Normal	Normal	Normal	Normal	Normal	5
NCU00830	tcu-1	72.5	22.5	Normal	Normal	Normal	Normal	Normal	Normal	Normal	Normal	5
NCU01045	grn	72.5	22.5	Normal	Normal	Normal	Normal	Normal	Normal	Normal	Normal	5
NCU01408	csn-3	72.5	22.5	Normal	Normal	Normal	Normal	Normal	Normal	Normal	Normal	5
NCU01409		72.5	22.5	Normal	Normal	Normal	Normal	Normal	Normal	Normal	Normal	5
NCU02084	aga-2	72.5	22.5	Normal	Normal	Normal	Normal	Normal	Normal	Normal	Normal	5
NCU02167	krev-1	72.5	22.5	Normal	Normal	Normal	Normal	Normal	Normal	Normal	Normal	5
NCU02188	lat-1	72.5	22.5	Normal	Normal	Normal	Normal	Normal	Normal	Normal	Normal	5
NCU02195	aap-23	72.5	22.5	Normal	Normal	Normal	Normal	Normal	Normal	Normal	Normal	5
NCU02202	stk-14	72.5	22.5	Normal	Normal	Normal	Normal	Normal	Normal	Normal	Normal	5
NCU02238	mfs-18	72.5	22.5	Normal	Normal	Normal	Normal	Normal	Normal	Normal	Normal	5
NCU02240	gh61-1	72.5	22.5	Normal	Normal	Normal	Normal	Normal	Normal	Normal	Normal	5
NCU02294		72.5	22.5	Normal	Normal	Normal	Normal	Normal	Normal	Normal	Normal	5
NCU02463		72.5	22.5	Normal	Normal	Normal	Normal	Normal	Normal	Normal	Normal	5
NCU02522		72.5	22.5	Normal	Normal	Normal	Normal	Normal	Normal	Normal	Normal	5
NCU02563	trf-5	72.5	22.5	Normal	Normal	Normal	Normal	Normal	Normal	Normal	Normal	5
NCU02699	sah-6/znf-14	72.5	22.5	Normal	Normal	Normal	Normal	Normal	Normal	Normal	Normal	5
NCU02738	pef-1	72.5	22.5	Normal	Normal	Normal	Normal	Normal	Normal	Normal	Normal	5
NCU02787	sah-12	72.5	22.5	Normal	Normal	Normal	Normal	Normal	Normal	Normal	Normal	5
NCU02826	trm-16	72.5	22.5	Normal	Normal	Normal	Normal	Normal	Normal	Normal	Normal	5
NCU02842		72.5	22.5	Normal	Normal	Normal	Normal	Normal	Normal	Normal	Normal	5
NCU02855	gh11-1	72.5	22.5	Normal	Normal	Normal	Normal	Normal	Normal	Normal	Normal	5
NCU02909	gh75-1	72.5	22.5	Normal	Normal	Normal	Normal	Normal	Normal	Normal	Normal	5
NCU03603	cyb-6	72.5	22.5	Normal	Normal	Normal	Normal	Normal	Normal	Normal	Normal	5
NCU04024		72.5	22.5	Normal	Normal	Normal	Normal	Normal	Normal	Normal	Normal	5
NCU04027	gh7-3	72.5	22.5	Normal	Normal	Normal	Normal	Normal	Normal	Normal	Normal	5
NCU04051	abc-17	72.5	22.5	Normal	Normal	Normal	Normal	Normal	Normal	Normal	Normal	5
NCU04084	fxr-1	72.5	22.5	Normal	Normal	Normal	Normal	Normal	Normal	Normal	Normal	5
NCU04092	naa-2	72.5	22.5	Normal	Normal	Normal	Normal	Normal	Normal	Normal	Normal	5
NCU04099	mcr-2	72.5	22.5	Normal	Normal	Normal	Normal	Normal	Normal	Normal	Normal	5
NCU04140	fkr-2	72.5	22.5	Normal	Normal	Normal	Normal	Normal	Normal	Normal	Normal	5
NCU04160		72.5	22.5	Normal	Normal	Normal	Normal	Normal	Normal	Normal	Normal	5
NCU04298	aro-10	72.5	22.5	Normal	Normal	Normal	Normal	Normal	Normal	Normal	Normal	5
NCU04371	fkr-3	72.5	22.5	Normal	Normal	Normal	Normal	Normal	Normal	Normal	Normal	5
NCU04389	set-4	72.5	22.5	Normal	Normal	Normal	Normal	Normal	Normal	Normal	Normal	5
NCU05220	ats-2	72.5	22.5	Normal	Normal	Normal	Normal	Normal	Normal	Normal	Normal	5
NCU05257	sah-8/tcf-22	72.5	22.5	Normal	Normal	Normal	Normal	Normal	Normal	Normal	Normal	5
NCU05460	suz-12	72.5	22.5	Normal	Normal	Normal	Normal	Normal	Normal	Normal	Normal	5
NCU05863		72.5	22.5	Normal	Normal	Normal	Normal	Normal	Normal	Normal	Normal	5
NCU06119	set-5	72.5	22.5	Normal	Normal	Normal	Normal	Normal	Normal	Normal	Normal	5
NCU06328		72.5	22.5	Normal	Normal	Normal	Normal	Normal	Normal	Normal	Normal	5
NCU06623		72.5	22.5	Normal	Normal	Normal	Normal	Normal	Normal	Normal	Normal	5
NCU07232	hsp30-2	72.5	22.5	Normal	Normal	Normal	Normal	Normal	Normal	Normal	Normal	5
NCU07335		72.5	22.5	Normal	Normal	Normal	Normal	Normal	Normal	Normal	Normal	5
NCU07353		72.5	22.5	Normal	Normal	Normal	Normal	Normal	Normal	Normal	Normal	5
NCU07421		72.5	22.5	Normal	Normal	Normal	Normal	Normal	Normal	Normal	Normal	5
NCU08042	clr-2	72.5	22.5	Normal	Normal	Normal	Normal	Normal	Normal	Normal	Normal	5
NCU08137		72.5	22.5	Normal	Normal	Normal	Normal	Normal	Normal	Normal	Normal	5
NCU08379	sec61-3	72.5	22.5	Normal	Normal	Normal	Normal	Normal	Normal	Normal	Normal	5
NCU09471		72.5	22.5	Normal	Normal	Normal	Normal	Normal	Normal	Normal	Normal	5
NCU09494		72.5	22.5	Normal	Normal	Normal	Normal	Normal	Normal	Normal	Normal	5
NCU09825	dnr-21	72.5	22.5	Normal	Normal	Normal	Normal	Normal	Normal	Normal	Normal	5
NCU10009	abc-21	72.5	22.5	Normal	Normal	Normal	Normal	Normal	Normal	Normal	Normal	5
NCU02621	ada-16/znf-30	73	26.1	Normal	Normal	Reduced	Normal	Normal	Normal	Normal	Normal	5
NCU05964		74.4	19	Normal	Normal	Normal	Normal	Normal	Normal	Normal	Normal	5
NCU08850	mus-18	47.5	17	Normal	Normal	Normal	Normal	Normal	Normal	Normal	Normal	6
NCU02209	ods	47.5	22.5	Normal	Normal	Normal	Normal	Normal	Normal	Normal	Normal	6
NCU02733	gol-2	47.5	22.5	Normal	Normal	Normal	Normal	Normal	Normal	Normal	Normal	6
NCU02957	ada-18	47.5	22.5	Normal	Normal	Reduced	Normal	Normal	Normal	Normal	Normal	6
NCU03571	stk-23	47.5	22.5	Normal	Normal	Normal	Normal	Normal	Normal	Normal	Normal	6
NCU03623	uce-4	47.5	22.5	Normal	Normal	Normal	Normal	Normal	Normal	Normal	Normal	6
NCU04108	iao-3	47.5	22.5	Normal	Normal	Normal	Normal	Normal	Normal	Normal	Normal	6
NCU04379	CSE1	47.5	22.5	Normal	Normal	Normal	Normal	Normal	Normal	Normal	Normal	6
NCU06269		47.5	22.5	Normal	Normal	Normal	Normal	Normal	Normal	Normal	Normal	6
NCU07966	trm-1	47.5	22.5	Normal	Normal	Normal	Normal	Normal	Normal	Normal	Normal	6
NCU00028	hgd-1	52.5	22.5	Normal	Normal	Normal	Normal	Normal	Normal	Normal	Normal	6
NCU00284		52.5	22.5	Normal	Normal	Normal	Normal	Normal	Normal	Normal	Normal	6
NCU00725		52.5	22.5	Normal	Normal	Normal	Normal	Normal	Normal	Normal	Normal	6
NCU01782		52.5	22.5	Normal	Normal	Normal	Normal	Normal	Normal	Normal	Normal	6
NCU02133	sod-1	52.5	22.5	Normal	Normal	Normal	Normal	Normal	Normal	Normal	Normal	6
NCU03523	stk-22	52.5	22.5	Normal	Normal	Normal	Normal	Normal	Normal	Normal	Normal	6
NCU03725	vib-1	52.5	22.5	Normal	Normal	Normal	Normal	Normal	Normal	Normal	Normal	6
NCU03894	stk-4/ste-20	52.5	22.5	Normal	Normal	Normal	Normal	Normal	Normal	Normal	Normal	6
NCU04242	prd-6	52.5	22.5	Normal	Normal	Normal	Normal	Normal	Normal	Normal	Normal	6
NCU06038	mrp-59	52.5	22.5	Normal	Normal	Normal	Normal	Normal	Normal	Normal	Normal	6
NCU06941	pfo-2	52.5	22.5	Normal	Normal	Normal	Normal	Normal	Normal	Normal	Normal	6
NCU06472	hat-1	52.5	28	Normal	Normal	Normal	Normal	Normal	Normal	Normal	Normal	6
NCU01926		55.2	20	Normal	Normal	Normal	Normal	Normal	Normal	Normal	Normal	6
NCU08158	dsp-4	72.3	39.3	Normal	Normal	Normal	Normal	Normal	Normal	Increased	Normal	7
NCU00030	mnu-2	72.5	37.5	Normal	Normal	Normal	Normal	Normal	Normal	Normal	Normal	7
NCU00130	gh1-1	72.5	37.5	Normal	Normal	Normal	Normal	Normal	Normal	Normal	Normal	7
NCU00181	ppi-2	72.5	37.5	Normal	Normal	Normal	Normal	Normal	Normal	Normal	Normal	7
NCU00251	cpr-7	72.5	37.5	Normal	Normal	Normal	Normal	Normal	Normal	Normal	Normal	7
NCU00268		72.5	37.5	Normal	Normal	Normal	Normal	Normal	Normal	Normal	Normal	7
NCU00278		72.5	37.5	Normal	Normal	Normal	Normal	Normal	Normal	Normal	Normal	7
NCU00283		72.5	37.5	Normal	Normal	Normal	Normal	Normal	Normal	Normal	Normal	7
NCU00285		72.5	37.5	Normal	Normal	Normal	Normal	Normal	Normal	Normal	Normal	7
NCU00299		72.5	37.5	Normal	Normal	Normal	Normal	Normal	Normal	Normal	Normal	7
NCU00304		72.5	37.5	Normal	Normal	Normal	Normal	Normal	Normal	Normal	Normal	7
NCU00306	mdr-10	72.5	37.5	Normal	Normal	Normal	Normal	Normal	Normal	Normal	Normal	7
NCU00308		72.5	37.5	Normal	Normal	Normal	Normal	Normal	Normal	Normal	Normal	7
NCU00346	std-5	72.5	37.5	Normal	Normal	Normal	Normal	Normal	Normal	Normal	Normal	7
NCU00422		72.5	37.5	Normal	Normal	Normal	Normal	Normal	Normal	Normal	Normal	7
NCU00526	lacc-7	72.5	37.5	Normal	Normal	Normal	Normal	Normal	Normal	Normal	Normal	7
NCU00604		72.5	37.5	Normal	Normal	Normal	Normal	Normal	Normal	Normal	Normal	7
NCU00632		72.5	37.5	Normal	Normal	Normal	Normal	Normal	Normal	Normal	Normal	7
NCU00648	aap-5	72.5	37.5	Normal	Normal	Normal	Normal	Normal	Normal	Normal	Normal	7
NCU00694		72.5	37.5	Normal	Normal	Normal	Normal	Normal	Normal	Normal	Normal	7
NCU00788		72.5	37.5	Normal	Normal	Normal	Normal	Normal	Normal	Normal	Normal	7
NCU00795	trm-14	72.5	37.5	Normal	Normal	Normal	Normal	Normal	Normal	Normal	Normal	7
NCU01033		72.5	37.5	Normal	Normal	Normal	Normal	Normal	Normal	Normal	Normal	7
NCU01097		72.5	37.5	Normal	Normal	Normal	Normal	Normal	Normal	Normal	Normal	7
NCU01466	spa-5	72.5	37.5	Normal	Normal	Normal	Normal	Normal	Normal	Normal	Normal	7
NCU01564	mic-4	72.5	37.5	Normal	Normal	Normal	Normal	Normal	Normal	Normal	Normal	7
NCU01642		72.5	37.5	Normal	Normal	Normal	Normal	Normal	Normal	Normal	Normal	7
NCU01830	hpd-1	72.5	37.5	Normal	Normal	Normal	Normal	Normal	Normal	Normal	Normal	7
NCU01853	bet-1	72.5	37.5	Normal	Normal	Normal	Normal	Normal	Normal	Normal	Normal	7
NCU02097		72.5	37.5	Normal	Normal	Normal	Normal	Normal	Normal	Normal	Normal	7
NCU02126		72.5	37.5	Normal	Normal	Normal	Normal	Normal	Normal	Normal	Normal	7
NCU02173	znf-52	72.5	37.5	Normal	Normal	Normal	Normal	Normal	Normal	Normal	Normal	7
NCU02190	osb-4	72.5	37.5	Normal	Normal	Normal	Normal	Normal	Normal	Normal	Normal	7
NCU02198		72.5	37.5	Normal	Normal	Normal	Normal	Normal	Normal	Normal	Normal	7
NCU02230	msh2	72.5	37.5	Normal	Normal	Normal	Normal	Normal	Normal	Normal	Normal	7
NCU02265	frq	72.5	37.5	Reduced	Normal	Normal	Normal	Normal	Normal	Normal	Normal	7
NCU02269	mic-9	72.5	37.5	Normal	Normal	Normal	Normal	Normal	Normal	Normal	Normal	7
NCU02283	camk-2	72.5	37.5	Normal	Normal	Normal	Normal	Normal	Normal	Normal	Normal	7
NCU02307		72.5	37.5	Normal	Normal	Normal	Normal	Normal	Normal	Normal	Normal	7
NCU02364	znf-29	72.5	37.5	Normal	Normal	Normal	Normal	Normal	Normal	Normal	Normal	7
NCU02425		72.5	37.5	Normal	Normal	Normal	Normal	Normal	Normal	Normal	Normal	7
NCU02542	emp-1	72.5	37.5	Normal	Normal	Normal	Normal	Normal	Normal	Normal	Normal	7
NCU02576	znf-39	72.5	37.5	Normal	Normal	Normal	Normal	Normal	Normal	Normal	Normal	7
NCU02603		72.5	37.5	Normal	Normal	Normal	Normal	Normal	Normal	Normal	Normal	7
NCU02612	stv-1	72.5	37.5	Normal	Normal	Normal	Normal	Normal	Normal	Normal	Normal	7
NCU02653	mfs-20	72.5	37.5	Normal	Normal	Normal	Normal	Normal	Normal	Normal	Normal	7
NCU02679	cea-1	72.5	37.5	Normal	Normal	Normal	Normal	Normal	Normal	Normal	Normal	7
NCU02752	znf-47	72.5	37.5	Normal	Normal	Normal	Normal	Normal	Normal	Normal	Normal	7
NCU02814	prd-4	72.5	37.5	Normal	Normal	Normal	Normal	Normal	Normal	Normal	Normal	7
NCU02922	gpl-5	72.5	37.5	Normal	Normal	Normal	Normal	Normal	Normal	Normal	Normal	7
NCU03013	acw-10	72.5	37.5	Normal	Normal	Normal	Normal	Normal	Normal	Normal	Normal	7
NCU03073	pole-4	72.5	37.5	Normal	Normal	Normal	Normal	Normal	Normal	Normal	Normal	7
NCU03110		72.5	37.5	Normal	Normal	Normal	Normal	Normal	Normal	Normal	Normal	7
NCU03356		72.5	37.5	Normal	Normal	Normal	Normal	Normal	Normal	Normal	Normal	7
NCU03417		72.5	37.5	Normal	Normal	Normal	Normal	Normal	Normal	Normal	Normal	7
NCU03643	far-2	72.5	37.5	Normal	Normal	Normal	Normal	Normal	Normal	Normal	Normal	7
NCU03699	znf-13	72.5	37.5	Normal	Normal	Normal	Normal	Normal	Normal	Normal	Normal	7
NCU03721		72.5	37.5	Normal	Normal	Normal	Normal	Normal	Normal	Normal	Normal	7
NCU03726		72.5	37.5	Normal	Normal	Normal	Normal	Normal	Normal	Normal	Normal	7
NCU03736		72.5	37.5	Normal	Normal	Normal	Normal	Normal	Normal	Normal	Normal	7
NCU03761		72.5	37.5	Normal	Normal	Normal	Normal	Normal	Normal	Normal	Normal	7
NCU03804	cna-1	72.5	37.5	Normal	Normal	Normal	Normal	Normal	Normal	Normal	Normal	7
NCU03860		72.5	37.5	Normal	Normal	Normal	Normal	Normal	Normal	Normal	Normal	7
NCU03864		72.5	37.5	Normal	Normal	Normal	Normal	Normal	Normal	Normal	Normal	7
NCU03905	nap-1	72.5	37.5	Normal	Normal	Normal	Normal	Normal	Normal	Normal	Normal	7
NCU03972	rpn-7	72.5	37.5	Normal	Normal	Normal	Normal	Normal	Normal	Normal	Normal	7
NCU04047	nup-19	72.5	37.5	Normal	Normal	Normal	Normal	Normal	Normal	Normal	Normal	7
NCU04359		72.5	37.5	Normal	Normal	Normal	Normal	Normal	Normal	Normal	Normal	7
NCU04421	anx14	72.5	37.5	Normal	Normal	Normal	Normal	Normal	Normal	Normal	Normal	7
NCU04453	het-6	72.5	37.5	Normal	Normal	Normal	Normal	Normal	Normal	Normal	Normal	7
NCU04561	mld-1	72.5	37.5	Normal	Normal	Normal	Normal	Normal	Less_melanized	Normal	Normal	7
NCU04589	het-17	72.5	37.5	Normal	Normal	Normal	Normal	Normal	Normal	Normal	Normal	7
NCU04595	prk-11	72.5	37.5	Normal	Normal	Normal	Normal	Normal	Normal	Normal	Normal	7
NCU04615	sln1	72.5	37.5	Normal	Normal	Normal	Normal	Normal	Normal	Normal	Normal	7
NCU04619		72.5	37.5	Normal	Normal	Normal	Normal	Normal	Normal	Normal	Normal	7
NCU04737	nst-1	72.5	37.5	Normal	Normal	Normal	Normal	Normal	Normal	Normal	Normal	7
NCU04755	stk-32	72.5	37.5	Normal	Normal	Normal	Normal	Normal	Normal	Normal	Normal	7
NCU04802	pex11	72.5	37.5	Normal	Normal	Normal	Normal	Normal	Normal	Normal	Normal	7
NCU04851		72.5	37.5	Normal	Normal	Normal	Normal	Normal	Normal	Normal	Normal	7
NCU05210	uvs-2	72.5	37.5	Normal	Normal	Normal	Normal	Normal	Normal	Normal	Normal	7
NCU05294	znf-40	72.5	37.5	Normal	Normal	Normal	Normal	Normal	Normal	Normal	Normal	7
NCU05385		72.5	37.5	Normal	Normal	Normal	Normal	Normal	Normal	Normal	Normal	7
NCU05521		72.5	37.5	Normal	Normal	Normal	Normal	Normal	Normal	Normal	Normal	7
NCU05637		72.5	37.5	Normal	Normal	Normal	Normal	Normal	Normal	Normal	Normal	7
NCU05638	stk-34	72.5	37.5	Normal	Normal	Normal	Normal	Normal	Normal	Normal	Normal	7
NCU05730	qa-5	72.5	37.5	Normal	Normal	Normal	Normal	Normal	Normal	Normal	Normal	7
NCU05751	ce3-2	72.5	37.5	Normal	Normal	Normal	Normal	Normal	Normal	Normal	Normal	7
NCU05790	phy-2	72.5	37.5	Normal	Normal	Normal	Normal	Normal	Normal	Normal	Normal	7
NCU05858	fam-2	72.5	37.5	Normal	Normal	Normal	Normal	Normal	Normal	Normal	Normal	7
NCU05961		72.5	37.5	Normal	Normal	Normal	Normal	Normal	Normal	Normal	Normal	7
NCU06073		72.5	37.5	Normal	Normal	Normal	Normal	Normal	Normal	Normal	Normal	7
NCU06101		72.5	37.5	Normal	Normal	Normal	Normal	Normal	Normal	Normal	Normal	7
NCU06179	stk-5	72.5	37.5	Normal	Normal	Normal	Normal	Normal	Normal	Normal	Normal	7
NCU06186		72.5	37.5	Normal	Normal	Normal	Normal	Normal	Normal	Normal	Normal	7
NCU06213	znf-9	72.5	37.5	Normal	Normal	Normal	Normal	Normal	Normal	Normal	Normal	7
NCU06410	gtp-13	72.5	37.5	Normal	Normal	Normal	Normal	Normal	Normal	Normal	Normal	7
NCU06534		72.5	37.5	Normal	Normal	Normal	Normal	Normal	Normal	Normal	Normal	7
NCU06773	msp-35	72.5	37.5	Normal	Normal	Normal	Normal	Normal	Normal	Normal	Normal	7
NCU06907	div-74	72.5	37.5	Normal	Normal	Normal	Normal	Normal	Normal	Normal	Normal	7
NCU06919		72.5	37.5	Normal	Normal	Normal	Normal	Normal	Normal	Normal	Normal	7
NCU06990		72.5	37.5	Normal	Normal	Normal	Normal	Normal	Normal	Normal	Normal	7
NCU07287		72.5	37.5	Normal	Normal	Normal	Normal	Normal	Normal	Normal	Normal	7
NCU07374		72.5	37.5	Normal	Normal	Normal	Normal	Normal	Normal	Normal	Normal	7
NCU07484	gh18-8	72.5	37.5	Normal	Normal	Normal	Normal	Normal	Normal	Normal	Normal	7
NCU07561		72.5	37.5	Normal	Normal	Normal	Normal	Normal	Normal	Normal	Normal	7
NCU07975	dnr-12	72.5	37.5	Normal	Normal	Normal	Normal	Normal	Normal	Normal	Normal	7
NCU08049		72.5	37.5	Normal	Normal	Normal	Normal	Normal	Normal	Normal	Normal	7
NCU08177	stk-51	72.5	37.5	Normal	Normal	Normal	Normal	Normal	Normal	Normal	Normal	7
NCU08289	dmm-2	72.5	37.5	Normal	Normal	Normal	Normal	Normal	Normal	Normal	Normal	7
NCU08658	znf-50	72.5	37.5	Normal	Normal	Normal	Normal	Normal	Normal	Normal	Normal	7
NCU09333	ace-1	72.5	37.5	Normal	Normal	Normal	Normal	Normal	Normal	Normal	Normal	7
NCU09423		72.5	37.5	Normal	Normal	Normal	Normal	Normal	Normal	Normal	Normal	7
NCU09495	set-6	72.5	37.5	Normal	Normal	Normal	Normal	Normal	Normal	Normal	Normal	7
NCU09529		72.5	37.5	Normal	Normal	Normal	Normal	Normal	Normal	Normal	Normal	7
NCU09549	znf-51	72.5	37.5	Normal	Normal	Normal	Normal	Normal	Normal	Normal	Normal	7
NCU09758		72.5	37.5	Normal	Normal	Normal	Normal	Normal	Normal	Normal	Normal	7
NCU09830	mig-12	72.5	37.5	Normal	Normal	Normal	Normal	Normal	Normal	Normal	Normal	7
NCU09903	eef3-2	72.5	37.5	Normal	Normal	Normal	Normal	Normal	Normal	Normal	Normal	7
NCU09995	nhp-1	72.5	37.5	Normal	Normal	Normal	Normal	Normal	Normal	Normal	Normal	7
NCU10895	msh4	72.5	37.5	Normal	Normal	Normal	Normal	Normal	Normal	Normal	Normal	7
NCU03333	tyr-6	72.8	39.5	Normal	Normal	Normal	Normal	Normal	Normal	Normal	Normal	7
NCU03878	sgr-11	73.4	41.7	Normal	Normal	Normal	Normal	Normal	Normal	Normal	Normal	7
NCU03426	dsp-1	73.5	35.8	Normal	Normal	Normal	Normal	Normal	Normal	Normal	Normal	7
NCU05061	sgr-16	73.5	39.3	Normal	Normal	Normal	Normal	Normal	Normal	Normal	Normal	7
NCU00155	sgr-2/znf-44	73.6	33	Normal	Normal	Normal	Normal	Normal	Normal	Normal	Normal	7
NCU02724	sgr-5/tcf-21	73.8	37.2	Normal	Normal	Normal	Normal	Normal	Normal	Normal	Normal	7
NCU10501	sgr-33	74	40.8	Normal	Normal	Normal	Normal	Normal	Normal	Normal	Normal	7
NCU07312	sgr-24	74.3	36.9	Normal	Normal	Normal	Normal	Normal	Normal	Normal	Normal	7
NCU04729	sgr-15/vib-3	74.4	34.5	Normal	Normal	Normal	Normal	Normal	Normal	Normal	Normal	7
NCU04295	sgr-14/tcf-7	74.7	33	Normal	Normal	Normal	Normal	Normal	Normal	Normal	Normal	7
NCU00414	ad-15	57.5	22.5	Normal	Normal	Normal	Normal	Normal	Normal	Normal	Normal	8
NCU02113	uce-7	57.5	22.5	Normal	Normal	Reduced	Normal	Reduced	Normal	Normal	Normal	8
NCU02299		57.5	22.5	Normal	Normal	Normal	Normal	Normal	Normal	Normal	Normal	8
NCU02422	apg-7	57.5	22.5	Normal	Normal	Normal	Normal	Normal	Normal	Normal	Normal	8
NCU02712	ace-10	57.5	22.5	Normal	Normal	Normal	Normal	Normal	Normal	Normal	Normal	8
NCU02910		57.5	22.5	Normal	Normal	Normal	Normal	Normal	Normal	Normal	Normal	8
NCU06407	vad-3	57.5	22.5	Normal	Normal	Normal	Normal	Normal	Normal	Normal	Normal	8
NCU08560		57.5	22.5	Normal	Normal	Normal	Normal	Normal	Normal	Normal	Normal	8
NCU00746		62.4	18	Normal	Normal	Normal	Normal	Normal	Normal	Normal	Normal	8
NCU00034		62.5	22.5	Normal	Normal	Normal	Normal	Normal	Normal	Normal	Normal	8
NCU00196	rho-8	62.5	22.5	Normal	Normal	Normal	Normal	Normal	Normal	Normal	Normal	8
NCU00326		62.5	22.5	Normal	Normal	Normal	Normal	Normal	Normal	Normal	Normal	8
NCU00478	acon-2	62.5	22.5	Not_formed	Not_formed	Normal	Normal	Normal	Normal	Normal	Normal	8
NCU00545		62.5	22.5	Normal	Normal	Normal	Normal	Normal	Normal	Normal	Normal	8
NCU00575	gki-2	62.5	22.5	Normal	Normal	Normal	Normal	Normal	Normal	Normal	Normal	8
NCU00782	mfs-16	62.5	22.5	Normal	Normal	Normal	Normal	Normal	Normal	Normal	Normal	8
NCU01173		62.5	22.5	Normal	Normal	Normal	Normal	Normal	Normal	Normal	Normal	8
NCU02223		62.5	22.5	Normal	Normal	Normal	Normal	Normal	Normal	Normal	Normal	8
NCU02413	rrg-2	62.5	22.5	Normal	Normal	Normal	Normal	Normal	Normal	Normal	Normal	8
NCU02498	cul-3	62.5	22.5	Normal	Normal	Normal	Normal	Normal	Normal	Normal	Normal	8
NCU02705	apa-3	62.5	22.5	Normal	Normal	Normal	Normal	Normal	Normal	Normal	Normal	8
NCU02800	trm-55	62.5	22.5	Normal	Normal	Normal	Normal	Normal	Normal	Normal	Normal	8
NCU03076	pcd-2	62.5	22.5	Normal	Normal	Normal	Normal	Normal	Normal	Normal	Normal	8
NCU03200	stk-10	62.5	22.5	Normal	Normal	Normal	Normal	Normal	Normal	Normal	Normal	8
NCU03859		62.5	22.5	Normal	Normal	Normal	Normal	Normal	Normal	Normal	Normal	8
NCU03967	vvd	62.5	22.5	Normal	Normal	Normal	Normal	Normal	Normal	Normal	Normal	8
NCU04143	stk-26	62.5	22.5	Normal	Normal	Normal	Normal	Normal	Normal	Normal	Normal	8
NCU04533	app	62.5	22.5	Normal	Normal	Normal	Normal	Normal	Normal	Normal	Normal	8
NCU04601		62.5	22.5	Normal	Normal	Normal	Normal	Normal	Normal	Normal	Normal	8
NCU05225	nde-1	62.5	22.5	Normal	Normal	Normal	Normal	Normal	Normal	Normal	Normal	8
NCU05942	pca-3	62.5	22.5	Normal	Normal	Normal	Normal	Normal	Normal	Normal	Normal	8
NCU06249	stk-40	62.5	22.5	Normal	Normal	Normal	Normal	Normal	Normal	Normal	Normal	8
NCU08225	trm-34	62.5	22.5	Normal	Normal	Normal	Normal	Normal	Normal	Normal	Normal	8
NCU09068	nit-2	62.5	22.5	Normal	Normal	Normal	Normal	Normal	Normal	Normal	Normal	8
NCU09189	stk-54	62.5	22.5	Normal	Normal	Normal	Normal	Normal	Normal	Normal	Normal	8
NCU00749	chc-1	62.6	22.5	Normal	Normal	Normal	Normal	Normal	Normal	Normal	Normal	8
NCU04827	vad-10	62.7	23.1	Normal	Normal	Normal	Normal	Normal	Normal	Normal	Normal	8
NCU09615	vad-14	63.5	22.5	Normal	Normal	Normal	Normal	Normal	Normal	Normal	Normal	8
NCU00730		75.6	28.2	Normal	Normal	Normal	Normal	Normal	Normal	Normal	Normal	9
NCU01242	div-7	77.5	17	Normal	Normal	Normal	Normal	Normal	Normal	Normal	Normal	9
NCU00035	dga-2	77.5	22.5	Normal	Normal	Normal	Normal	Normal	Normal	Reduced	Normal	9
NCU00168	gpl-2	77.5	22.5	Normal	Normal	Normal	Normal	Normal	Normal	Normal	Normal	9
NCU00173	ce1-2	77.5	22.5	Normal	Normal	Normal	Normal	Normal	Normal	Normal	Normal	9
NCU00227		77.5	22.5	Normal	Normal	Normal	Normal	Normal	Normal	Normal	Normal	9
NCU00237	pur-1	77.5	22.5	Normal	Normal	Normal	Normal	Normal	Normal	Normal	Normal	9
NCU00298	mfs-1	77.5	22.5	Normal	Normal	Normal	Normal	Normal	Normal	Normal	Normal	9
NCU00320		77.5	22.5	Normal	Normal	Normal	Smaller_size	Normal	Normal	Reduced	Normal	9
NCU00389		77.5	22.5	Normal	Normal	Normal	Normal	Normal	Normal	Normal	Normal	9
NCU00548		77.5	22.5	Normal	Normal	Normal	Normal	Normal	Normal	Normal	Normal	9
NCU00580	ate-1	77.5	22.5	Normal	Normal	Normal	Normal	Normal	Normal	Normal	Normal	9
NCU00709	gh3-8	77.5	22.5	Normal	Normal	Normal	Normal	Normal	Normal	Normal	Normal	9
NCU00710	ce1-4	77.5	22.5	Normal	Normal	Normal	Normal	Normal	Normal	Normal	Normal	9
NCU00728		77.5	22.5	Normal	Normal	Normal	Normal	Normal	Normal	Normal	Normal	9
NCU00792		77.5	22.5	Normal	Normal	Normal	Normal	Normal	Normal	Normal	Normal	9
NCU01009		77.5	22.5	Normal	Normal	Normal	Normal	Normal	Normal	Normal	Normal	9
NCU01147	tyr-5	77.5	22.5	Normal	Normal	Normal	Normal	Normal	Normal	Normal	Normal	9
NCU01178	emp-17	77.5	22.5	Normal	Normal	Normal	Normal	Normal	Normal	Normal	Normal	9
NCU01183	gtp-1	77.5	22.5	Normal	Normal	Normal	Normal	Normal	Normal	Normal	Normal	9
NCU01366	cpr-5	77.5	22.5	Normal	Normal	Normal	Normal	Normal	Normal	Normal	Normal	9
NCU01704		77.5	22.5	Normal	Normal	Normal	Normal	Normal	Normal	Normal	Normal	9
NCU02091	gh47-7	77.5	22.5	Normal	Normal	Normal	Normal	Normal	Normal	Normal	Normal	9
NCU02119		77.5	22.5	Normal	Normal	Normal	Normal	Normal	Normal	Normal	Normal	9
NCU02328		77.5	22.5	Normal	Normal	Normal	Normal	Normal	Normal	Normal	Normal	9
NCU02333	aga-1	77.5	22.5	Normal	Normal	Normal	Normal	Normal	Normal	Normal	Normal	9
NCU02358		77.5	22.5	Normal	Normal	Normal	Normal	Normal	Normal	Normal	Normal	9
NCU02502	std-6	77.5	22.5	Normal	Normal	Normal	Normal	Normal	Normal	Normal	Normal	9
NCU02544	abc-11	77.5	22.5	Normal	Normal	Normal	Normal	Normal	Normal	Normal	Normal	9
NCU02550	gh36-1	77.5	22.5	Normal	Normal	Normal	Normal	Normal	Normal	Normal	Normal	9
NCU02688	uce-10	77.5	22.5	Normal	Normal	Normal	Normal	Normal	Normal	Normal	Normal	9
NCU02713	csp-1	77.5	22.5	Normal	Normal	Normal	Normal	Normal	Normal	Normal	Normal	9
NCU02904		77.5	22.5	Normal	Normal	Normal	Normal	Normal	Normal	Normal	Normal	9
NCU02948	ncw-4	77.5	22.5	Normal	Normal	Normal	Normal	Normal	Normal	Normal	Normal	9
NCU03373		77.5	22.5	Normal	Normal	Normal	Normal	Normal	Normal	Normal	Normal	9
NCU03406	trf-6	77.5	22.5	Normal	Normal	Normal	Normal	Normal	Normal	Normal	Normal	9
NCU03681	spa-8	77.5	22.5	Normal	Normal	Normal	Normal	Normal	Normal	Normal	Normal	9
NCU03750	cmd-2	77.5	22.5	Normal	Normal	Normal	Normal	Normal	Normal	Normal	Normal	9
NCU04037	gt15-2	77.5	22.5	Normal	Normal	Normal	Normal	Normal	Normal	Normal	Normal	9
NCU04076	trm-47	77.5	22.5	Normal	Normal	Normal	Normal	Normal	Normal	Normal	Normal	9
NCU04089	cyp450-6	77.5	22.5	Normal	Normal	Normal	Normal	Normal	Normal	Normal	Normal	9
NCU04179	sah-1	77.5	22.5	Normal	Normal	Normal	Normal	Normal	Normal	Normal	Normal	9
NCU04195	pup-6	77.5	22.5	Normal	Normal	Normal	Normal	Normal	Normal	Normal	Normal	9
NCU04650		77.5	22.5	Normal	Normal	Normal	Normal	Normal	Normal	Normal	Normal	9
NCU04818	trm-26	77.5	22.5	Normal	Normal	Normal	Normal	Normal	Normal	Normal	Normal	9
NCU04939		77.5	22.5	Normal	Normal	Normal	Normal	Normal	Normal	Normal	Normal	9
NCU05119		77.5	22.5	Normal	Normal	Normal	Normal	Normal	Normal	Normal	Normal	9
NCU05565		77.5	22.5	Normal	Normal	Normal	Normal	Normal	Normal	Normal	Normal	9
NCU05584		77.5	22.5	Normal	Normal	Normal	Normal	Normal	Normal	Normal	Normal	9
NCU05643		77.5	22.5	Normal	Normal	Normal	Normal	Normal	Normal	Normal	Normal	9
NCU06210		77.5	22.5	Normal	Normal	Normal	Normal	Normal	Normal	Normal	Normal	9
NCU06337		77.5	22.5	Normal	Normal	Normal	Normal	Normal	Normal	Normal	Normal	9
NCU06427		77.5	22.5	Normal	Normal	Normal	Normal	Normal	Normal	Normal	Normal	9
NCU06699	trm-28	77.5	22.5	Normal	Normal	Normal	Normal	Normal	Normal	Normal	Normal	9
NCU06948		77.5	22.5	Normal	Normal	Normal	Normal	Normal	Normal	Normal	Normal	9
NCU07262	trm-29	77.5	22.5	Normal	Normal	Normal	Normal	Normal	Normal	Normal	Normal	9
NCU07511	het-14	77.5	22.5	Normal	Normal	Normal	Normal	Normal	Normal	Normal	Normal	9
NCU07669	pco-1	77.5	22.5	Normal	Normal	Normal	Normal	Normal	Normal	Normal	Normal	9
NCU08294	nit-4	77.5	22.5	Normal	Normal	Normal	Normal	Normal	Normal	Normal	Normal	9
NCU08706	aaa-1	77.5	22.5	Normal	Normal	Normal	Normal	Normal	Normal	Normal	Normal	9
NCU08859		77.5	22.5	Normal	Normal	Normal	Normal	Normal	Normal	Normal	Normal	9
NCU09033	pdr-1	77.5	22.5	Normal	Normal	Normal	Normal	Normal	Normal	Normal	Normal	9
NCU09115	cyp450-23	77.5	22.5	Normal	Normal	Normal	Normal	Normal	Normal	Normal	Normal	9
NCU09194	nuc-9	77.5	22.5	Normal	Normal	Normal	Normal	Normal	Normal	Normal	Normal	9
NCU09350	43569	77.5	22.5	Normal	Normal	Normal	Normal	Normal	Normal	Reduced	Normal	9
NCU04452	mig-3	77.5	28	Normal	Normal	Normal	Normal	Normal	Normal	Normal	Normal	9
NCU09329	svd-4	78.7	25.2	Normal	Normal	Normal	Normal	Reduced	Normal	Severely_reduced	Normal	9
NCU00100	sah-13	79.2	22.5	Normal	Normal	Normal	Normal	Normal	Normal	Normal	Normal	9
NCU07586	sah-9	82.1	26.7	Normal	Normal	Normal	Normal	Normal	Normal	Normal	Normal	9
NCU03489	sah-4/col-21	82.5	21.3	Normal	Normal	Normal	Normal	Normal	Normal	Normal	Normal	9
NCU00307		82.5	22.5	Normal	Normal	Normal	Normal	Normal	Normal	Normal	Normal	9
NCU00355	cat-3	82.5	22.5	Normal	Normal	Normal	Normal	Normal	Normal	Normal	Normal	9
NCU01213	sod-2	82.5	22.5	Normal	Normal	Normal	Normal	Normal	Normal	Normal	Normal	9
NCU01320	gst-3	82.5	22.5	Normal	Normal	Normal	Normal	Normal	Normal	Normal	Normal	9
NCU03184	sah-7/znf-21	82.5	22.5	Normal	Normal	Normal	Normal	Normal	Normal	Normal	Normal	9
NCU03938	aod-5	82.5	22.5	Normal	Normal	Normal	Normal	Normal	Normal	Normal	Normal	9
NCU07204		82.5	22.5	Normal	Normal	Normal	Normal	Normal	Normal	Normal	Normal	9
NCU07378	stk-12	82.5	22.5	Normal	Normal	Normal	Normal	Normal	Normal	Normal	Normal	9
NCU07496	set-7	82.5	22.5	Normal	Normal	Normal	Normal	Normal	Normal	Normal	Normal	9
NCU08062	cyp450-17	82.5	22.5	Normal	Normal	Normal	Normal	Normal	Normal	Normal	Normal	9
NCU16599	sah-11/znf-49	84.4	22.8	Normal	Normal	Normal	Normal	Normal	Normal	Normal	Normal	9
NCU04622		87.5	22.5	Normal	Normal	Normal	Normal	Normal	Normal	Normal	Normal	9
NCU01796	chap	32.5	37.5	Normal	Normal	Normal	Normal	Reduced	Normal	Normal	Normal	10
NCU08807	cre-1	35.8	36.6	Increased	Normal	Normal	Normal	Reduced	Abnormal_beaks	Reduced	Normal	10
NCU03033	sgr-6/tcf-26	38.5	38.4	Normal	Normal	Normal	Normal	Normal	Normal	Normal	Normal	10
NCU00038	sgr-1/znf-32	39.2	38.7	Normal	Normal	Normal	Normal	Normal	Normal	Normal	Normal	10
NCU09974	czt-1	39.8	44.7	Normal	Normal	Normal	Normal	Normal	Normal	Normal	Normal	10
NCU06238	arp-8	42.5	37.5	Normal	Normal	Normal	Normal	Normal	Normal	Normal	Normal	10
NCU08184	sgr-28	46.2	39.3	Normal	Normal	Normal	Normal	Normal	Normal	Normal	Normal	10
NCU08003	pbd-3	46.3	32.4	Increased	Normal	Severely_reduced	Normal	Severely_reduced	Normal	Severely_reduced	Normal	10
NCU00090	pacc-1	62.5	22.5	Normal	Normal	Normal	Normal	Not_formed	Not_formed	Not_formed	Not_formed	11
NCU00041	gng-1	72.5	22.5	Normal	Normal	Normal	Abnormal	Not_formed	Not_formed	Not_formed	Not_formed	11
NCU03868		72.5	22.5	Normal	Normal	Normal	Normal	Not_formed	Not_formed	Not_formed	Not_formed	11
NCU04306	mnp-2	72.5	22.5	Normal	Normal	Normal	Normal	Not_formed	Not_formed	Not_formed	Not_formed	11
NCU08227	gh12-1	72.5	22.5	Normal	Normal	Normal	Smaller_size	Not_formed	Not_formed	Not_formed	Not_formed	11
NCU07816	trm-22	77.5	7.5	Normal	Normal	Normal	Normal	Not_formed	Not_formed	Not_formed	Not_formed	11
NCU04310		77.5	22.5	Normal	Normal	Normal	Normal	Not_formed	Not_formed	Not_formed	Not_formed	11
NCU00582	cry	79.2	16	Normal	Normal	Normal	Normal	Normal	Abnormal_beaks	Not_formed	Not_formed	11
NCU03716		32.5	22.5	Reduced	Normal	Normal	Abnormal	Not_formed	Not_formed	Not_formed	Not_formed	12
NCU08380	csp-6	42.1	25.4	Reduced	Abnormal	Reduced	Smaller_size	Not_formed	Not_formed	Not_formed	Not_formed	12
NCU00045		47.5	22.5	Reduced	Normal	Normal	Normal	Reduced	Normal	Not_formed	Not_formed	12
NCU00471		47.5	22.5	Reduced	Normal	Normal	Abnormal	Not_formed	Not_formed	Not_formed	Not_formed	12
NCU04198	cac-1	47.5	22.5	Reduced	Normal	Normal	Normal	Not_formed	Not_formed	Not_formed	Not_formed	12
NCU05267		47.5	22.5	Reduced	Normal	Reduced	Normal	Not_formed	Not_formed	Not_formed	Not_formed	12
NCU01924		50.4	17	Reduced	Normal	Normal	Smaller_size	Not_formed	Not_formed	Not_formed	Not_formed	12
NCU00810	gh2-3	52.5	22.5	Reduced	Normal	Reduced	Normal	Not_formed	Not_formed	Not_formed	Not_formed	12
NCU02666	ada-17/znf-58	30.6	38.4	Reduced	Normal	Reduced	Normal	Reduced	Normal	Reduced	Normal	13
NCU08948	pph-11	34.5	22.2	Reduced	Abnormal	Reduced	Normal	Reduced	Normal	Reduced	Normal	13
NCU04600	pph-8 (pph-9 is wrong)	35.5	29.9	Reduced	Normal	Increased	Normal	Increased	Submerged	Reduced	Abnormal	13
NCU00095	rpo-1	37.5	7.5	Reduced	Normal	Reduced	Normal	Reduced	Normal	Reduced	Normal	13
NCU00135	gpl-1	37.5	22.5	Reduced	Normal	Reduced	Normal	Reduced	Normal	Reduced	Normal	13
NCU02963	pfo-1	42.5	22.5	Normal	Normal	Reduced	Normal	Reduced	Normal	Normal	Normal	13
NCU07544	upl-1	42.5	22.5	Reduced	Normal	Reduced	Normal	Reduced	Normal	Reduced	Normal	13
NCU06145	ada-21	45	45.6	Reduced	Normal	Reduced	Normal	Reduced	Normal	Reduced	Normal	13
NCU02475	gyd-1	52.5	22.5	Reduced	Normal	Reduced	Normal	Reduced	Normal	Not_formed	Not_formed	13
NCU03277	pex10	52.5	22.5	Reduced	Normal	Reduced	Normal	Reduced	Normal	Reduced	Normal	13
NCU05890	mrp-63	57.5	22.5	Normal	Normal	Reduced	Normal	Reduced	Normal	Reduced	Normal	13
NCU02630	hsp78	67.5	7.5	Increased	Normal	Reduced	Normal	Reduced	Normal	Reduced	Normal	13
NCU03713	gda1	52.5	37.5	Reduced	Normal	Normal	Normal	Normal	Normal	Not_formed	Not_formed	14
NCU08744	vsd-2	57.5	37.5	Normal	Normal	Normal	Normal	Reduced	Normal	Not_formed	Not_formed	14
NCU00914	stk-16	60	37.5	Normal	Normal	Severely_reduced	Normal	Severely_reduced	Normal	Not_formed	Not_formed	14
NCU02336	gt90-2	67.5	37.5	Normal	Normal	Normal	Normal	Reduced	Normal	Not_formed	Not_formed	14
NCU00097	bek-1	72.5	37.5	Normal	Normal	Normal	Normal	Normal	Abnormal_beaks	Not_formed	Not_formed	14
NCU04044	nuo51	72.5	37.5	Normal	Normal	Normal	Normal	Normal	Normal	Not_formed	Not_formed	14
NCU06390		72.5	37.5	Normal	Normal	Normal	Normal	Normal	Normal	Not_formed	Not_formed	14
NCU09064	stk-53	77.5	37.5	Normal	Normal	Normal	Normal	Normal	Normal	Not_formed	Not_formed	14
NCU07139	bek-2	82.5	52.5	Normal	Normal	Normal	Normal	Normal	Abnormal_beaks	Not_formed	Not_formed	14
NCU03892	sgr-12	66.4	35.1	Normal	Normal	Normal	Normal	Normal	Normal	Normal	Normal	15
NCU00275		67.2	33	Normal	Normal	Normal	Normal	Normal	Normal	Normal	Normal	15
NCU00107	mipr-1	67.5	37.5	Normal	Normal	Normal	Normal	Reduced	Normal	Normal	Normal	15
NCU00163	alg-8	67.5	37.5	Normal	Normal	Normal	Normal	Normal	Normal	Normal	Normal	15
NCU00233	gh16-15	67.5	37.5	Normal	Normal	Normal	Normal	Normal	Normal	Normal	Normal	15
NCU00244	gt8-1	67.5	37.5	Normal	Normal	Normal	Normal	Normal	Normal	Normal	Normal	15
NCU00263	spr-10	67.5	37.5	Normal	Normal	Normal	Normal	Normal	Normal	Normal	Normal	15
NCU00295		67.5	37.5	Normal	Normal	Normal	Normal	Normal	Normal	Normal	Normal	15
NCU00297		67.5	37.5	Normal	Normal	Normal	Normal	Normal	Normal	Normal	Normal	15
NCU00437	nse-2	67.5	37.5	Normal	Normal	Normal	Normal	Normal	Normal	Normal	Normal	15
NCU00522	met-17	67.5	37.5	Normal	Normal	Normal	Normal	Normal	Normal	Normal	Normal	15
NCU00622		67.5	37.5	Normal	Normal	Normal	Normal	Normal	Normal	Normal	Normal	15
NCU00671		67.5	37.5	Normal	Normal	Normal	Normal	Normal	Normal	Normal	Normal	15
NCU00860	trm-37	67.5	37.5	Normal	Normal	Normal	Normal	Normal	Normal	Normal	Normal	15
NCU01092	cem-5	67.5	37.5	Normal	Normal	Normal	Normal	Normal	Normal	Normal	Normal	15
NCU01151	mpr-1	67.5	37.5	Normal	Normal	Normal	Normal	Normal	Normal	Normal	Normal	15
NCU01613	skb-1	67.5	37.5	Normal	Normal	Normal	Normal	Normal	Normal	Normal	Normal	15
NCU01833	nik-2	67.5	37.5	Normal	Normal	Normal	Normal	Normal	Normal	Normal	Normal	15
NCU01868	sut-25	67.5	37.5	Normal	Normal	Normal	Normal	Normal	Normal	Normal	Normal	15
NCU02127	mcc-2	67.5	37.5	Normal	Normal	Normal	Normal	Normal	Normal	Normal	Normal	15
NCU02216	gh76-6	67.5	37.5	Normal	Normal	Normal	Normal	Normal	Normal	Normal	Normal	15
NCU02245	stk-19	67.5	37.5	Normal	Normal	Normal	Normal	Severely_reduced	Normal	Severely_reduced	Normal	15
NCU02278		67.5	37.5	Normal	Normal	Normal	Normal	Normal	Normal	Normal	Normal	15
NCU02296	aln-1	67.5	37.5	Normal	Normal	Normal	Normal	Normal	Normal	Normal	Normal	15
NCU02387		67.5	37.5	Normal	Normal	Normal	Normal	Normal	Normal	Normal	Normal	15
NCU02391	sec24	67.5	37.5	Normal	Normal	Normal	Normal	Normal	Normal	Normal	Normal	15
NCU02400	mcp-2	67.5	37.5	Normal	Normal	Normal	Normal	Normal	Normal	Normal	Normal	15
NCU02424		67.5	37.5	Normal	Normal	Normal	Normal	Normal	Normal	Normal	Normal	15
NCU02515	dpp-1	67.5	37.5	Normal	Normal	Normal	Normal	Normal	Normal	Normal	Normal	15
NCU02524	rho-5	67.5	37.5	Normal	Normal	Normal	Normal	Normal	Normal	Normal	Normal	15
NCU02725		67.5	37.5	Normal	Normal	Normal	Normal	Normal	Normal	Normal	Normal	15
NCU02915		67.5	37.5	Normal	Normal	Normal	Normal	Normal	Normal	Normal	Normal	15
NCU02936	pro-7	67.5	37.5	Normal	Normal	Normal	Normal	Normal	Normal	Normal	Normal	15
NCU03080		67.5	37.5	Normal	Normal	Normal	Normal	Normal	Normal	Normal	Normal	15
NCU03092		67.5	37.5	Normal	Normal	Normal	Normal	Normal	Normal	Normal	Normal	15
NCU03164		67.5	37.5	Normal	Normal	Normal	Normal	Normal	Normal	Normal	Normal	15
NCU03242	stk-21	67.5	37.5	Normal	Normal	Normal	Normal	Normal	Normal	Normal	Normal	15
NCU03435	upf3	67.5	37.5	Normal	Normal	Normal	Normal	Normal	Normal	Normal	Normal	15
NCU03649		67.5	37.5	Normal	Normal	Normal	Normal	Normal	Normal	Normal	Normal	15
NCU03775		67.5	37.5	Normal	Normal	Normal	Normal	Normal	Normal	Normal	Normal	15
NCU03810		67.5	37.5	Normal	Normal	Normal	Normal	Normal	Normal	Normal	Normal	15
NCU03962		67.5	37.5	Normal	Normal	Normal	Normal	Normal	Normal	Normal	Normal	15
NCU04170		67.5	37.5	Normal	Normal	Normal	Normal	Normal	Normal	Normal	Normal	15
NCU04264		67.5	37.5	Normal	Normal	Normal	Normal	Normal	Normal	Normal	Normal	15
NCU04445		67.5	37.5	Normal	Normal	Normal	Normal	Normal	Normal	Normal	Normal	15
NCU04566	prk-10	67.5	37.5	Normal	Normal	Normal	Normal	Normal	Normal	Normal	Normal	15
NCU04583		67.5	37.5	Normal	Normal	Normal	Normal	Normal	Normal	Normal	Normal	15
NCU04697	cnh-1	67.5	37.5	Normal	Normal	Normal	Normal	Normal	Normal	Normal	Normal	15
NCU04834	phy-1	67.5	37.5	Normal	Normal	Normal	Normal	Normal	Normal	Normal	Normal	15
NCU05046	ena-1	67.5	37.5	Normal	Normal	Normal	Normal	Normal	Normal	Normal	Normal	15
NCU05137	ncw-1	67.5	37.5	Normal	Normal	Normal	Normal	Normal	Normal	Normal	Normal	15
NCU05242	sgr-17/znf-25	67.5	37.5	Normal	Normal	Normal	Normal	Normal	Normal	Normal	Normal	15
NCU05536	sgr-19	67.5	37.5	Normal	Normal	Normal	Normal	Normal	Normal	Normal	Normal	15
NCU05591	abc-5	67.5	37.5	Normal	Normal	Normal	Normal	Normal	Normal	Normal	Normal	15
NCU05956	gh2-2	67.5	37.5	Normal	Normal	Normal	Normal	Normal	Normal	Normal	Normal	15
NCU05994	sgr-20/tcf-10	67.5	37.5	Normal	Normal	Normal	Normal	Normal	Normal	Normal	Normal	15
NCU06173	sgr-21	67.5	37.5	Normal	Normal	Normal	Normal	Normal	Normal	Normal	Normal	15
NCU06242		67.5	37.5	Normal	Normal	Normal	Normal	Normal	Normal	Normal	Normal	15
NCU06245	plc-1	67.5	37.5	Normal	Normal	Normal	Normal	Normal	Normal	Normal	Normal	15
NCU07062	stk-49	67.5	37.5	Normal	Normal	Normal	Normal	Normal	Normal	Normal	Normal	15
NCU07428	tcu-3	67.5	37.5	Normal	Normal	Normal	Normal	Normal	Normal	Normal	Normal	15
NCU07879	trm-30	67.5	37.5	Normal	Normal	Normal	Normal	Normal	Normal	Normal	Normal	15
NCU07900	sgr-26	67.5	37.5	Normal	Normal	Normal	Normal	Normal	Normal	Normal	Normal	15
NCU08063	sgr-27/kpr-18	67.5	37.5	Normal	Normal	Normal	Normal	Normal	Normal	Normal	Normal	15
NCU08151	dnr-26	67.5	37.5	Normal	Normal	Normal	Normal	Normal	Normal	Normal	Normal	15
NCU08161	rhc-1	67.5	37.5	Normal	Normal	Normal	Normal	Normal	Normal	Normal	Normal	15
NCU08490	trm-20	67.5	37.5	Normal	Normal	Normal	Normal	Normal	Normal	Normal	Normal	15
NCU08652	sgr-31	67.5	37.5	Normal	Normal	Normal	Normal	Normal	Normal	Normal	Normal	15
NCU08791	cat-1	67.5	37.5	Normal	Normal	Normal	Normal	Normal	Normal	Normal	Normal	15
NCU08989	adr-2	67.5	37.5	Normal	Normal	Normal	Normal	Normal	Normal	Normal	Normal	15
NCU09212	camk-4	67.5	37.5	Normal	Normal	Normal	Normal	Normal	Normal	Normal	Normal	15
NCU09326	gh17-4	67.5	37.5	Normal	Normal	Normal	Normal	Normal	Normal	Normal	Normal	15
NCU09406	cuo-1	67.5	37.5	Normal	Normal	Normal	Normal	Normal	Normal	Normal	Normal	15
NCU10006	sgr-30	67.5	37.5	Normal	Normal	Normal	Normal	Normal	Normal	Normal	Normal	15
NCU01312	rca-1	67.5	39.6	Normal	Normal	Normal	Normal	Normal	Normal	Normal	Normal	15
NCU03077	sgr-8	67.5	40.2	Normal	Normal	Normal	Normal	Normal	Normal	Normal	Normal	15
NCU01767	pph-5	68.1	30.2	Normal	Normal	Normal	Normal	Normal	Normal	Normal	Normal	15
NCU01706	vsd-6	62.5	37.5	Normal	Normal	Normal	Normal	Not_formed	Not_formed	Not_formed	Not_formed	16
NCU07617	acon-3	67.5	37.5	Normal	Abnormal	Normal	Normal	Not_formed	Not_formed	Not_formed	Not_formed	16
NCU01154	sub-1	68.3	37.5	Normal	Normal	Normal	Submerged	Not_formed	Not_formed	Not_formed	Not_formed	16
NCU01647	gtp-12	72.5	37.5	Normal	Normal	Normal	Normal	Not_formed	Not_formed	Not_formed	Not_formed	16
NCU07007	sub-2	72.5	37.5	Normal	Normal	Normal	Normal	Not_formed	Not_formed	Not_formed	Not_formed	16
NCU09175	gh17-3	72.5	37.5	Normal	Normal	Normal	Normal	Not_formed	Not_formed	Not_formed	Not_formed	16
NCU09443	abc-25	72.5	37.5	Normal	Normal	Normal	Normal	Not_formed	Not_formed	Not_formed	Not_formed	16
NCU01823		72.5	52.5	Normal	Normal	Normal	Normal	Not_formed	Not_formed	Not_formed	Not_formed	16
NCU00657		77.5	37.5	Normal	Normal	Normal	Normal	Not_formed	Not_formed	Not_formed	Not_formed	16
NCU04438		77.5	37.5	Normal	Normal	Normal	Normal	Not_formed	Not_formed	Not_formed	Not_formed	16
NCU06538		77.5	37.5	Normal	Normal	Normal	Normal	Not_formed	Not_formed	Not_formed	Not_formed	16
NCU07268		77.5	37.5	Normal	Normal	Normal	Normal	Not_formed	Not_formed	Not_formed	Not_formed	16
NCU10142		77.5	37.5	Normal	Normal	Normal	Normal	Not_formed	Not_formed	Not_formed	Not_formed	16
NCU03266	ff-10	78.1	33.6	Normal	Normal	Reduced	Smaller_size	Not_formed	Not_formed	Not_formed	Not_formed	16
NCU05024	ff-11	78.7	33.3	Normal	Normal	Normal	Normal	Not_formed	Not_formed	Not_formed	Not_formed	16
NCU09576	ff-12	78.7	45.9	Reduced	Normal	Reduced	Normal	Not_formed	Not_formed	Not_formed	Not_formed	16
NCU00138	pre-1	79	49	Normal	Normal	Normal	Normal	Not_formed	Not_formed	Not_formed	Not_formed	16
NCU05758	pre-2	80.2	51.5	Normal	Normal	Increased	Normal	Not_formed	Not_formed	Not_formed	Not_formed	16
NCU09387	fmf-1	81.4	46.2	Normal	Normal	Normal	Normal	Not_formed	Not_formed	Not_formed	Not_formed	16
NCU00553	rho-7	82.5	37.5	Normal	Normal	Normal	Normal	Not_formed	Not_formed	Not_formed	Not_formed	16
NCU09915	fsd-1	82.5	37.5	Normal	Normal	Normal	Normal	Not_formed	Not_formed	Not_formed	Not_formed	16
NCU03593	kal-1	12.5	22.5	Normal	Abnormal	Normal	Normal	Normal	Normal	Normal	Normal	17
NCU04514	gtp-31	12.5	22.5	Normal	Normal	Normal	Normal	Normal	Normal	Normal	Normal	17
NCU00157	csn-1	17.5	22.5	Normal	Normal	Reduced	Normal	Normal	Abnormal_beaks	Not_formed	Not_formed	17
NCU00600	rho-3	17.5	22.5	Normal	Normal	Normal	Normal	Normal	Normal	Normal	Normal	17
NCU03616	RAS2	17.5	22.5	Normal	Normal	Normal	Normal	Normal	Normal	Normal	Normal	17
NCU03911	fac-1	17.5	22.5	Normal	Normal	Normal	Normal	Normal	Normal	Normal	Normal	17
NCU06648		17.5	22.5	Normal	Normal	Normal	Normal	Normal	Normal	Normal	Normal	17
NCU08012	exo70	17.5	22.5	Normal	Normal	Normal	Normal	Normal	Normal	Normal	Normal	17
NCU02671	msn-1/seb-1	22.4	25.8	Normal	Normal	Normal	Normal	Normal	Normal	Normal	Normal	17
NCU00434	pph-8 (pph-9)	22.5	22.5	Normal	Normal	Normal	Normal	Normal	Normal	Normal	Normal	17
NCU03718		22.5	22.5	Normal	Normal	Normal	Normal	Normal	Normal	Normal	Normal	17
NCU08726	fl	22.5	22.5	Not_formed	Not_formed	Normal	Normal	Normal	Normal	Normal	Normal	17
NCU02234	mik-1	7.5	22.5	Reduced	Normal	Not_formed	Not_formed	Not_formed	Not_formed	Not_formed	Not_formed	18
NCU07471	fac-2	12.5	22.5	Normal	Normal	Not_formed	Not_formed	Not_formed	Not_formed	Not_formed	Not_formed	18
NCU02211		22.5	22.5	Normal	Normal	Not_formed	Not_formed	Not_formed	Not_formed	Not_formed	Not_formed	18
NCU02896	ada-3	22.5	22.5	Normal	Normal	Not_formed	Not_formed	Not_formed	Not_formed	Not_formed	Not_formed	18
NCU07361	csn-4	22.5	22.5	Reduced	Normal	Not_formed	Not_formed	Not_formed	Not_formed	Not_formed	Not_formed	18
NCU00158	trm-63	27.5	22.5	Normal	Normal	Not_formed	Not_formed	Not_formed	Not_formed	Not_formed	Not_formed	18
NCU00272	cul-4	27.5	37.5	Normal	Normal	Normal	Abnormal	Not_formed	Not_formed	Not_formed	Not_formed	18
NCU00421	snf5	32.5	22.5	Normal	Abnormal	Not_formed	Not_formed	Not_formed	Not_formed	Not_formed	Not_formed	18
NCU01964		42.5	67.5	Normal	Normal	Normal	Normal	Normal	Normal	Normal	Normal	19
NCU04117	abc-7	52.5	67.5	Normal	Normal	Normal	Normal	Normal	Normal	Normal	Normal	19
NCU00166		57.5	67.5	Normal	Normal	Normal	Normal	Normal	Normal	Normal	Normal	19
NCU01643	exr-1	57.5	67.5	Normal	Normal	Normal	Normal	Normal	Normal	Normal	Normal	19
NCU01970		57.5	67.5	Normal	Normal	Normal	Normal	Normal	Normal	Normal	Normal	19
NCU02117	sym1	57.5	67.5	Normal	Normal	Normal	Normal	Normal	Normal	Normal	Normal	19
NCU03305	nca-1	57.5	67.5	Normal	Normal	Normal	Normal	Normal	Normal	Normal	Normal	19
NCU06946		57.5	67.5	Normal	Normal	Normal	Normal	Normal	Normal	Normal	Normal	19
NCU07454		57.5	67.5	Reduced	Normal	Normal	Normal	Normal	Normal	Normal	Normal	19
NCU08128	cyp450-19	57.5	67.5	Normal	Normal	Normal	Normal	Normal	Normal	Normal	Normal	19
NCU02150	stp-1	62.5	67.5	Normal	Normal	Normal	Normal	Normal	Normal	Reduced	Normal	19
NCU07298		62.5	67.5	Normal	Normal	Normal	Normal	Normal	Normal	Normal	Normal	19
NCU09784		62.5	67.5	Normal	Normal	Normal	Normal	Normal	Normal	Normal	Normal	19
NCU00652	mb-2	67.5	67.5	Normal	Normal	Normal	Normal	Normal	Normal	Normal	Normal	19
NCU01997	abc-10	67.5	67.5	Normal	Normal	Normal	Normal	Normal	Normal	Normal	Normal	19
NCU05319		67.5	67.5	Normal	Normal	Normal	Normal	Normal	Normal	Normal	Normal	19
NCU05830	aap-20	67.5	67.5	Normal	Normal	Normal	Normal	Normal	Normal	Normal	Normal	19
NCU06153		67.5	67.5	Normal	Normal	Normal	Normal	Normal	Normal	Normal	Normal	19
NCU09534	ara-2	67.5	67.5	Normal	Normal	Normal	Normal	Normal	Normal	Normal	Normal	19
NCU02019	fxr-2	72.5	67.5	Normal	Normal	Normal	Normal	Normal	Normal	Normal	Normal	19
NCU05786		72.5	67.5	Normal	Normal	Normal	Normal	Normal	Normal	Normal	Normal	19
NCU06042	fxr-5	72.5	67.5	Normal	Normal	Normal	Normal	Normal	Normal	Normal	Normal	19
NCU08167	sit-8	72.5	67.5	Normal	Normal	Normal	Normal	Normal	Normal	Normal	Normal	19
NCU06095	csp-2	74.5	67.5	Normal	Normal	Normal	Normal	Normal	Normal	Normal	Normal	19
NCU06689		77.5	67.5	Normal	Normal	Normal	Normal	Normal	Normal	Normal	Normal	19
NCU00467	csn-5	27.5	22.5	Reduced	Normal	Normal	Normal	Normal	Normal	Normal	Normal	20
NCU09673	ap2-3	27.5	22.5	Normal	Normal	Normal	Normal	Normal	Normal	Normal	Normal	20
NCU00277		32.5	22.5	Normal	Normal	Normal	Normal	Normal	Normal	Normal	Normal	20
NCU03115	spa2	32.5	22.5	Normal	Normal	Normal	Normal	Normal	Normal	Normal	Normal	20
NCU03314	mob-2a	32.5	22.5	Normal	Abnormal	Normal	Normal	Normal	Normal	Normal	Normal	20
NCU04534	nmp-1	32.5	22.5	Normal	Normal	Normal	Normal	Normal	Normal	Normal	Normal	20
NCU05232	ap2-2	32.5	22.5	Normal	Normal	Normal	Normal	Normal	Normal	Normal	Normal	20
NCU06605	dim-8	32.5	22.5	Normal	Normal	Normal	Normal	Normal	Normal	Reduced	Normal	20
NCU08301	pp4	36.4	21.5	Normal	Normal	Normal	Smaller_size	Normal	Normal	Reduced	Normal	20
NCU00171	cmd-3	37.5	22.5	Normal	Normal	Normal	Normal	Normal	Normal	Normal	Normal	20
NCU01498	ime-2/prk-8	37.5	22.5	Normal	Normal	Normal	Normal	Normal	Normal	Normal	Normal	20
NCU06411	vad-4	37.5	22.5	Reduced	Normal	Normal	Normal	Normal	Normal	Normal	Normal	20
NCU07296	cot-1	37.5	22.5	Normal	Normal	Normal	Normal	Normal	Normal	Normal	Normal	20
NCU00203	nst-5	38.4	16	Reduced	Normal	Normal	Normal	Normal	Normal	Normal	Normal	20
NCU00329	vad-1	42.5	22.5	Normal	Normal	Normal	Normal	Normal	Normal	Normal	Normal	20
NCU00352	drs2	42.5	22.5	Normal	Normal	Reduced	Normal	Normal	Normal	Normal	Normal	20
NCU00566		42.5	22.5	Normal	Normal	Normal	Normal	Normal	Normal	Normal	Normal	20
NCU02094	vad-2	42.5	22.5	Normal	Normal	Normal	Normal	Normal	Normal	Normal	Normal	20
NCU02114	div-8	42.5	22.5	Normal	Normal	Normal	Normal	Normal	Normal	Normal	Normal	20
NCU01345	asl-1	65.2	16.8	Normal	Normal	Normal	Normal	Normal	Normal	Normal	Normal	21
NCU02768		67.2	16	Normal	Normal	Normal	Smaller_size	Normal	Normal	Normal	Normal	21
NCU03968		67.5	20	Normal	Normal	Normal	Normal	Normal	Normal	Normal	Normal	21
NCU00178	rpo-26	67.5	22.5	Normal	Normal	Normal	Normal	Normal	Normal	Normal	Normal	21
NCU00223	vad-7/tcf-3	67.5	22.5	Normal	Normal	Normal	Normal	Normal	Normal	Normal	Normal	21
NCU00288		67.5	22.5	Normal	Normal	Normal	Normal	Normal	Normal	Normal	Normal	21
NCU00481	mpr-5	67.5	22.5	Normal	Normal	Normal	Normal	Normal	Normal	Normal	Normal	21
NCU00496		67.5	22.5	Normal	Normal	Normal	Normal	Normal	Normal	Normal	Normal	21
NCU00734	cpr-4	67.5	22.5	Normal	Normal	Normal	Normal	Normal	Normal	Normal	Normal	21
NCU00754	mdr-2	67.5	22.5	Normal	Normal	Normal	Normal	Normal	Normal	Normal	Normal	21
NCU00923	tob37	67.5	22.5	Normal	Normal	Normal	Normal	Normal	Normal	Normal	Normal	21
NCU01181	acd-3	67.5	22.5	Normal	Normal	Normal	Normal	Normal	Normal	Normal	Normal	21
NCU01229	elp3	67.5	22.5	Normal	Normal	Normal	Normal	Normal	Normal	Normal	Normal	21
NCU02344	gh61-12	67.5	22.5	Normal	Normal	Normal	Normal	Normal	Normal	Normal	Normal	21
NCU02456	trm-8	67.5	22.5	Normal	Normal	Normal	Normal	Normal	Normal	Normal	Normal	21
NCU02663	lys-10	67.5	22.5	Normal	Normal	Normal	Normal	Normal	Normal	Normal	Normal	21
NCU02764	Rsp	67.5	22.5	Normal	Normal	Normal	Normal	Normal	Normal	Normal	Normal	21
NCU03032	bet-6	67.5	22.5	Normal	Normal	Normal	Normal	Normal	Normal	Normal	Normal	21
NCU03068	pdx-3	67.5	22.5	Normal	Normal	Normal	Normal	Normal	Normal	Normal	Normal	21
NCU03125		67.5	22.5	Normal	Normal	Normal	Normal	Normal	Normal	Normal	Normal	21
NCU03281	tcu-2	67.5	22.5	Normal	Normal	Normal	Normal	Normal	Normal	Normal	Normal	21
NCU03340	cox-15	67.5	22.5	Normal	Normal	Normal	Normal	Normal	Normal	Normal	Normal	21
NCU03600	gtp-5	67.5	22.5	Normal	Normal	Normal	Normal	Normal	Normal	Normal	Normal	21
NCU04003	erp-1	67.5	22.5	Normal	Normal	Normal	Normal	Normal	Normal	Normal	Normal	21
NCU04185	gsk-3	67.5	22.5	Normal	Normal	Normal	Normal	Normal	Normal	Normal	Normal	21
NCU04401	fba-2	67.5	22.5	Normal	Normal	Normal	Normal	Normal	Normal	Normal	Normal	21
NCU04669		67.5	22.5	Normal	Normal	Normal	Normal	Normal	Normal	Normal	Normal	21
NCU04731	sah-2	67.5	22.5	Normal	Normal	Normal	Normal	Normal	Normal	Normal	Normal	21
NCU04859	nst-4	67.5	22.5	Normal	Normal	Normal	Normal	Normal	Normal	Normal	Normal	21
NCU06052		67.5	22.5	Normal	Normal	Normal	Normal	Normal	Normal	Normal	Normal	21
NCU06704		67.5	22.5	Normal	Normal	Normal	Normal	Normal	Normal	Normal	Normal	21
NCU06953		67.5	22.5	Normal	Normal	Normal	Normal	Normal	Normal	Normal	Normal	21
NCU07018	hda-4	67.5	22.5	Normal	Normal	Normal	Normal	Normal	Normal	Normal	Normal	21
NCU07535	sah-3	67.5	22.5	Normal	Normal	Normal	Normal	Normal	Normal	Normal	Normal	21
NCU07559		67.5	22.5	Normal	Normal	Normal	Normal	Normal	Normal	Normal	Normal	21
NCU07709	trm-32	67.5	22.5	Normal	Normal	Normal	Normal	Normal	Normal	Normal	Normal	21
NCU07728	sre	67.5	22.5	Normal	Normal	Normal	Normal	Normal	Normal	Normal	Normal	21
NCU08055	idi-4/zip-1	67.5	22.5	Normal	Normal	Normal	Normal	Normal	Normal	Normal	Normal	21
NCU08346	mus-58 /un-1	67.5	22.5	Normal	Normal	Normal	Normal	Normal	Normal	Normal	Normal	21
NCU08537		67.5	22.5	Normal	Normal	Normal	Normal	Normal	Normal	Normal	Normal	21
NCU09434	sms-2	67.5	22.5	Normal	Normal	Normal	Normal	Normal	Normal	Normal	Normal	21
NCU03169		69.6	18	Normal	Normal	Normal	Normal	Normal	Normal	Normal	Normal	21
NCU03244	sgr-9	51.2	43.2	Normal	Normal	Normal	Normal	Normal	Normal	Normal	Normal	22
NCU00495		52.5	37.5	Normal	Normal	Normal	Normal	Normal	Normal	Normal	Normal	22
NCU03045		52.5	37.5	Normal	Normal	Normal	Normal	Normal	Normal	Normal	Normal	22
NCU04022	sgr-13/znf-27	52.7	43.8	Normal	Normal	Normal	Normal	Normal	Normal	Normal	Normal	22
NCU03246	cdc14	55.8	34.8	Reduced	Normal	Normal	Normal	Normal	Normal	Normal	Normal	22
NCU00187	mig-11	57.5	37.5	Normal	Normal	Normal	Normal	Normal	Normal	Normal	Normal	22
NCU00243	mal3	57.5	37.5	Normal	Normal	Normal	Normal	Normal	Normal	Normal	Normal	22
NCU00333	adr-6	57.5	37.5	Normal	Normal	Normal	Normal	Normal	Normal	Normal	Normal	22
NCU00376	gtp-28	57.5	37.5	Normal	Normal	Normal	Normal	Normal	Normal	Normal	Normal	22
NCU01459	ts	57.5	37.5	Normal	Normal	Normal	Normal	Normal	Normal	Normal	Abnormal	22
NCU01940	ptk-2	57.5	37.5	Normal	Normal	Normal	Normal	Normal	Normal	Normal	Normal	22
NCU02343	gh51-1	57.5	37.5	Normal	Normal	Normal	Normal	Normal	Normal	Normal	Normal	22
NCU02352	mic-11	57.5	37.5	Normal	Normal	Normal	Normal	Normal	Normal	Normal	Normal	22
NCU02614	nup-13	57.5	37.5	Normal	Normal	Normal	Normal	Normal	Normal	Normal	Normal	22
NCU03650	rad16	57.5	37.5	Normal	Normal	Normal	Normal	Normal	Normal	Normal	Normal	22
NCU03667		57.5	37.5	Normal	Normal	Normal	Normal	Normal	Normal	Normal	Normal	22
NCU03826	eef1B-gamma	57.5	37.5	Normal	Normal	Normal	Normal	Normal	Normal	Normal	Normal	22
NCU04395	neg-1	57.5	37.5	Normal	Normal	Normal	Normal	Normal	Normal	Normal	Normal	22
NCU05383	sgr-18/col-24	57.5	37.5	Normal	Normal	Normal	Normal	Normal	Normal	Normal	Normal	22
NCU06503	sgr-22/znf-24	57.5	37.5	Normal	Normal	Normal	Normal	Normal	Normal	Normal	Normal	22
NCU06729	gna-2	57.5	37.5	Normal	Normal	Normal	Normal	Normal	Normal	Normal	Normal	22
NCU07459	prm-1	57.5	37.5	Normal	Normal	Normal	Normal	Normal	Normal	Normal	Normal	22
NCU07531	trm-49	57.5	37.5	Normal	Normal	Normal	Normal	Normal	Normal	Normal	Normal	22
NCU08343		57.5	37.5	Normal	Normal	Normal	Normal	Normal	Normal	Normal	Normal	22
NCU08468	bud6	57.5	37.5	Normal	Normal	Normal	Normal	Normal	Normal	Normal	Normal	22
NCU08936	ccg-15	57.5	37.5	Normal	Normal	Normal	Normal	Normal	Normal	Normal	Normal	22
NCU09364	hsp30	57.5	37.5	Normal	Normal	Normal	Normal	Normal	Normal	Normal	Normal	22
NCU09556	sgr-29	57.9	44.7	Normal	Normal	Normal	Normal	Normal	Normal	Normal	Normal	22
NCU07649	gpr-29	58.1	39.5	Normal	Normal	Normal	Normal	Normal	Normal	Normal	Normal	22
NCU02182	sgr-3/tay1	58.9	38.4	Normal	Normal	Normal	Normal	Normal	Normal	Normal	Normal	22
NCU06330	dsp-3	59.2	37.5	Normal	Normal	Increased	Normal	Increased	Normal	Increased	Normal	22
NCU05829	gpr-23	59.3	30.8	Normal	Normal	Normal	Normal	Normal	Normal	Normal	Normal	22
NCU02090	ad- 10	47.5	22.5	Normal	Normal	Not_formed	Not_formed	Not_formed	Not_formed	Not_formed	Not_formed	23
NCU09208	ada-11/tcf-9	49.7	23.1	Normal	Normal	Not_formed	Not_formed	Not_formed	Not_formed	Not_formed	Not_formed	23
NCU00188	apg-1	52.5	22.5	Normal	Normal	Not_formed	Not_formed	Not_formed	Not_formed	Not_formed	Not_formed	23
NCU03320	ada-4	52.5	22.5	Normal	Normal	Not_formed	Not_formed	Not_formed	Not_formed	Not_formed	Not_formed	23
NCU05157	trm-27	52.5	22.5	Normal	Normal	Not_formed	Not_formed	Not_formed	Not_formed	Not_formed	Not_formed	23
NCU07622	rga	52.5	22.5	Normal	Normal	Not_formed	Not_formed	Not_formed	Not_formed	Not_formed	Not_formed	23
NCU09740	wal-5	52.5	22.5	Normal	Normal	Not_formed	Not_formed	Not_formed	Not_formed	Not_formed	Not_formed	23
NCU00340	pp-1	53.4	29.7	Increased	Normal	Not_formed	Not_formed	Not_formed	Not_formed	Not_formed	Not_formed	23
NCU02695	ada-23	57.5	22.5	Normal	Normal	Not_formed	Not_formed	Not_formed	Not_formed	Not_formed	Not_formed	23
NCU01335	cdc15	72.5	22.5	Normal	Normal	Not_formed	Not_formed	Not_formed	Not_formed	Not_formed	Not_formed	23
NCU08648	nuc-8	72.5	22.5	Normal	Normal	Not_formed	Not_formed	Not_formed	Not_formed	Not_formed	Not_formed	23
NCU00202	crn	27.5	7.5	Normal	Normal	Normal	Normal	Not_formed	Not_formed	Not_formed	Not_formed	24
NCU10155	pole-2	37.5	22.5	Normal	Normal	Normal	Normal	Not_formed	Not_formed	Not_formed	Not_formed	24
NCU03854		47.5	22.5	Normal	Normal	Normal	Abnormal	Not_formed	Not_formed	Not_formed	Not_formed	24
NCU07530	trm-35	47.5	37.5	Normal	Normal	Normal	Normal	Not_formed	Not_formed	Not_formed	Not_formed	24
NCU00441		52.5	22.5	Normal	Normal	Normal	Normal	Not_formed	Not_formed	Not_formed	Not_formed	24
NCU03937		52.5	22.5	Normal	Normal	Normal	Normal	Not_formed	Not_formed	Not_formed	Not_formed	24
NCU04035	hir-1	52.5	22.5	Normal	Normal	Reduced	Normal	Not_formed	Not_formed	Not_formed	Not_formed	24
NCU04866	ada-6	52.5	22.5	Not_formed	Not_formed	Normal	Smaller_size	Not_formed	Not_formed	Not_formed	Not_formed	24
NCU09611	fak	52.5	22.5	Normal	Normal	Normal	Normal	Not_formed	Not_formed	Not_formed	Not_formed	24
NCU00440	gnb-1	57.5	22.5	Normal	Normal	Normal	Normal	Not_formed	Not_formed	Not_formed	Not_formed	24
NCU06493	gna-1	57.5	22.5	Normal	Normal	Normal	Abnormal	Not_formed	Not_formed	Not_formed	Not_formed	24
NCU08319		57.5	22.5	Normal	Normal	Normal	Abnormal	Not_formed	Not_formed	Not_formed	Not_formed	24
NCU01386	ada-10	61.8	23.4	Normal	Normal	Normal	Smaller_size	Not_formed	Not_formed	Not_formed	Not_formed	24
NCU08992		42.5	7.5	Reduced	Normal	Not_formed	Not_formed	Not_formed	Not_formed	Not_formed	Not_formed	25
NCU00220		47.5	7.5	Reduced	Normal	Not_formed	Not_formed	Not_formed	Not_formed	Not_formed	Not_formed	25
NCU04540	fwd-1	47.5	7.5	Normal	Normal	Not_formed	Not_formed	Not_formed	Not_formed	Not_formed	Not_formed	25
NCU05196	djc-3	47.5	7.5	Reduced	Normal	Not_formed	Not_formed	Not_formed	Not_formed	Not_formed	Not_formed	25
NCU06366	trm-18	47.5	7.5	Normal	Normal	Not_formed	Not_formed	Not_formed	Not_formed	Not_formed	Not_formed	25
NCU07624	nst-7	47.5	7.5	Normal	Normal	Not_formed	Not_formed	Not_formed	Not_formed	Not_formed	Not_formed	25
NCU09071	dbf-2	47.5	7.5	Reduced	Normal	Not_formed	Not_formed	Not_formed	Not_formed	Not_formed	Not_formed	25
NCU02794	so	50	7.5	Normal	Normal	Not_formed	Not_formed	Not_formed	Not_formed	Not_formed	Not_formed	25
NCU05655	stk-35	57.5	7.5	Normal	Normal	Not_formed	Not_formed	Not_formed	Not_formed	Not_formed	Not_formed	25
NCU09815	mbp3	57.5	7.5	Reduced	Normal	Not_formed	Not_formed	Not_formed	Not_formed	Not_formed	Not_formed	25
NCU07399	stk-9	72.5	7.5	Reduced	Normal	Not_formed	Not_formed	Not_formed	Not_formed	Not_formed	Not_formed	25
NCU00720	tca-17	62.5	7.5	Normal	Normal	Normal	Normal	Normal	Normal	Normal	Normal	26
NCU03124	cka	67.5	7.5	Normal	Normal	Normal	Normal	Normal	Normal	Normal	Normal	26
NCU03366		67.5	7.5	Normal	Normal	Normal	Normal	Normal	Normal	Reduced	Normal	26
NCU08092		67.5	7.5	Normal	Normal	Normal	Normal	Normal	Normal	Normal	Normal	26
NCU08809	bdp-1	67.5	7.5	Normal	Normal	Normal	Normal	Normal	Normal	Reduced	Normal	26
NCU00224		72.5	7.5	Normal	Normal	Normal	Normal	Normal	Normal	Normal	Normal	26
NCU00245		72.5	7.5	Normal	Normal	Normal	Normal	Normal	Normal	Normal	Normal	26
NCU00250		72.5	7.5	Normal	Normal	Normal	Normal	Normal	Normal	Normal	Normal	26
NCU02815	os-1	72.5	7.5	Normal	Normal	Normal	Normal	Normal	Normal	Normal	Normal	26
NCU07435	chs-8	72.5	7.5	Normal	Normal	Normal	Normal	Normal	Normal	Normal	Normal	26
NCU08795	stp-2	72.5	7.5	Normal	Normal	Normal	Normal	Normal	Normal	Normal	Normal	26
NCU00231		77.5	7.5	Normal	Normal	Normal	Normal	Normal	Normal	Normal	Normal	26
NCU03312	trm-21	77.5	7.5	Normal	Normal	Normal	Normal	Normal	Normal	Normal	Normal	26
NCU03378		77.5	7.5	Normal	Normal	Normal	Normal	Normal	Normal	Normal	Normal	26
NCU09106	crf10-1	82.5	7.5	Normal	Normal	Normal	Normal	Normal	Normal	Normal	Normal	26
NCU05064	vsd-7/hcr-1	65.2	44.4	Normal	Normal	Normal	Normal	Normal	Normal	Reduced	Normal	27
NCU01243	vsd-4/znf-41	71.8	36.6	Normal	Normal	Normal	Normal	Normal	Normal	Reduced	Normal	27
NCU00274	mus-21	72.5	37.5	Normal	Normal	Normal	Normal	Normal	Normal	Reduced	Normal	27
NCU00649	nic-6	72.5	37.5	Normal	Normal	Normal	Normal	Reduced	Normal	Reduced	Normal	27
NCU04673	znf-26	76.8	40.2	Normal	Normal	Normal	Normal	Normal	Normal	Reduced	Normal	27
NCU06487	svd-3	77.1	24.9	Normal	Normal	Normal	Normal	Normal	Normal	Reduced	Normal	27
NCU00453	trm-3	77.5	37.5	Normal	Normal	Reduced	Normal	Normal	Normal	Reduced	Normal	27
NCU00772	mst-1/stk-6	77.5	37.5	Normal	Normal	Normal	Normal	Normal	Normal	Severely_reduced	Normal	27
NCU04362	msp-28	77.5	37.5	Normal	Normal	Normal	Normal	Normal	Normal	Reduced	Normal	27
NCU05246	dnr-13	77.5	37.5	Normal	Normal	Normal	Normal	Normal	Normal	Reduced	Normal	27
NCU06066		77.5	37.5	Normal	Normal	Normal	Normal	Reduced	Normal	Reduced	Normal	27
NCU05685	dsd-2	77.8	38.1	Normal	Normal	Reduced	Normal	Normal	Normal	Reduced	Normal	27
NCU05970	dsd-3	80	44.4	Normal	Normal	Normal	Normal	Normal	Abnormal_beaks	Reduced	Normal	27
NCU06306	crf5-1	82.5	31	Normal	Normal	Normal	Normal	Normal	Normal	Reduced	Normal	27
NCU07587	vsd-5/div-16	85.6	33.9	Normal	Normal	Reduced	Normal	Normal	Abnormal_beaks	Reduced	Normal	27
NCU07735	tcg1	27.5	52.5	Increased	Normal	Normal	Normal	Normal	Normal	Reduced	Normal	28
NCU06362	gtp-22	42.5	52.5	Normal	Normal	Normal	Normal	Normal	Normal	Normal	Normal	28
NCU05814		52.5	52.5	Reduced	Normal	Normal	Normal	Normal	Normal	Normal	Normal	28
NCU09034		52.5	52.5	Normal	Normal	Normal	Normal	Normal	Normal	Normal	Normal	28
NCU05278	erg-5	57.5	52.5	Increased	Normal	Normal	Normal	Normal	Normal	Normal	Normal	28
NCU05598	asd-1	57.5	52.5	Normal	Normal	Normal	Normal	Normal	Normal	Normal	Normal	28
NCU07257		57.5	52.5	Normal	Normal	Normal	Normal	Normal	Normal	Normal	Normal	28
NCU07293		57.5	52.5	Normal	Normal	Normal	Normal	Normal	Normal	Normal	Normal	28
NCU07788	col-26	57.5	52.5	Normal	Normal	Normal	Normal	Normal	Normal	Normal	Normal	28
NCU00700	gpr-15	57.8	46.6	Normal	Normal	Normal	Abnormal	Normal	Abnormal	Normal	Normal	28
NCU01979	cdo-2	62.5	52.5	Normal	Normal	Reduced	Normal	Normal	Normal	Reduced	Normal	28
NCU00289	tah-1	67.5	52.5	Normal	Normal	Normal	Normal	Normal	Normal	Normal	Normal	28
NCU03686	tah-3	67.5	52.5	Normal	Normal	Normal	Normal	Normal	Normal	Normal	Normal	28
NCU03944		67.5	52.5	Normal	Normal	Normal	Normal	Normal	Normal	Normal	Normal	28
NCU06266	hlm-2	67.5	52.5	Normal	Normal	Normal	Normal	Normal	Normal	Normal	Normal	28
NCU08634	vsd-1	60.9	30.9	Normal	Normal	Normal	Normal	Reduced	Normal	Not_formed	Not_formed	29
NCU01238	ada-9	62	24	Normal	Normal	Normal	Normal	Normal	Smaller_size	Not_formed	Not_formed	29
NCU00680	mcd-1	67.5	22.5	Normal	Normal	Normal	Normal	Reduced	Normal	Not_formed	Not_formed	29
NCU01765	nuo78	67.5	22.5	Normal	Normal	Normal	Smaller_size	Reduced	Normal	Not_formed	Not_formed	29
NCU02681		67.5	22.5	Normal	Normal	Normal	Normal	Reduced	Normal	Not_formed	Not_formed	29
NCU01269	div-5	72.5	22.5	Normal	Normal	Normal	Normal	Reduced	Normal	Not_formed	Not_formed	29
NCU03187	nim-1	72.5	22.5	Normal	Normal	Normal	Normal	Normal	Normal	Not_formed	Not_formed	29
NCU06252	dsp-2	73.2	28.3	Reduced	Normal	Reduced	Normal	Reduced	Normal	Not_formed	Not_formed	29
NCU00377		77.5	22.5	Normal	Normal	Normal	Normal	Reduced	Normal	Not_formed	Not_formed	29
NCU00406	vel	2.5	7.5	Not_formed	Not_formed	Normal	Normal	Normal	Normal	Normal	Abnormal	30
NCU01797	nrc-2	2.5	7.5	Severely_reduced	Normal	Normal	Normal	Severely_reduced	Normal	Not_formed	Not_formed	30
NCU06240	pkac-1	2.5	7.5	Normal	Abnormal	Normal	Normal	Normal	Abnormal	Not_formed	Not_formed	30
NCU06910	wsc-1	2.5	7.5	Reduced	Normal	Normal	Normal	Normal	Normal	Normal	Normal	30
NCU08927	dcd	2.5	7.5	Reduced	Normal	Normal	Normal	Reduced	Normal	Reduced	Normal	30
NCU04459	ada-19	14.9	6.3	Severely_reduced	Normal	Normal	Normal	Normal	Normal	Severely_reduced	Abnormal	30
NCU08565	dow	27.5	7.5	Reduced	Normal	Normal	Normal	Reduced	Normal	Normal	Normal	30
NCU00446	aacs-1	62.5	37.5	Normal	Normal	Normal	Normal	Normal	Normal	Normal	Normal	31
NCU00572	gh64-3	62.5	37.5	Normal	Normal	Normal	Normal	Normal	Normal	Reduced	Normal	31
NCU00591	mcc-1	62.5	37.5	Normal	Normal	Normal	Normal	Normal	Normal	Normal	Normal	31
NCU00598	trx-4	62.5	37.5	Normal	Normal	Normal	Normal	Normal	Normal	Normal	Normal	31
NCU00681	gtp-21	62.5	37.5	Normal	Normal	Normal	Normal	Normal	Normal	Normal	Normal	31
NCU01187	cpc-3	62.5	37.5	Normal	Normal	Normal	Normal	Normal	Normal	Normal	Normal	31
NCU01225	uce-13	62.5	37.5	Normal	Normal	Normal	Normal	Normal	Normal	Normal	Normal	31
NCU02184	chit-1	62.5	37.5	Normal	Normal	Normal	Normal	Normal	Normal	Normal	Normal	31
NCU02416	gpl-3	62.5	37.5	Normal	Normal	Normal	Normal	Normal	Normal	Normal	Normal	31
NCU02485		62.5	37.5	Normal	Normal	Normal	Normal	Normal	Normal	Normal	Normal	31
NCU03421	sgr-10/znf-23	62.5	37.5	Normal	Normal	Normal	Normal	Normal	Normal	Normal	Normal	31
NCU03605		62.5	37.5	Normal	Normal	Normal	Normal	Normal	Normal	Normal	Normal	31
NCU03850	ugh-1	62.5	37.5	Normal	Normal	Normal	Normal	Normal	Normal	Normal	Normal	31
NCU04390	col-22	62.5	37.5	Normal	Normal	Normal	Normal	Normal	Normal	Normal	Normal	31
NCU06068	col-25	62.5	37.5	Normal	Normal	Normal	Normal	Normal	Normal	Normal	Normal	31
NCU06265	ham-13	62.5	37.5	Normal	Normal	Normal	Normal	Normal	Normal	Normal	Normal	31
NCU06365	dbh-3	62.5	37.5	Normal	Normal	Normal	Normal	Normal	Normal	Normal	Normal	31
NCU06646	rtf-1	62.5	37.5	Normal	Normal	Normal	Normal	Reduced	Normal	Normal	Normal	31
NCU06650	spp-3	62.5	37.5	Normal	Normal	Normal	Normal	Normal	Normal	Normal	Normal	31
NCU06744	sgr-23	62.5	37.5	Normal	Normal	Normal	Normal	Normal	Normal	Normal	Normal	31
NCU07039		62.5	37.5	Normal	Normal	Normal	Normal	Normal	Normal	Normal	Normal	31
NCU07379	sgr-25/tcf-5	62.5	37.5	Normal	Normal	Normal	Normal	Normal	Normal	Normal	Normal	31
NCU07387		62.5	37.5	Normal	Normal	Normal	Normal	Normal	Normal	Normal	Normal	31
NCU07674	mob3	62.5	37.5	Normal	Normal	Normal	Normal	Normal	Normal	Normal	Normal	31
NCU08147	ph7	62.5	37.5	Normal	Normal	Normal	Normal	Normal	Normal	Normal	Normal	31
NCU08651	col-27	62.5	37.5	Normal	Normal	Normal	Normal	Normal	Normal	Normal	Normal	31
NCU08875		62.5	37.5	Normal	Normal	Normal	Abnormal	Reduced	Normal	Reduced	Normal	31
NCU09315	nuc-1	62.5	37.5	Normal	Normal	Normal	Normal	Normal	Normal	Normal	Normal	31
NCU09772		62.5	37.5	Normal	Normal	Normal	Normal	Normal	Normal	Normal	Normal	31
NCU09813		62.5	37.5	Normal	Normal	Normal	Normal	Normal	Normal	Normal	Normal	31
NCU09866		62.5	37.5	Normal	Normal	Normal	Normal	Normal	Normal	Normal	Normal	31
NCU10760		62.5	37.5	Normal	Normal	Normal	Normal	Normal	Normal	Normal	Normal	31
NCU02525	sgr-4	63.3	37.5	Normal	Normal	Normal	Normal	Normal	Normal	Normal	Normal	31
NCU16494	vad-18	63.6	46.2	Normal	Normal	Normal	Normal	Normal	Normal	Normal	Normal	31
NCU03043	sgr-7/acon-4	64.2	31.5	Normal	Normal	Normal	Normal	Normal	Normal	Normal	Normal	31
NCU08480	hsf-2	64.3	43.2	Reduced	Normal	Normal	Normal	Normal	Normal	Normal	Normal	31
NCU06799	vad-5	62.5	22.5	Reduced	Normal	Normal	Normal	Normal	Normal	Normal	Normal	32
NCU01010	pty-5	71.4	34.9	Reduced	Normal	Normal	Normal	Normal	Normal	Normal	Normal	32
NCU00761	cea-4	72.5	22.5	Reduced	Normal	Normal	Normal	Normal	Normal	Normal	Normal	32
NCU00902	wc-2	72.5	22.5	Reduced	Normal	Normal	Normal	Normal	Normal	Normal	Normal	32
NCU01563	rpo-30	72.5	22.5	Reduced	Normal	Normal	Normal	Normal	Normal	Normal	Normal	32
NCU16491	vad-17/tcf-20	73.2	16.2	Reduced	Normal	Normal	Normal	Normal	Normal	Normal	Normal	32
NCU00870		77.5	22.5	Reduced	Normal	Reduced	Normal	Normal	Normal	Normal	Normal	32
NCU02913	dnr-17	77.5	22.5	Reduced	Normal	Normal	Normal	Normal	Normal	Normal	Normal	32
NCU00483		82.5	22.5	Reduced	Normal	Normal	Normal	Normal	Normal	Normal	Normal	32
NCU00499	ada-1	27.5	22.5	Not_formed	Not_formed	Reduced	Normal	Reduced	Abnormal_beaks	Not_formed	Not_formed	33
NCU07874		32.5	37.5	Normal	Normal	Reduced	Normal	Normal	Abnormal_beaks	Not_formed	Not_formed	33
NCU03436	tng	34	22.9	Normal	Abnormal	Reduced	Normal	Reduced	Normal	Not_formed	Not_formed	33
NCU03875	crf4-1	42.5	37.5	Reduced	Normal	Normal	Normal	Reduced	Normal	Not_formed	Not_formed	33
NCU08999	vsd-3/kpr-16	44.3	35.1	Normal	Normal	Reduced	Normal	Reduced	Abnormal_beaks	Not_formed	Not_formed	33
NCU04426	div-4	47.5	37.5	Normal	Normal	Reduced	Normal	Reduced	Abnormal_beaks	Severely_reduced	Normal	33
NCU02795	hda-2	42.5	37.5	Normal	Normal	Not_formed	Not_formed	Not_formed	Not_formed	Not_formed	Not_formed	34
NCU06405	pole-3	42.5	37.5	Normal	Normal	Not_formed	Not_formed	Not_formed	Not_formed	Not_formed	Not_formed	34
NCU04405	mrs-4	42.5	52.5	Increased	Normal	Not_formed	Not_formed	Not_formed	Not_formed	Not_formed	Not_formed	34
NCU06685	stk-47	47.5	37.5	Normal	Normal	Not_formed	Not_formed	Not_formed	Not_formed	Not_formed	Not_formed	34
NCU01206	set-1	52.5	37.5	Normal	Normal	Reduced	Normal	Not_formed	Not_formed	Not_formed	Not_formed	34
NCU04495	div-59	52.5	52.5	Reduced	Normal	Not_formed	Not_formed	Not_formed	Not_formed	Not_formed	Not_formed	34
NCU06638	stk-46	57.5	37.5	Normal	Normal	Not_formed	Not_formed	Not_formed	Not_formed	Not_formed	Not_formed	34
NCU07024	os-2	62.5	37.5	Normal	Abnormal	Not_formed	Not_formed	Not_formed	Not_formed	Not_formed	Not_formed	34
NCU00587	os-5	67.5	37.5	Normal	Abnormal	Not_formed	Not_formed	Not_formed	Not_formed	Not_formed	Not_formed	34
NCU02689	amyc	67.5	37.5	Normal	Normal	Not_formed	Not_formed	Not_formed	Not_formed	Not_formed	Not_formed	34
NCU03071	os-4	67.5	37.5	Normal	Abnormal	Not_formed	Not_formed	Not_formed	Not_formed	Not_formed	Not_formed	34
NCU04001	ff-7	77.5	37.5	Normal	Normal	Not_formed	Not_formed	Not_formed	Not_formed	Not_formed	Not_formed	34
NCU05364	pty-3	71.5	47.9	Normal	Normal	Reduced	Normal	Reduced	Normal	Normal	Normal	35
NCU06140	vsd-8	72.2	34.2	Normal	Normal	Reduced	Normal	Reduced	Normal	Normal	Normal	35
NCU02280	nuo21.3b	72.5	37.5	Normal	Normal	Reduced	Normal	Reduced	Normal	Reduced	Normal	35
NCU03114	rpo-2	72.7	36.4	Normal	Normal	Reduced	Normal	Reduced	Normal	Normal	Normal	35
NCU04050	cpc-1	73.9	41.7	Normal	Normal	Reduced	Normal	Reduced	Normal	Reduced	Normal	35
NCU09841	pty-4/pho-14	74.3	36.5	Normal	Normal	Reduced	Normal	Normal	Normal	Normal	Normal	35
NCU02496	div-12	75.1	42.6	Normal	Normal	Reduced	Normal	Reduced	Normal	Normal	Normal	35
NCU04079	svd-1	75.3	27.3	Normal	Normal	Reduced	Normal	Reduced	Normal	Normal	Normal	35
NCU00670	nuo9.5	77.5	37.5	Normal	Normal	Reduced	Smaller_size	Reduced	Normal	Reduced	Normal	35
NCU04776		77.5	37.5	Normal	Normal	Reduced	Normal	Reduced	Normal	Reduced	Normal	35
NCU00958	pph-7/azr-1	71.8	48.6	Normal	Normal	Normal	Normal	Normal	Normal	Normal	Normal	36
NCU05943		72.5	52.5	Normal	Normal	Normal	Normal	Normal	Normal	Normal	Normal	36
NCU06998	rnp-6	72.5	52.5	Increased	Normal	Normal	Normal	Normal	Normal	Normal	Normal	36
NCU07121		72.5	52.5	Normal	Normal	Normal	Normal	Normal	Normal	Normal	Normal	36
NCU08901	tah-12	72.5	52.5	Normal	Normal	Normal	Normal	Normal	Normal	Normal	Normal	36
NCU05025	tah-8	72.6	49.5	Normal	Normal	Normal	Normal	Normal	Normal	Normal	Normal	36
NCU06966	pty-1	73.5	48.1	Reduced	Normal	Normal	Normal	Normal	Normal	Normal	Normal	36
NCU07543	vad-13	74.1	48.9	Normal	Normal	Normal	Normal	Normal	Normal	Normal	Normal	36
NCU09641	vad-15	74.1	51.6	Reduced	Normal	Normal	Normal	Normal	Normal	Normal	Normal	36
NCU01433	ppt-1	76.4	49.2	Normal	Normal	Normal	Normal	Normal	Normal	Normal	Normal	36
NCU00879		77.5	52.5	Normal	Normal	Normal	Normal	Normal	Normal	Normal	Normal	36
NCU01108		77.5	52.5	Normal	Normal	Normal	Normal	Normal	Normal	Normal	Normal	36
NCU01815		77.5	52.5	Normal	Normal	Normal	Normal	Normal	Normal	Normal	Normal	36
NCU02214	tah-2	77.5	52.5	Normal	Normal	Normal	Normal	Normal	Normal	Normal	Normal	36
NCU02694		77.5	52.5	Normal	Normal	Normal	Normal	Normal	Normal	Normal	Normal	36
NCU04457		77.5	52.5	Normal	Normal	Normal	Normal	Normal	Normal	Normal	Normal	36
NCU06504	gh16-8	77.5	52.5	Normal	Normal	Normal	Normal	Normal	Normal	Normal	Normal	36
NCU06656	acu-15	77.5	52.5	Normal	Normal	Normal	Normal	Normal	Normal	Normal	Normal	36
NCU07945	tah-4	77.5	52.5	Normal	Normal	Normal	Normal	Normal	Normal	Normal	Normal	36
NCU08899	tah-11	77.5	52.5	Normal	Normal	Normal	Normal	Normal	Normal	Normal	Normal	36
NCU09273		77.5	52.5	Reduced	Normal	Normal	Normal	Normal	Normal	Normal	Normal	36
NCU07675	tah-10	78.5	57.2	Normal	Normal	Normal	Normal	Normal	Normal	Normal	Normal	36
NCU08447	gpr-33	78.6	49.2	Normal	Normal	Normal	Normal	Normal	Normal	Normal	Normal	36
NCU04626	gpr-2	79.1	49.3	Normal	Normal	Normal	Normal	Normal	Abnormal	Normal	Normal	36
NCU04106	gpr-17	79.3	49.7	Normal	Normal	Normal	Normal	Normal	Normal	Normal	Normal	36
NCU10055	nop-1	79.5	49.7	Normal	Normal	Normal	Normal	Normal	Normal	Normal	Normal	36
NCU02903	gpr-16	79.7	51.7	Normal	Normal	Normal	Normal	Normal	Normal	Normal	Normal	36
NCU02356	wc-1	82.5	52.5	Normal	Normal	Normal	Normal	Normal	Normal	Normal	Normal	36
NCU04554	gh18-5	82.5	52.5	Normal	Normal	Normal	Normal	Normal	Normal	Normal	Normal	36
NCU07284		82.5	52.5	Normal	Normal	Normal	Normal	Normal	Normal	Normal	Normal	36
NCU09205	tah-14/vad-6	82.5	52.5	Normal	Normal	Normal	Normal	Normal	Normal	Normal	Normal	36
NCU09581		82.5	52.5	Normal	Normal	Normal	Normal	Normal	Normal	Normal	Normal	36
NCU09427	gpr-3	82.9	50.2	Normal	Normal	Normal	Normal	Normal	Abnormal	Normal	Normal	36
NCU02464	cdc11	47.5	22.5	Normal	Normal	Normal	Normal	Normal	Normal	Reduced	Normal	37
NCU02636	pex4	52.5	22.5	Reduced	Normal	Normal	Normal	Normal	Normal	Reduced	Normal	37
NCU01731	ve-1	57.5	22.5	Normal	Normal	Normal	Normal	Normal	Normal	Reduced	Normal	37
NCU02104		57.5	22.5	Normal	Normal	Normal	Normal	Reduced	Normal	Reduced	Normal	37
NCU00939	dcc-1	57.6	17	Normal	Normal	Reduced	Smaller_size	Normal	Submerged	Reduced	Normal	37
NCU03289	efr-3	60	14	Normal	Normal	Normal	Normal	Normal	Normal	Reduced	Normal	37
NCU07952	vsd-9/crz-1	60.8	30.9	Normal	Normal	Normal	Normal	Normal	Abnormal_beaks	Reduced	Normal	37
NCU03103		62.5	22.5	Normal	Normal	Normal	Normal	Reduced	Normal	Reduced	Normal	37
NCU08689		62.5	22.5	Normal	Normal	Normal	Normal	Normal	Normal	Reduced	Normal	37
NCU09644	uvs-3	67.5	22.5	Normal	Normal	Normal	Normal	Normal	Abnormal_beaks	Reduced	Normal	37
NCU03853	nup-17	72.5	22.5	Normal	Normal	Normal	Normal	Normal	Normal	Reduced	Normal	37
NCU08270	sms-3	72.5	22.5	Normal	Normal	Normal	Normal	Normal	Normal	Reduced	Normal	37
NCU09045	het-16	72.5	22.5	Normal	Normal	Normal	Normal	Normal	Normal	Reduced	Normal	37
NCU03440	ap2-1	27.5	7.5	Normal	Normal	Normal	Normal	Normal	Normal	Normal	Normal	38
NCU06703	mid-1	32.5	7.5	Normal	Normal	Normal	Normal	Normal	Normal	Normal	Normal	38
NCU09993	crf1-1	32.5	7.5	Normal	Normal	Normal	Normal	Normal	Normal	Normal	Normal	38
NCU01197	gul-1	42.5	7.5	Normal	Normal	Normal	Normal	Normal	Normal	Normal	Normal	38
NCU07489	pzl-1	43.8	12.2	Reduced	Normal	Increased	Normal	Normal	Normal	Normal	Normal	38
NCU02264	pfo-3	45.6	13	Normal	Normal	Normal	Normal	Normal	Normal	Normal	Normal	38
NCU03461		47.5	7.5	Normal	Normal	Normal	Abnormal	Reduced	Normal	Reduced	Normal	38
NCU04313	fol-7	47.5	7.5	Normal	Normal	Normal	Normal	Normal	Normal	Normal	Normal	38
NCU08008	CAP1	52.5	7.5	Normal	Normal	Normal	Normal	Normal	Normal	Normal	Normal	38
NCU08297	cdc3	37.5	7.5	Normal	Normal	Normal	Normal	Normal	Smaller_size	Not_formed	Not_formed	39
NCU06202	stk-38	42.5	7.5	Reduced	Normal	Normal	Normal	Normal	Abnormal	Not_formed	Not_formed	39
NCU02635	gt62-2	42.5	22.5	Normal	Normal	Normal	Normal	Normal	Normal	Not_formed	Not_formed	39
NCU07425		43.2	20	Normal	Normal	Normal	Normal	Normal	Normal	Not_formed	Not_formed	39
NCU01451		60	20	Normal	Normal	Normal	Normal	Normal	Abnormal_beaks	Not_formed	Not_formed	39
NCU06205	rco-1	7.5	7.5	Normal	Normal	Not_formed	Not_formed	Not_formed	Not_formed	Not_formed	Not_formed	40
NCU06419	mek-1	7.5	7.5	Reduced	Normal	Not_formed	Not_formed	Not_formed	Not_formed	Not_formed	Not_formed	40
NCU09842	mak-1	7.5	7.5	Reduced	Normal	Not_formed	Not_formed	Not_formed	Not_formed	Not_formed	Not_formed	40
NCU04747	stk-31	12.5	7.5	Reduced	Abnormal	Normal	Normal	Not_formed	Not_formed	Not_formed	Not_formed	40
NCU03800	ens-1	17.5	7.5	Normal	Normal	Not_formed	Not_formed	Not_formed	Not_formed	Not_formed	Not_formed	40
NCU07172	stk-8	17.5	7.5	Reduced	Normal	Not_formed	Not_formed	Not_formed	Not_formed	Not_formed	Not_formed	40
NCU08566	ro-11	17.5	7.5	Reduced	Normal	Not_formed	Not_formed	Not_formed	Not_formed	Not_formed	Not_formed	40
NCU08739	43565	17.5	7.5	Reduced	Normal	Not_formed	Not_formed	Not_formed	Not_formed	Not_formed	Not_formed	40
NCU09202	mdk-2	17.5	7.5	Severely_reduced	Normal	Not_formed	Not_formed	Not_formed	Not_formed	Not_formed	Not_formed	40
NCU10346	ada-13	19.2	12	Reduced	Normal	Reduced	Normal	Not_formed	Not_formed	Not_formed	Not_formed	40
NCU10847	ngf-1	21.6	6	Reduced	Normal	Not_formed	Not_formed	Not_formed	Not_formed	Not_formed	Not_formed	40
NCU02393	mak-2	22.5	7.5	Reduced	Normal	Not_formed	Not_formed	Not_formed	Not_formed	Not_formed	Not_formed	40
NCU05658	stk-36	22.5	7.5	Reduced	Normal	Not_formed	Not_formed	Not_formed	Not_formed	Not_formed	Not_formed	40
NCU06182	nrc-1	22.5	7.5	Reduced	Normal	Not_formed	Not_formed	Not_formed	Not_formed	Not_formed	Not_formed	40
NCU07817	ncw-3	22.5	7.5	Reduced	Normal	Not_formed	Not_formed	Not_formed	Not_formed	Not_formed	Not_formed	40
NCU04096	prk-9	27.5	7.5	Reduced	Normal	Not_formed	Not_formed	Not_formed	Not_formed	Not_formed	Not_formed	40
NCU04612	mek-2	27.5	7.5	Reduced	Normal	Not_formed	Not_formed	Not_formed	Not_formed	Not_formed	Not_formed	40
NCU07872	prk-2	27.5	7.5	Reduced	Normal	Not_formed	Not_formed	Not_formed	Not_formed	Not_formed	Not_formed	40
NCU08741	ham-3	27.5	7.5	Normal	Normal	Not_formed	Not_formed	Not_formed	Not_formed	Not_formed	Not_formed	40
NCU09123	camk-1	27.5	7.5	Reduced	Normal	Not_formed	Not_formed	Not_formed	Not_formed	Not_formed	Not_formed	40
NCU05891	ada-20	32.5	7.5	Not_formed	Not_formed	Not_formed	Not_formed	Not_formed	Not_formed	Not_formed	Not_formed	40

## Sheet: Product descriptions
Data available at: https://fungidb.org/fungidb/app/record/dataset/DS_c334877c42
NCU Number	Consolidated Gene Names	Product Description	Cluster
NCU06312	gpr-4	G-protein-coupled receptor	1
NCU04848	vad-11	C2H2 Transcription factor	1
NCU09796	gpr-38	G-protein-coupled receptor	1
NCU01954	cwc-24/msp-14	Pre-mRNA-splicing factor /APSES Transcription factor	1
NCU09201	gpr-37	G-protein-coupled receptor	1
NCU03238	gpr-9	G-protein-coupled receptor	1
NCU00005	gpr-12	G-protein-coupled receptor	1
NCU05189	gpr-21	G-protein-coupled receptor	1
NCU16793	znf-45	Zn2Cys6 Transcription factor	1
NCU09195	gpr-6	G-protein-coupled receptor	1
NCU06531	gpr-25	G-protein-coupled receptor	1
NCU08718	gpr-35	G-protein-coupled receptor	1
NCU00182	gpr-11	G-protein-coupled receptor	1
NCU00300	gpr-5	G-protein-coupled receptor	1
NCU09883	gpr-7	G-protein-coupled receptor	1
NCU08431	gpr-32	G-protein-coupled receptor	1
NCU08624	gpr-34	G-protein-coupled receptor	1
NCU06944	cef-1	C2H2 Transcription factor	1
NCU08307		Zn2Cys6 Transcription factor	1
NCU06629	gpr-13	G-protein-coupled receptor	1
NCU04987	gpr-10	G-protein-coupled receptor	1
NCU09214	tah-13	Zn2Cys6 Transcription factor	1
NCU05854	gpr-24	G-protein-coupled receptor	1
NCU04058	tah-7	BZIP transcription factor	1
NCU03728	tah-6	Zn2Cys6 Transcription factor	1
NCU06551	tah-9	FAR1 Transcription factor	1
NCU00282	tah-5	Zn2Cys6 Transcription factor	1
NCU10597	fgr-1	Zn2Cys6 Transcription factor	1
NCU04350	chs-7	Chitin synthase 6	2
NCU02017	ada-2	CBF/NF-Y family transcription factor	2
NCU00007	prr-4	pH-response regulator protein palH/rim-21	2
NCU02534	nuo49	NADH:ubiquinone oxidoreductase 49kD subunit	2
NCU03931	ada-5	Zn2Cys6 Transcription factor	2
NCU00317	cpr-8	Calpain-like protease palB/rim-13 calpain-like protease palB/rim-13	2
NCU04078	adh-11	Alcohol dehydrogenase-11	2
NCU04990	stk-17/fi	Protein Serine/threonine kinase	2
NCU07392	adv-1	Transcriptional regulatory protein pro-1 / Zn2Cys6 transcription factor	2
NCU06563	pp2A	Serine/threonine-protein phosphatase PP2A catalytic subunit	2
NCU09197		MYB Transcription factor	3
NCU05307	gpr-22	G-protein-coupled receptor	3
NCU07834	rcn-1	MYB Transcription factor	3
NCU00054		Zn2Cys6 Transcription factor	3
NCU03495	pph-7	Protein phosphatase-7	3
NCU00445		Zn2Cys6 Transcription factor	3
NCU09252		C2H2 Transcription factor	3
NCU00786	gpr-1	G-protein coupled receptor	3
NCU04211		BZIP transcription factor	3
NCU00017		Zn2Cys6 Transcription factor	3
NCU00055	cdo-1	Catechol dioxygenase-1	3
NCU00132			3
NCU00195		MFS transporter	3
NCU00253			3
NCU00256			3
NCU00264			3
NCU00302	gsl-3	3-ketodihydrosphingosine reductase tsc-10	3
NCU00303		Smr domain-containing protein	3
NCU00316	mic-1	Peroxisomal adenine nucleotide transporter 1	3
NCU00335	msp-2	Pre-mRNA-splicing factor cwc15	3
NCU00450	sut-14	Sugar transporter-14	3
NCU00484	nuo18.4	NADH:ubiquinone oxidoreductase 18.4kD subunit	3
NCU00542	mic-36	Mitochondrial carrier-36	3
NCU00549	gst-6	Glutathione transferase omega-1	3
NCU00570	rpo-16	DNA-directed RNA polymerase III polypeptide	3
NCU00606		Short-chain alcohol dehydrogenase	3
NCU00643	ard-1	L-arabinitol 4-dehydrogenase	3
NCU00644	ats-3	ATP synthase-3	3
NCU00658	mb-3	Male barren-3 protein	3
NCU00711	mdr-1	Multidrug resistance protein fnx1	3
NCU00780	ldh-4	Lactate dehydrogenase-4	3
NCU00796		Hydantoinase	3
NCU00809	sut-26	Sugar transporter-26	3
NCU00828	pmpr-2	Peroxisomal membrane protein-2	3
NCU00859			3
NCU00916	trm-15	Membrane bound cation transporter membrane bound cation transporter membrane bound cation transporter	3
NCU01066	lao	L-amino acid oxidase	3
NCU01120	spo11	Meiosis-specific topoisomerase Spo11	3
NCU01122		C2H2 Transcription factor	3
NCU01134	cyp450-4		3
NCU01162	gel-1	Glycolipid-anchored surface protein 5	3
NCU01348	put-3	Putrescine-3	3
NCU01376	pho-2	Alkaline phosphatase	3
NCU01422	mbf1	Multiprotein-bridging factor 1	3
NCU01478		Zn2Cys6 Transcription factor	3
NCU01623			3
NCU01629		C2H2 Transcription factor	3
NCU01669	prm-3	Protein arginine methyltransferase RmtB	3
NCU01751	abc-23	ATP-binding cassette protein	3
NCU02057		Autoinducer 2 sensor kinase/phosphatase luxQ autoinducer 2 sensor kinase/phosphatase luxQ	3
NCU02100		LMBR1 domain-containing protein 1	3
NCU02142		Zn2Cys6 Transcription factor	3
NCU02156		dsDNA-binding protein PDCD5	3
NCU02197		Riboflavin aldehyde-forming enzyme	3
NCU02319	mpr-16	Metalloprotease-16	3
NCU02360		Transmembrane protein UsgS	3
NCU02420	aaa-2	AAA family ATPase AAA family ATPase	3
NCU02480		Short-chain dehydrogenase/reductase short-chain dehydrogenase/reductase	3
NCU02626	kin-4	Kinesin-4	3
NCU02720			3
NCU02741	mei-3	MEI3	3
NCU02789			3
NCU02885	stk-20	Serine/threonine protein kinase-20	3
NCU02895		MutT/nudix family protein	3
NCU02918	mkr-6	Polyketide synthase 6	3
NCU02925	fbm-1	Fruiting body maturation-1	3
NCU02934		Zn2Cys6 Transcription factor	3
NCU02994			3
NCU03015			3
NCU03028		Deubiquitination-protection protein dph1	3
NCU03070		Homeodomain Transcription factor	3
NCU03086		HpcH/HpaI aldolase/citrate lyase family protein	3
NCU03120		Zn2Cys6 Transcription factor	3
NCU03162			3
NCU03209	gh18-2	Chitinase 1	3
NCU03428			3
NCU03533	het-6	Heterokaryon incompatibility protein 6	3
NCU03659	prk-3	Serine/threonine-protein kinase	3
NCU03679		Septal pore-associated protein putative	3
NCU03707			3
NCU03717	eif4E-2	Translation initiation factor 4E	3
NCU03719		RING finger protein	3
NCU03752		EBP domain-containing protein	3
NCU03753	ccg-1	Clock controlled protein CCG-1	3
NCU03754			3
NCU03767	mch-2	Mitochondrial chaperone-2	3
NCU03780			3
NCU03790			3
NCU03846		DRAP deaminase DRAP deaminase	3
NCU03862	tagl-4	Triacylglycerol lipase-4	3
NCU03877	fol-5	Folate-5	3
NCU03880	gpl-7	Phosphorylcholine transferase	3
NCU03883	vtc-1	Vacuolar transporter chaperone 1	3
NCU03918	msp-26		3
NCU03996	gh6-1	Exoglucanase 3	3
NCU03998		Adaptor protein complex 3 Mu3A	3
NCU04154			3
NCU04172	hne-1	Hsp70-like protein	3
NCU04326	stk-29	Serine/threonine protein kinase	3
NCU04335	stk-30	Serine/threonine protein kinase	3
NCU04424			3
NCU04473	gt69-1	Polysaccharide export protein	3
NCU04513	uce-14	Ubiquitin-conjugating enzyme-14	3
NCU04628		C2H2 Transcription factor	3
NCU04635			3
NCU04639		Non-classical export protein Nce102	3
NCU04733	mus-50	UvrD/REP helicase	3
NCU04819	trm-39	Fe(2+) transporter 3	3
NCU05199			3
NCU05291		Polyamine acetyltransferase	3
NCU05411		Pathway-specific nitrogen regulator / Zn2Cys6 transcription factor	3
NCU05458			3
NCU05762			3
NCU05767	znf-10	Zn2Cys6 Transcription factor	3
NCU05909		C2H2 Transcription factor	3
NCU05974	gh16-7	Cell wall glucanosyltransferase Mwg1	3
NCU06028	qa-1F	Quinic acid utilization activator / Zn2Cys6 transcription factor	3
NCU06111	gtp-26	Guanine triphosphate binding-26	3
NCU06175	pex3	Peroxisomal membrane protein	3
NCU06177	camk-3	Calcium/calmodulin-dependent protein kinase type III	3
NCU06230	stk-39	Serine/threonine protein kinase	3
NCU06463	mind-1		3
NCU06486	stk-43	Serine/threonine protein kinase	3
NCU06569	ap3-1	AP-3 adaptor complex subunit beta	3
NCU06573	cea-9	Chlorogenic acid esterase	3
NCU06583	stk-44	Serine/threonine protein kinase	3
NCU06601			3
NCU06626	stk-45	Phosphoinositide 3-kinase regulatory subunit 4	3
NCU06693			3
NCU06756	uce-17	Ubiquitin-protein ligase ubiquitin-protein ligase	3
NCU06766	dcl-2	Dicer-like protein 2	3
NCU06971	xlr-1	Transcriptional activator xlnR / Zn2Cys6 transcription factor	3
NCU07358			3
NCU07481		Morphogenesis protein	3
NCU07705	clr-1	Zn2Cys6 Transcription factor	3
NCU08000	far1	Cutinase transcription factor 1 alpha / Zn2Cys6 transcription factor	3
NCU08115	msh3	DNA mismatch repair protein MSH3	3
NCU08283		Integral membrane channel protein	3
NCU08435	rrp3	RNA-dependent RNA polymerase	3
NCU08443		Zn2Cys6 Transcription factor	3
NCU08484	mus-27	Chromosome segregation protein	3
NCU08848		Zn2Cys6 Transcription factor	3
NCU08887			3
NCU09432	sna-8	Snare complex-8	3
NCU09485	hsp70-6	Cchaperone DnaK	3
NCU09489	emp-11	Phosphoglycerate mutase	3
NCU09500			3
NCU09538	dpp-4	Microsomal dipeptidase	3
NCU09575	cea-2	Sterol esterase	3
NCU09638	pks-5	Polyketide synthase 5	3
NCU09663	ce5-1	Axe2	3
NCU09706	dnl-2	DNA ligase-2	3
NCU09760			3
NCU09793	dbh-5	DEAD/DEAH box DNA helicase	3
NCU09804	znf-43	Zn2Cys6 Transcription factor	3
NCU09829		Zn2Cys6 Transcription factor	3
NCU09855	nic-9	Nicotinic acid-9	3
NCU09864	ovd-1	Oxoisovalerate dehydrogenase-1	3
NCU09882	mcp-1	Metacaspase-1A	3
NCU09901	mrs-6	mRNA surveillance-6	3
NCU10853	stk-57	Serine/threonine protein kinase	3
NCU06701	ccr-1	Cephalosporin C regulator 1 / RFX transcription factor	3
NCU02487			3
NCU01994	tcf-1	BZIP transcription factor	3
NCU07769	gpr-30	G-protein-coupled receptor	3
NCU09022	gpr-36	G-protein-coupled receptor	3
NCU08429	gpr-31	G-protein-coupled receptor	3
NCU02257	pty-2	Protein-tyrosine phosphatase 2	3
NCU01209		Zn2Cys6 Transcription factor	3
NCU05022		C2H2 Transcription factor	3
NCU01735	orp-1		3
NCU05308	tcf-25	Zn2Cys6 Transcription factor	4
NCU06920		C2H2 Transcription factor	4
NCU00019	fkh-1	Forkhead Transcription factor	4
NCU00144		BHLH Transcription factor	4
NCU05733	acr-2	Acriflavine sensitivity control protein acr-2 / Zn2Cys6 transcription factor	4
NCU10080		Zn2Cys6 Transcription factor	4
NCU00344		Zn2Cys6 Transcription factor	4
NCU09823	gpr-39	G-protein-coupled receptor	4
NCU06614		Zn2Cys6 Transcription factor	4
NCU07538	gpr-27	G-protein-coupled receptor	4
NCU06443		Zn2Cys6 Transcription factor	4
NCU11295		BHLH Transcription factor	4
NCU04353		Homeodomain Transcription factor	4
NCU07221	hcp-1	Two-component system protein A	4
NCU00241		Septal pore-associated protein putative	4
NCU00267			4
NCU00270			4
NCU00271			4
NCU00291			4
NCU00470	div-14	DNA repair protein Rad9 DNA repair protein rad9	4
NCU00491			4
NCU00631	crf9-1	RING-13 protein	4
NCU00642	gh35-1	Beta-galactosidase	4
NCU00808	znf-48	Zn2Cys6 Transcription factor	4
NCU00945	col-20	Zn2Cys6 Transcription factor	4
NCU00957	acw-2	Anchored cell wall protein 2	4
NCU01140	nic-11	Nicotinic acid-11	4
NCU01285			4
NCU01321	trm-60	Transport of metals-60	4
NCU01522	cdp-3	Chromodomain protein-3	4
NCU01532			4
NCU01754	adh-1	Alcohol dehydrogenase I alcohol dehydrogenase I	4
NCU01792	hsp90a	Heat shock protein 90-associated	4
NCU02035		Helix-hairpin-helix domain-containing protein	4
NCU02151		WD repeat containing protein 23	4
NCU02178	sad-1	SupPressor of ascus dominance-1	4
NCU02203	znf-28	C2H2 and APSES transcription factor	4
NCU02692			4
NCU02751	mus-59	Serine/threonine-protein kinase	4
NCU02930	mkr-3	Pyridoxine-9	4
NCU03197	stk-11	Serine/threonine-protein kinase	4
NCU03370			4
NCU03517	rec-9	Recombination-9	4
NCU03769	naf-2	Nucleosome assembly factor-2	4
NCU03785			4
NCU03789	mdr-6	Multi-drug resistance-6	4
NCU03861	gne-2	Glutaminase-2	4
NCU04321	mrc1	Mrc1-like-1	4
NCU04396			4
NCU04667			4
NCU05051	col-23	Zn2Cys6 Transcription factor	4
NCU05395			4
NCU05710			4
NCU05840			4
NCU05849			4
NCU05850		Rubredoxin-NAD(+) reductase	4
NCU06006	stk-37	Serine/threonine protein kinase-37	4
NCU06421	stk-41	Serine/threonine protein kinase-41	4
NCU06422	stk-42	Serine/threonine protein kinase-42	4
NCU07053	ahd-4	Alhehyde dehydrogenase-4	4
NCU07075	cax	Calcium/proton exchanger calcium/proton exchanger	4
NCU07151			4
NCU07534	qde-1	RNA-dependent RNA polymerase	4
NCU07880	prk-6	Serine/threonine-protein kinase	4
NCU08038	apf-2	Appressorium formation-2	4
NCU08052	aqp	Aquaporin	4
NCU08891		BZIP transcription factor	4
NCU09058	ech-5	Enoyl-CoA hydratase-5	4
NCU09520		Putative histidine kinase two-component system	4
NCU10004	stk-56	Serine/threonine protein kinase	4
NCU10028		Bax Inhibitor family protein	4
NCU11819		Chitin synthase	4
NCU01640	rpn-4	C2H2 transcription factor	4
NCU06399		BZIP transcription factor	4
NCU06560		APSES transcription factor	4
NCU07575		Zn2Cys6 Transcription factor	4
NCU08527		Zn2Cys6 Transcription factor	4
NCU01074		BZIP transcription factor	4
NCU00917			4
NCU03813	fdh	Formate dehydrogenase	4
NCU06437			4
NCU07618			4
NCU03975	vad-9/znf-17	C2H2 transcription factor	5
NCU10697	vad-16	Zn2Cys6 Transcription factor	5
NCU05035	vad-12	C2H2 transcription factor	5
NCU15829	asd-4	GATA transcription factor	5
NCU03505		JmjC domain-containing histone demethylation protein 3D	5
NCU00023	fer-2	Ferric reductase-2	5
NCU00088	npp-1	Nitrophenylphosphatase-1	5
NCU00104	hsp98	Hsp98-like protein	5
NCU00121	clc-1	Chloride channel-1	5
NCU00122	apr-16	Aspartyl protease-16	5
NCU00146	enr-6	Endoplamic reticulum-6	5
NCU00246			5
NCU00290	abc-12	ABC transporter-12	5
NCU00350	eph-2	Epoxide hydrolase-2	5
NCU00403		dTDP-D-glucose 46-dehydratase dTDP-D-glucose 46-dehydratase dTDP-D-glucose 46-dehydratase	5
NCU00677		Phenylacetyl-CoA ligase	5
NCU00682	pkac-2	Serine/threonine-protein kinase	5
NCU00738	cdp-2	Chromodomain protein-2	5
NCU00793	tps-1	Trehalose phosphate synthase	5
NCU00830	tcu-1	Ctr copper transporter	5
NCU01045	grn	Ribonuclease T1 ribonuclease T1	5
NCU01408	csn-3	COP9 signalosome subunit 3	5
NCU01409		Ran-binding protein	5
NCU02084	aga-2	Arginase-2	5
NCU02167	krev-1		5
NCU02188	lat-1	Arabinose-proton symporter	5
NCU02195	aap-23	High affinity methionine permease	5
NCU02202	stk-14	Serine/threonine kinase	5
NCU02238	mfs-18	Pantothenate transporter liz1	5
NCU02240	gh61-1	Endoglucanase II	5
NCU02294			5
NCU02463		Bax Inhibitor family protein	5
NCU02522			5
NCU02563	trf-5	Transcription elongation factor-5	5
NCU02699	sah-6/znf-14	C2H2 transcription factor	5
NCU02738	pef-1	EF hand domain-containing protein EF hand domain-containing protein	5
NCU02787	sah-12	C2H2 and Zn2Cys6 transcription factor	5
NCU02826	trm-16	Sodium/calcium exchanger protein	5
NCU02842			5
NCU02855	gh11-1	Endo-14-beta-xylanase A	5
NCU02909	gh75-1	Chitosanase	5
NCU03603	cyb-6	Cytochrome b5	5
NCU04024			5
NCU04027	gh7-3	Endoglucanase EG-1	5
NCU04051	abc-17	GCN20	5
NCU04084	fxr-1	FAD-dependent oxidoreductase-1	5
NCU04092	naa-2	N-acylethanolamine amidohydrolase-2	5
NCU04099	mcr-2	Methylacyl-CoA racemase-2	5
NCU04140	fkr-2	Peptidyl-prolyl cis-trans isomerase fkr-2	5
NCU04160			5
NCU04298	aro-10	Pentafunctional arom polypeptide	5
NCU04371	fkr-3	Peptidyl-prolyl cis-trans isomerase fkr-3	5
NCU04389	set-4		5
NCU05220	ats-2	ATP synthase-2	5
NCU05257	sah-8/tcf-22	C2H2 transcription factor	5
NCU05460	suz-12	Polycomb protein SUZ12	5
NCU05863			5
NCU06119	set-5		5
NCU06328			5
NCU06623			5
NCU07232	hsp30-2	Heat shock protein 30-2	5
NCU07335			5
NCU07353		UPF0499 protein	5
NCU07421		Septal pore-associated protein putative	5
NCU08042	clr-2	Cellulose degradation regulator 2 / Zn2Cys6 transcription factor	5
NCU08137			5
NCU08379	sec61-3		5
NCU09471			5
NCU09494			5
NCU09825	dnr-21	DNA repair-21	5
NCU10009	abc-21	ATP-binding cassette transporter	5
NCU02621	ada-16/znf-30	C2H2 transcription factor	5
NCU05964	ve-1	Developmental regulator VosA / Velvet transcription factor	5
NCU08850	mus-18	UV-endonuclease UVE-1	6
NCU02209	ods	Fatty acid metabolism-4	6
NCU02733	gol-2	Golgi-2	6
NCU02957	ada-18	BLHL transcription factor	6
NCU03571	stk-23	Serine/threonine protein kinase	6
NCU03623	uce-4	Ubiquitin-conjugating enzyme-4	6
NCU04108	iao-3	Isoamyl alcohol oxidase-3	6
NCU04379	CSE1	Neuronal calcium sensor 1	6
NCU06269		FHA domain-containing protein	6
NCU07966	trm-1	Calcium-transporting ATPase 3	6
NCU00028	hgd-1	Hydroxymethylglutathione dehydrogenase-1	6
NCU00284			6
NCU00725		Epsin-3	6
NCU01782		Ras guanyl-nucleotide exchange factor RasGEF	6
NCU02133	sod-1	Superoxide dismutase	6
NCU03523	stk-22	Serine/threonine protein kinase	6
NCU03725	vib-1	NDT80 transctription factor	6
NCU03894	stk-4/ste-20	Serine/threonine-protein kinase ste-20	6
NCU04242	prd-6	ATP-dependent helicase NAM7	6
NCU06038	mrp-59	Ribosomal protein L36	6
NCU06941	pfo-2	Prefoldin subunit 6	6
NCU06472	hat-1	Histone acetyltransferase type B catalytic subunit	6
NCU01926			6
NCU08158	dsp-4	Dual specificity phosphatase	7
NCU00030	mnu-2	Mitochondrial nuclease-2	7
NCU00130	gh1-1	Beta-glucosidase beta-glucosidase	7
NCU00181	ppi-2	Peptidyl-prolyl cis-trans isomerase-like 2	7
NCU00251	cpr-7		7
NCU00268			7
NCU00278			7
NCU00283			7
NCU00285		C2H2 transcription factor	7
NCU00299		Peroxisomal D3D2-enoyl-CoA isomerase	7
NCU00304			7
NCU00306	mdr-10	Multi-drug resistance-10	7
NCU00308		NOL1/NOP2/Sun domain family protein	7
NCU00346	std-5	Dteroid-5	7
NCU00422		Curved DNA-binding protein curved DNA-binding protein	7
NCU00526	lacc-7	Laccase-7	7
NCU00604			7
NCU00632		Type I phosphodiesterase/nucleotide pyrophosphatase	7
NCU00648	aap-5	Choline transporter	7
NCU00694		C2H2 transcription factor	7
NCU00788			7
NCU00795	trm-14	Membrane bound cation transporter	7
NCU01033			7
NCU01097		Zn2Cys6 Transcription factor	7
NCU01466	spa-5	Septal pore-associated protein 5	7
NCU01564	mic-4	Calcium dependent mitochondrial carrier protein	7
NCU01642			7
NCU01830	hpd-1	Hydroxyphenylpyruvate dioxygenase-1	7
NCU01853	bet-1	Choline dehydrogenase	7
NCU02097		Short chain dehydrogenase	7
NCU02126		Isovaleryl-CoA dehydrogenase	7
NCU02173	znf-52	C2H2 and Zn2Cys6 transcription factor	7
NCU02190	osb-4	Oxysterol-binding protein-4	7
NCU02198			7
NCU02230	msh2	DNA mismatch repair protein msh-2	7
NCU02265	frq	Period clock protein FRQ	7
NCU02269	mic-9	Mitochondrial carnitine/acylcarnitine carrier protein	7
NCU02283	camk-2	Calcium/calmodulin-dependent protein kinase type II	7
NCU02307		Zn2Cys6 Transcription factor	7
NCU02364	znf-29	Zinc finger transcription factor-29	7
NCU02425		PH domain-containing protein PH domain-containing protein	7
NCU02542	emp-1	Hexokinase hexokinase	7
NCU02576	znf-39	Zn2Cys6 Transcription factor	7
NCU02603		Oxidoreductase	7
NCU02612	stv-1	Starvation-1	7
NCU02653	mfs-20	Allantoate permease	7
NCU02679	cea-1	Carboxylesterase	7
NCU02752	znf-47	Zn2Cys6 Transcription factor	7
NCU02814	prd-4	Serine/threonine-protein kinase	7
NCU02922	gpl-5	Short-chain dehydrogenase/reductase	7
NCU03013	acw-10	Anchored cell wall protein 10	7
NCU03073	pole-4	CAAT Box/CBF transcription factor	7
NCU03110		Zn2Cys6 Transcription factor	7
NCU03356		APSES transcription factor	7
NCU03417		Zn2Cys6 Transcription factor	7
NCU03643	far-2	Quinic acid-responsive cutinase transcription factor 1 beta / Zn2Cys6 transcription factor	7
NCU03699	znf-13	C2H2 transcription factor	7
NCU03721			7
NCU03726			7
NCU03736			7
NCU03761			7
NCU03804	cna-1	Serine/threonine-protein phosphatase 2B catalytic subunit	7
NCU03860		cAMP-regulated phosphoprotein family protein Igo1	7
NCU03864			7
NCU03905	nap-1	Ap1-like protein / BZIP transcription factor	7
NCU03972	rpn-7	Proteasome regulatory particle	7
NCU04047	nup-19		7
NCU04359		Zn2Cys6 Transcription factor	7
NCU04421	anx14	Annexin XIV	7
NCU04453	het-6	Heterokaryon incompatibility protein 6	7
NCU04561	mld-1	Melanization defective-1 / C2H2 and Zn2Cys6 transcription factor	7
NCU04589	het-17	Heterokaryon incompatibility-17	7
NCU04595	prk-11	Serine/threonine-protein kinase	7
NCU04615	sln1	Osmolarity two-component system protein sln1	7
NCU04619		C2H2 transcription factor	7
NCU04737	nst-1	Chromatin regulatory protein sir2	7
NCU04755	stk-32	Serine/threonine-protein kinase	7
NCU04802	pex11	Peroxisomal biogenesis factor	7
NCU04851		Zn2Cys6 Transcription factor	7
NCU05210	uvs-2	Postreplication repair E3 ubiquitin-protein ligase rad-18	7
NCU05294	znf-40	Zn2Cys6 Transcription factor	7
NCU05385			7
NCU05521		Pathogenicity protein	7
NCU05637		BZIP transcription factor	7
NCU05638	stk-34	Serine/threonine protein kinase	7
NCU05730	qa-5	Quinate-5	7
NCU05751	ce3-2	Cellulose-binding protein	7
NCU05790	phy-2	Phytochrome-like histidine kinase 2	7
NCU05858	fam-2	Fatty acid oxygenase	7
NCU05961		DUF572 domain-containing protein	7
NCU06073			7
NCU06101			7
NCU06179	stk-5	Serine/threonine-protein kinase	7
NCU06186		C2H2 transcription factor	7
NCU06213	znf-9	APSES transcription factor	7
NCU06410	gtp-13	Guanine triphosphate binding-13	7
NCU06534			7
NCU06773	msp-35	Septal pore-associated protein putative	7
NCU06907	div-74	Nuclear division-74 / C2H2 transcription factor	7
NCU06919		C2H2 transcription factor	7
NCU06990		Zn2Cys6 Transcription factor	7
NCU07287			7
NCU07374		Zn2Cys6 Transcription factor	7
NCU07484	gh18-8	Chitinase	7
NCU07561		APSES transcription factor	7
NCU07975	dnr-12	DNA repair-12	7
NCU08049		Zn2Cys6 Transcription factor	7
NCU08177	stk-51	Serine/threonine-protein kinase	7
NCU08289	dmm-2	DNA methylation modulator-2 / Zn2Cys6 transcription factor	7
NCU08658	znf-50	Zn2Cys6 Transcription factor	7
NCU09333	ace-1	C2H2 transcription factor	7
NCU09423		Secreted protein	7
NCU09495	set-6		7
NCU09529		Zn2Cys6 transcription factor	7
NCU09549	znf-51	Zn2Cys6 transcription factor	7
NCU09758		Ras guanine-nucleotide exchange protein Ras guanine-nucleotide exchange protein	7
NCU09830	mig-12	ABC multidrug transporter	7
NCU09903	eef3-2	Elongation factor 3-2	7
NCU09995	nhp-1	HMG Box transcription factor	7
NCU10895	msh4	mutS ortholog 4 protein	7
NCU03333	tyr-6	Tyrosine-6	7
NCU03878	sgr-11	C2H2 transcription factor	7
NCU03426	dsp-1	pps1 dual specificty phosphatase	7
NCU05061	sgr-16	C2H2 transcription factor	7
NCU00155	sgr-2/znf-44	Zn2Cys6 Transcription factor	7
NCU02724	sgr-5/tcf-21	BHLH Transcription factor	7
NCU10501	sgr-33	Zn2Cys6 Transcription factor	7
NCU07312	sgr-24	BZIP transcription factor	7
NCU04729	sgr-15/vib-3	NDT80 transctription factor	7
NCU04295	sgr-14/tcf-7	Zn2Cys6 Transcription factor	7
NCU00414	ad-15	Adenosine kinase	8
NCU02113	uce-7	Ubiquitin-conjugating enzyme-7	8
NCU02299		NADP-dependent leukotriene B4 12-hydroxydehydrogenase	8
NCU02422	apg-7	ATG9 protein	8
NCU02712	ace-10	Acetate-10	8
NCU02910			8
NCU06407	vad-3	Zn2Cys6 Transcription factor	8
NCU08560			8
NCU00746			8
NCU00034		Prenyl cysteine carboxyl methyltransferase Ste14	8
NCU00196	rho-8	rho GTPase activator	8
NCU00326		Calcium homeostasis protein Regucalcin	8
NCU00478	acon-2	Aconidiate-2	8
NCU00545			8
NCU00575	gki-2	Glucokinase-2	8
NCU00782	mfs-16	Pantothenate transporter liz1	8
NCU01173			8
NCU02223			8
NCU02413	rrg-2	Transcription factor prr1 / Heat shock factor transcription factor	8
NCU02498	cul-3	Cullin-3	8
NCU02705	apa-3	F1F0 ATP synthase assembly protein Atp10	8
NCU02800	trm-55	Transport of metals-55	8
NCU03076	pcd-2	Pyrroline-5-carboxylate dehydrogenase-2	8
NCU03200	stk-10	Serine/threonine-protein kinase	8
NCU03859		MYG1 protein	8
NCU03967	vvd	Vivid PAS protein VVD	8
NCU04143	stk-26	Serine/threonine-protein kinase	8
NCU04533	app	DUF1881 domain-containing protein	8
NCU04601			8
NCU05225	nde-1	Mitochondrial NADH dehydrogenase	8
NCU05942	pca-3	Proteasome component Y13	8
NCU06249	stk-40	Serine/threonine protein kinase	8
NCU08225	trm-34	High affinity nickel transporter nic1	8
NCU09068	nit-2	Nitrogen catabolic enzyme regulatory protein / GATA transcription factor	8
NCU09189	stk-54	Serine/threonine protein kinase	8
NCU00749	chc-1	Conidiation at high carbon dioxide-1 protein / BHLH transcription factor	8
NCU04827	vad-10	Zn2Cys6 Transcription factor	8
NCU09615	vad-14	Zn2Cys6 Transcription factor	8
NCU00730	sah-5	Zn2Cys6 Transcription factor	9
NCU01242	div-7	G2/mitotic-specific cyclin	9
NCU00035	dga-2	Diacylglycerol acyltransferase-2	9
NCU00168	gpl-2	Glycerophospholipid-2	9
NCU00173	ce1-2	Esterase D	9
NCU00227		Mitochondrial cation transporter	9
NCU00237	pur-1	Purine-1	9
NCU00298	mfs-1	MFS monocarboxylate transporter	9
NCU00320			9
NCU00389		Developmentally regulated GTP-binding protein 1	9
NCU00548		MutT/nudix family protein	9
NCU00580	ate-1	Acyl-CoA thioesterase-1	9
NCU00709	gh3-8	Beta-xylosidase	9
NCU00710	ce1-4	Acetyl xylan esterase	9
NCU00728			9
NCU00792		Branched-chain-amino-acid aminotransferase	9
NCU01009			9
NCU01147	tyr-5	Tyrosine-5	9
NCU01178	emp-17	Embden-meyerhof pathway-17	9
NCU01183	gtp-1	GTP-binding protein 1	9
NCU01366	cpr-5		9
NCU01704		NADP:D-xylose dehydrogenase	9
NCU02091	gh47-7	ER glycosyl hydrolase	9
NCU02119		Capsule protein	9
NCU02328		O-methyltransferase	9
NCU02333	aga-1	Arginase	9
NCU02358		sds23	9
NCU02502	std-6	Steroid-6	9
NCU02544	abc-11	ABC transporter-11	9
NCU02550	gh36-1	Alpha-galactosidase	9
NCU02688	uce-10	Ubiquitin-conjugating enzyme-10	9
NCU02713	csp-1	Conidial separation-1 / C2H2 transcription factor	9
NCU02904		Alpha/beta hydrolase fold protein	9
NCU02948	ncw-4	Non-anchored cell wall protein 4	9
NCU03373			9
NCU03406	trf-6	Transcription elongation factor-6	9
NCU03681	spa-8	Septal pore-associated protein 8	9
NCU03750	cmd-2	Calmodulin-2	9
NCU04037	gt15-2		9
NCU04076	trm-47	Copper resistance-associated P-type ATPase	9
NCU04089	cyp450-6	Pisatin demethylase	9
NCU04179	sah-1	C2H2 transcription factor	9
NCU04195	pup-6	Purine-cytosine permease FCY21	9
NCU04650			9
NCU04818	trm-26	Cation diffusion facilitator 1	9
NCU04939			9
NCU05119			9
NCU05565			9
NCU05584			9
NCU05643			9
NCU06210			9
NCU06337			9
NCU06427			9
NCU06699	trm-28	Cation diffusion facilitator 1	9
NCU06948		Efhand domain-containing protein	9
NCU07262	trm-29		9
NCU07511	het-14		9
NCU07669	pco-1	Purine utilization positive regulator / Zn2Cys6 transcription factor	9
NCU08294	nit-4	Nitrogen assimilation transcription factor nit-4 / Zn2Cys6 transcription factor	9
NCU08706	aaa-1	AAA family ATPase	9
NCU08859			9
NCU09033	sah-10/pdr-1	Zn2Cys6 transcription factor / pectin degradation regulator-1	9
NCU09115	cyp450-23	Cytochrome P450 52A11	9
NCU09194	nuc-9	Nuclease-9	9
NCU09350	43569	Aspartyl protease-14	9
NCU04452	mig-3	12-oxophytodienoate reductase 1	9
NCU09329	svd-4	MYB transcription factor	9
NCU00100	sah-13	Homeodomain Transcription factor	9
NCU07586	sah-9	C2H2 transcription factor	9
NCU03489	sah-4/col-21	Zn2Cys6 Transcription factor	9
NCU00307			9
NCU00355	cat-3	Catalase-3	9
NCU01213	sod-2	Superoxide dismutase	9
NCU01320	gst-3	Glutathione S-transferase glutathione S-transferase glutathione S-transferase	9
NCU03184	sah-7/znf-21	C2H2 transcription factor	9
NCU03938	aod-5	Alternative oxidase-5 / Zn2Cys6 transcription factor	9
NCU07204			9
NCU07378	stk-12	Serine threonine protein kinase	9
NCU07496	set-7	SET domain-containing protein 7	9
NCU08062	cyp450-17	Cytochrome P450 monooxygenase	9
NCU16599	sah-11/znf-49	Zn2Cys6 transcription factor	9
NCU04622			9
NCU01796	chap	CDP-2- and HDA-1 associating protein	10
NCU08807	cre-1	C2H2 transcription factor	10
NCU03033	sgr-6/tcf-26	CAAT Box/CBF transcription factor	10
NCU00038	sgr-1/znf-32	C2H2 transcription factor	10
NCU09974	czt-1	Zn2Cys6 transcription factor	10
NCU06238	arp-8	Chromatin remodeling complex subunit	10
NCU08184	sgr-28	BHLH Transcription factor	10
NCU08003	pbd-3	Porin-binding domain protein-3 / MYB transcription factor	10
NCU00090	pacc-1	pH-response transcription factor pacC/RIM101/C2H2 transcription factor	11
NCU00041	gng-1	Guanine nucleotide-binding protein subunit gamma	11
NCU03868			11
NCU04306	mnp-2	Methionine aminopeptidase-2	11
NCU08227	gh12-1		11
NCU07816	trm-22	Magnesium and cobalt transporter CorA	11
NCU04310			11
NCU00582	cry	Cryptochrome DASH	11
NCU03716			12
NCU08380	csp-6	Plasma membrane phosphatase required for sodium stress response	12
NCU00045		PHD finger domain-containing protein	12
NCU00471			12
NCU04198	cac-1	Chromatin assembly-1 protein	12
NCU05267		Nonsense-mediated mRNA decay factor	12
NCU01924		Zn2Cys6 Transcription factor	12
NCU00810	gh2-3	Beta-galactosidase	12
NCU02666	ada-17/znf-58	C2H2 transcription factor	13
NCU08948	pph-11	NIF domain-containing protein NIF domain-containing protein	13
NCU04600	pph-8	Protein phosphatase	13
NCU00095	rpo-1	Tetratricopeptide repeat protein 1	13
NCU00135	gpl-1	Phosphatidyl synthase phosphatidyl synthase	13
NCU02963	pfo-1	c-myc binding protein	13
NCU07544	upl-1	Ubiquitin ligase BRE1 ubiquitin ligase BRE1	13
NCU06145	ada-21	C2H2 transcription factor	13
NCU02475	gyd-1	Glycine dehydrogenase	13
NCU03277	pex10	RING-1	13
NCU05890	mrp-63		13
NCU02630	hsp78	Heat shock protein 78	13
NCU03713	gda1	Guanosine-diphosphatase	14
NCU08744	vsd-2	BZIP transcription factor	14
NCU00914	stk-16	Serine/threonine protein kinase	14
NCU02336	gt90-2	Capsule associated protein	14
NCU00097	bek-1	Homeodomain Transcription factor	14
NCU04044	nuo51	NADH2 dehydrogenase flavoprotein 1	14
NCU06390			14
NCU09064	stk-53	Serine/threonine protein kinase	14
NCU07139	bek-2	Zn2Cys6 Transcription factor	14
NCU03892	sgr-12	ARID/BRIGHT transcription factor	15
NCU00275			15
NCU00107	mipr-1	Mitochondrial inner membrane protease-1	15
NCU00163	alg-8	Dolichyl pyrophosphate Glc1Man9GlcNAc2 alpha-13-glucosyltransferase	15
NCU00233	gh16-15	Glycosyl hydrolase family 16-15	15
NCU00244	gt8-1	Glycosyl transferase glycosyl transferase	15
NCU00263	spr-10	Serine protease-10	15
NCU00295			15
NCU00297			15
NCU00437	nse-2	Nitrilase-2	15
NCU00522	met-17	Methionine-17	15
NCU00622		Cell polarity protein	15
NCU00671		Beige/BEACH domain-containing protein	15
NCU00860	trm-37	ZIP family zinc transporter	15
NCU01092	cem-5	Condensing enzyme (Mitochondrial)-5	15
NCU01151	mpr-1	Calpain-B	15
NCU01613	skb-1	Protein arginine N-methyltransferase HSL7 protein arginine N-methyltransferase HSL7	15
NCU01833	nik-2	Two-component histidine kinase CHK-1	15
NCU01868	sut-25	Sugar transporter-25	15
NCU02127	mcc-2	Methylcrotonyl carboxylase-2	15
NCU02216	gh76-6	Cell wall glycosyl hydrolase Dfg5	15
NCU02245	stk-19	Protein kinase domain-containing protein	15
NCU02278			15
NCU02296	aln-1	Allantoinase	15
NCU02387		Nuclear import and export protein Msn5	15
NCU02391	sec24	Protein transporter sec-24	15
NCU02400	mcp-2	Metacaspase-2	15
NCU02424		DnaJ and TPR domain-containing protein	15
NCU02515	dpp-1	Dipeptidyl aminopeptidase	15
NCU02524	rho-5	rho GAP domain-containing protein	15
NCU02725			15
NCU02915			15
NCU02936	pro-7	Proline-7	15
NCU03080			15
NCU03092		Nuclear localization sequence binding protein	15
NCU03164		Two-component system response regulator	15
NCU03242	stk-21	Serine/threonine-protein kinase	15
NCU03435	upf3	mRNA surveillance-2	15
NCU03649			15
NCU03775			15
NCU03810		Septal pore-associated protein putative	15
NCU03962			15
NCU04170			15
NCU04264		Extracellular developmental signal biosynthesis protein FluG	15
NCU04445			15
NCU04566	prk-10	Serine/threonine-protein kinase	15
NCU04583		Acetyltransferase	15
NCU04697	cnh-1	Cyanide hydratase	15
NCU04834	phy-1	Sensor histidine kinase/response regulator	15
NCU05046	ena-1	Calcium-transporting ATPase 3	15
NCU05137	ncw-1	Non-anchored cell wall protein 1	15
NCU05242	sgr-17/znf-25	C2H2 transcription factor	15
NCU05536	sgr-19	Zn2Cys6 Transcription factor	15
NCU05591	abc-5	ABC transporter CDR4	15
NCU05956	gh2-2	Beta-galactosidase	15
NCU05994	sgr-20/tcf-10	Zn2Cys6 Transcription factor	15
NCU06173	sgr-21	Forkhead Transcription factor	15
NCU06242		Lectin family integral membrane protein	15
NCU06245	plc-1	Phospholipase C	15
NCU07062	stk-49	Serine/threonine-protein kinase	15
NCU07428	tcu-3	Copper transporter	15
NCU07879	trm-30	Transport of metals-30	15
NCU07900	sgr-26	BZIP transcription factor	15
NCU08063	sgr-27/kpr-18	Kinetochore protein-18 / Zn2Cys6 transcription factor	15
NCU08151	dnr-26	DNA repair-26	15
NCU08161	rhc-1	Histone chaperone RTT106	15
NCU08490	trm-20		15
NCU08652	sgr-31	Zn2Cys6 Transcription factor	15
NCU08791	cat-1	Catalase-1	15
NCU08989	adr-2	ADP-ribosylation factor 1	15
NCU09212	camk-4	Calcium/calmodulin-dependent protein kinase type IV	15
NCU09326	gh17-4		15
NCU09406	cuo-1	Copper amine oxidase	15
NCU10006	sgr-30	C2H2 transcription factor	15
NCU01312	rca-1	MYB Transcription factor	15
NCU03077	sgr-8	BHLH Transcription factor	15
NCU01767	pph-5	phophatase 2C family protein	15
NCU01706	vsd-6	MYB Transcription factor	16
NCU07617	acon-3	Acr1	16
NCU01154	sub-1	Submerged protoperithecia-1 / GATA Transcription factor	16
NCU01647	gtp-12	Guanine triphosphate binding-12	16
NCU07007	sub-2	Submerged protoperithecia-2 / Zn2Cys6 transcription factor	16
NCU09175	gh17-3	GPI-anchored cell wall beta-13-endoglucanase EglC	16
NCU09443	abc-25		16
NCU01823		Two-component sensor protein histidine protein kinase	16
NCU00657			16
NCU04438			16
NCU06538			16
NCU07268			16
NCU10142			16
NCU03266	ff-10	Homeodomain Transcription factor	16
NCU05024	ff-11	C2H2 transcription factor	16
NCU09576	ff-12	C2H2 transcription factor	16
NCU00138	pre-1	Pheromone receptor	16
NCU05758	pre-2	Pheromone receptor	16
NCU09387	fmf-1	Female and male fertility protein 1 / HMG-Box transcription factor	16
NCU00553	rho-7	rho GTPase activator	16
NCU09915	fsd-1	Female sexual development-1 protein / NDT80 transcription factor	16
NCU03593	kal-1	Homeodomain Transcription factor	17
NCU04514	gtp-31	Guanine triphosphate binding-31	17
NCU00157	csn-1	COP9 signalosome subunit 1	17
NCU00600	rho-3	Small Rho-type GTPase	17
NCU03616	RAS2	Ras-2 protein	17
NCU03911	fac-1	F-actin-capping protein subunit alpha	17
NCU06648		Polarized growth protein Boi2	17
NCU08012	exo70	Exocyst complex protein exo70	17
NCU02671	msn-1/seb-1	Cutinase G-box binding protein / C2H2 transcription factor	17
NCU00434	pph-9	protein phosphatase	17
NCU03718		PAP2 domain-containing protein	17
NCU08726	fl	Zn2Cys6 Transcription factor	17
NCU02234	mik-1	MAP kinase kinase kinase variant	18
NCU07471	fac-2	F-actin-capping protein subunit beta	18
NCU02211			18
NCU02896	ada-3	Zn2Cys6 Transcription factor	18
NCU07361	csn-4	CSN-4	18
NCU00158	trm-63	Transport of metals-63	18
NCU00272	cul-4	Ubiquitin ligase subunit CulD	18
NCU00421	snf5	SWI-SNF complex subunit	18
NCU01964		RING-9 protein	19
NCU04117	abc-7	ATP-dependent permease MDL2	19
NCU00166		Isochorismatase domain-containing protein 2A	19
NCU01643	exr-1	5'-3' exoribonuclease 2	19
NCU01970		DUF718 domain-containing protein	19
NCU02117	sym1		19
NCU03305	nca-1	Calcium-transporting ATPase sarcoplasmic/endoplasmic reticulum type	19
NCU06946			19
NCU07454		MAC1 interacting protein 1	19
NCU08128	cyp450-19	Cytochrome-P450-like-19	19
NCU02150	stp-1	Serine-threonine protein phosphatase	19
NCU07298		CAIB/BAIF family enzyme	19
NCU09784			19
NCU00652	mb-2	Male barren-2 protein	19
NCU01997	abc-10	ABC transporter-10	19
NCU05319		LysM domain-containing protein	19
NCU05830	aap-20	General amino-acid permease GAP1	19
NCU06153		Monooxygenase	19
NCU09534	ara-2	Peroxiredoxin HYR1	19
NCU02019	fxr-2	FAD-dependent oxidoreductase-2	19
NCU05786			19
NCU06042	fxr-5	FAD-dependent oxidoreductase-5	19
NCU08167	sit-8	Siderophore transport-8	19
NCU06095	csp-2	CP2 transcription factor	19
NCU06689			19
NCU00467	csn-5	CSN-5	20
NCU09673	ap2-3	AP-2 complex subunit mu-1	20
NCU00277		Septal pore-associated protein putative	20
NCU03115	spa2	spa2-like protein	20
NCU03314	mob-2a		20
NCU04534	nmp-1	Nuclear migration protein NudF-2	20
NCU05232	ap2-2	AP-2 complex subunit beta	20
NCU06605	dim-8	DNA damage-binding protein 1	20
NCU08301	pp4	Calcineurin-like phosphoesterase	20
NCU00171	cmd-3	Calmodulin-3	20
NCU01498	ime-2/prk-8	Serine/threonine-protein kinase	20
NCU06411	vad-4	APSES transcription factor	20
NCU07296	cot-1	Serine/threonine-protein kinase orb6	20
NCU00203	nst-5	SIR2 family histone deacetylase	20
NCU00329	vad-1	BZIP transcription factor	20
NCU00352	drs2	Phospholipid-transporting ATPase	20
NCU00566		Synaptobrevin	20
NCU02094	vad-2	Zn2Cys6 Transcription factor	20
NCU02114	div-8	G1/S-specific cyclin Cln1	20
NCU01345	asl-1	Ascospore lethal-1 / BZIP transcription factor	21
NCU02768			21
NCU03968			21
NCU00178	rpo-26	RNA polymerase-26	21
NCU00223	vad-7/tcf-3	BZIP transcription factor	21
NCU00288			21
NCU00481	mpr-5	A-pheromone processing metallopeptidase Ste23	21
NCU00496			21
NCU00734	cpr-4	Ulp1 protease	21
NCU00754	mdr-2	Multidrug resistant protein	21
NCU00923	tob37	Topogenesis of outer membrane beta barrel protein 37	21
NCU01181	acd-3	Acyl-CoA dehydrogenase family member 11	21
NCU01229	elp3	Elongator complex protein 3	21
NCU02344	gh61-12	Fungal cellulose binding domain-containing protein	21
NCU02456	trm-8	Potassium transporter	21
NCU02663	lys-10	Lysine-10	21
NCU02764	Rsp	Round spore	21
NCU03032	bet-6	Betaine-6	21
NCU03068	pdx-3	Glycerol-3-phosphate phosphatase 1	21
NCU03125		NIMA-interacting protein TinC	21
NCU03281	tcu-2	Copper transporter	21
NCU03340	cox-15	Cytochrome-c oxidase chain VIIc	21
NCU03600	gtp-5	Guanine triphosphate binding-5	21
NCU04003	erp-1	Erp1-like-1	21
NCU04185	gsk-3	Serine/threonine-protein kinase	21
NCU04401	fba-2	Fructose-bisphosphate aldolase	21
NCU04669			21
NCU04731	sah-2	Sterol regulatory element binding protein sah-2 / BHLH transcription factor	21
NCU04859	nst-4	Hst3p	21
NCU06052		DnaJ domain-containing protein	21
NCU06704			21
NCU06953			21
NCU07018	hda-4	Histone deacetylase HosB	21
NCU07535	sah-3	Zn2Cys6 Transcription factor	21
NCU07559			21
NCU07709	trm-32	Cation efflux system protein czcD	21
NCU07728	sre	Siderophore regulation protein / GATA transcription factor	21
NCU08055	idi-4/zip-1	BZIP transcription factor	21
NCU08346	mus-58 /un-1	Serine/threonine protein kinase	21
NCU08537			21
NCU09434	sms-2	Meiotic silencing suppressor 2	21
NCU03169			21
NCU03244	sgr-9	WD40 transcription factor	22
NCU00495		SipA3	22
NCU03045		Cellular morphogenesis protein	22
NCU04022	sgr-13/znf-27	C2H2 transcription factor	22
NCU03246	cdc14	Tyrosine-protein phosphatase	22
NCU00187	mig-11	Carboxyvinyl-carboxyphosphonate phosphorylmutase	22
NCU00243	mal3	Microtubule-associated protein RP/EB family member 1	22
NCU00333	adr-6	ADP-ribosylation factor family protein ADP-ribosylation factor family protein	22
NCU00376	gtp-28	Guanine triphosphate binding-28	22
NCU01459	ts	Tan spore protein / BZIP transcription factor	22
NCU01940	ptk-2	Serine/threonine protein kinase	22
NCU02343	gh51-1	Alpha-L-arabinofuranosidase 2	22
NCU02352	mic-11	Solute carrier family 25 protein	22
NCU02614	nup-13	Peptidyl-prolyl cis-trans isomerase H	22
NCU03650	rad16	DNA repair protein RAD16	22
NCU03667			22
NCU03826	eef1B-gamma	Elongation factor 1-gamma	22
NCU04395	neg-1	Endo-16-beta-D-glucanase	22
NCU05383	sgr-18/col-24	Zn2Cys6 Transcription factor	22
NCU06503	sgr-22/znf-24	C2H2 transcription factor	22
NCU06729	gna-2	G-protein alpha subunit	22
NCU07459	prm-1	Protein arginine N-methyltransferase 1	22
NCU07531	trm-49	Copper-transporting ATPase	22
NCU08343		RGS domain-containing protein	22
NCU08468	bud6	Actin-interacting protein	22
NCU08936	ccg-15	Clock-controlled gene-15 Clock-controlled gene-15	22
NCU09364	hsp30	Hsp30-like protein	22
NCU09556	sgr-29	Homeodomain Transcription factor	22
NCU07649	gpr-29	G-protein-coupled receptor	22
NCU02182	sgr-3/tay1	MYB Transcription factor / Telomere binding protein	22
NCU06330	dsp-3		22
NCU05829	gpr-23	G-protein-coupled receptor	22
NCU02090	ad- 10	Adenine-10	23
NCU09208	ada-11/tcf-9	WD40 transcription factor	23
NCU00188	apg-1	ATG1 protein	23
NCU03320	ada-4	Zn2Cys6 Transcription factor	23
NCU05157	trm-27	Cation diffusion facilitator 10	23
NCU07622	rga		23
NCU09740	wal-5	Cell wall-5	23
NCU00340	pp-1	Transcription factor steA / C2H2 and STE-like Transcription factor	23
NCU02695	ada-23	HMG Box transcription factor	23
NCU01335	cdc15	Cell division control protein 15	23
NCU08648	nuc-8	Nuclease-8	23
NCU00202	crn	Coronin-6	24
NCU10155	pole-2	DNA polymerase epsilon subunit B	24
NCU03854		D-tyrosyl-tRNA(Tyr) deacylase	24
NCU07530	trm-35	Transporter smf2	24
NCU00441		Phosducin	24
NCU03937		Intermediate filament protein	24
NCU04035	hir-1		24
NCU04866	ada-6	Zn2Cys6 Transcription factor	24
NCU09611	fak	Fructosamine-3-kinase	24
NCU00440	gnb-1	Guanine nucleotide-binding protein beta subunit	24
NCU06493	gna-1	G-protein alpha subunit	24
NCU08319		Developmental regulator flbA	24
NCU01386	ada-10	Zn2Cys6 Transcription factor	24
NCU08992			25
NCU00220			25
NCU04540	fwd-1	F-box/WD-40 domain-containing protein 1	25
NCU05196	djc-3	Mitochondrial DnaJ chaperone Mitochondrial DnaJ chaperone	25
NCU06366	trm-18	Ca2+/H+ antiporter Ca2+/H+ antiporter	25
NCU07624	nst-7	Transcriptional regulator	25
NCU09071	dbf-2	AGC/NDR protein kinase	25
NCU02794	so	Fso1	25
NCU05655	stk-35	Serine/threonine protein kinase-35	25
NCU09815	mbp3	Methylated-DNA-binding protein3	25
NCU07399	stk-9	Serine/threonine protein kinase-9	25
NCU00720	tca-17	L-lactate dehydrogenase	26
NCU03124	cka	Casein kinase II subunit alpha	26
NCU03366			26
NCU08092		Nipsnap family protein	26
NCU08809	bdp-1	Bromodomain protein-1	26
NCU00224			26
NCU00245			26
NCU00250			26
NCU02815	os-1	Histidine kinase	26
NCU07435	chs-8	Chitin synthase-8	26
NCU08795	stp-2	Serine-threonine protein phosphatase-2	26
NCU00231			26
NCU03312	trm-21	CorA family metal ion transporter	26
NCU03378		TOL	26
NCU09106	crf10-1	Clockswitch protein CSW-1	26
NCU05064	vsd-7/hcr-1	Hemicellulase-specific regulator 1 / C2H2 transcription factor	27
NCU01243	vsd-4/znf-41	Zn2Cys6 Transcription factor	27
NCU00274	mus-21	Mutagen sensitive-21 protein	27
NCU00649	nic-6	Npt1p	27
NCU04673	znf-26	C2H2 transcription factor	27
NCU06487	svd-3	C2H2 transcription factor	27
NCU00453	trm-3	Sodium/hydrogen exchanger 3	27
NCU00772	mst-1/stk-6	Serine/threonine-protein kinase	27
NCU04362	msp-28	Pre-mRNA-splicing factor cwc-26	27
NCU05246	dnr-13	DNA repair-13	27
NCU06066			27
NCU05685	dsd-2	MYB transcription factor	27
NCU05970	dsd-3	BHLH Transcription factor	27
NCU06306	crf5-1	Chromatin remodeling factor 5-1	27
NCU07587	vsd-5/div-16	Swi6 / APSES transcription factor	27
NCU07735	tcg1	Grp1p	28
NCU06362	gtp-22	Guanine triphosphate binding-22	28
NCU05814			28
NCU09034		Mandelate racemase/muconate lactonizing enzyme family protein	28
NCU05278	erg-5	Cytochrome P450 61	28
NCU05598	asd-1	Rhamnogalacturonase B	28
NCU07257		F-box domain-containing protein	28
NCU07293			28
NCU07788	col-26	Zn2Cys6 Transcription factor	28
NCU00700	gpr-15	G-protein-coupled receptor	28
NCU01979	cdo-2	Catechol dioxygenase-2	28
NCU00289	tah-1	Zn2Cys6 Transcription factor	28
NCU03686	tah-3	Oxidase assembly protein 2 oxidase assembly protein 2 / Zn2Cys6 transcription factor	28
NCU03944		WD repeat containing protein 2	28
NCU06266	hlm-2	Histone-lysine N-methyltransferase	28
NCU08634	vsd-1	Forkhead Transcription factor	29
NCU01238	ada-9	PHD transcription factor	29
NCU00680	mcd-1	2-methylcitrate dehydratase	29
NCU01765	nuo78	NADH:ubiquinone oxidoreductase 78	29
NCU02681		Translocation protein	29
NCU01269	div-5	Nuclear division-34	29
NCU03187	nim-1	G2-specific protein kinase nimA	29
NCU06252	dsp-2	Dual specificity protein phosphatase 2 putative	29
NCU00377		LMBR1 domain-containing protein	29
NCU00406	vel	Serine/threonine-protein kinase	30
NCU01797	nrc-2	Serine/threonine-protein kinase	30
NCU06240	pkac-1	cAMP-dependent protein kinase type 3	30
NCU06910	wsc-1	Cell wall integrity and stress response component 1	30
NCU08927	dcd	Dihydroceramide delta(4)-desaturase	30
NCU04459	ada-19	SAGA complex subunit / MYB transcription factor	30
NCU08565	dow		30
NCU00446	aacs-1	Acetoacetyl-CoA synthase-1	31
NCU00572	gh64-3	Thaumatin family protein	31
NCU00591	mcc-1	Methylcrotonyl carboxylase-1	31
NCU00598	trx-4	Thioredoxin-4	31
NCU00681	gtp-21	Guanine triphosphate binding-21	31
NCU01187	cpc-3		31
NCU01225	uce-13	Ubiquitin-conjugating enzyme-13	31
NCU02184	chit-1	Chitinase-1	31
NCU02416	gpl-3	Glycerophospholipid-3	31
NCU02485			31
NCU03421	sgr-10/znf-23	C2H2 transcription factor	31
NCU03605		Amidohydrolase	31
NCU03850	ugh-1	Ureidoglycolate hydrolase-1	31
NCU04390	col-22	Zn2Cys6 Transcription factor	31
NCU06068	col-25	Zn2Cys6 Transcription factor	31
NCU06265	ham-13	Hyphal anastamosis-13 protein	31
NCU06365	dbh-3	DEAD/DEAH box helicase	31
NCU06646	rtf-1	RNA polymerase II transcription factor B subunit 5	31
NCU06650	spp-3	Secretory phospholipase A2	31
NCU06744	sgr-23	BHLH Transcription factor	31
NCU07039			31
NCU07379	sgr-25/tcf-5	BZIP transcription factor	31
NCU07387			31
NCU07674	mob3	Mob1 family protein	31
NCU08147	ph7	Na or K P-type ATPase	31
NCU08651	col-27	Zn2Cys6 Transcription factor	31
NCU08875		Cullin binding protein CanA	31
NCU09315	nuc-1	Phosphorus acquisition-controlling protein / BHLH transcription factor	31
NCU09772			31
NCU09813		SMT3	31
NCU09866		Thyroid hormone receptor interactor 12	31
NCU10760		Jumonji domain-containing protein 5	31
NCU02525	sgr-4	Zn2Cys6 Transcription factor	31
NCU16494	vad-18	BZIP transcription factor	31
NCU03043	sgr-7/acon-4	C2H2 finger domain-containing protein FlbC / C2H2 transcription factor	31
NCU08480	hsf-2	HSF transcription factor	31
NCU06799	vad-5	Zn2Cys6 Transcription factor	32
NCU01010	pty-5		32
NCU00761	cea-4	Triacylglycerol lipase triacylglycerol lipase	32
NCU00902	wc-2	Zinc finger white collar protein WC2 / GATA Transcription factor	32
NCU01563	rpo-30	RNA polymerase-30	32
NCU16491	vad-17/tcf-20	Zn2Cys6 Transcription factor	32
NCU00870			32
NCU02913	dnr-17	DNA repair-17	32
NCU00483			32
NCU00499	ada-1	BZIP transcription factor	33
NCU07874		Nuclear and cytoplasmic polyadenylated RNA-binding protein pub1	33
NCU03436	tng	Serine/threonine-protein phosphatase	33
NCU03875	crf4-1	Chromatin remodelling complex ATPase chain ISW1	33
NCU08999	vsd-3/kpr-16	Kinetochore protein-16 / BHLH transcription factor	33
NCU04426	div-4	Cell division protein kinase	33
NCU02795	hda-2	Histone deacetylase phd1	34
NCU06405	pole-3	DNA polymerase epsilon subunit C	34
NCU04405	mrs-4	Mago nashi protein	34
NCU06685	stk-47	Serine/threonine protein kinase	34
NCU01206	set-1	Histone-lysine N-methyltransferase	34
NCU04495	div-59	Nuclear division-59	34
NCU06638	stk-46	Serine/threonine protein kinase	34
NCU07024	os-2	Mitogen-activated protein kinase	34
NCU00587	os-5	Mitogen activated protein kinase kinase	34
NCU02689	amyc	LIM and Rho-GAP domain-containing protein	34
NCU03071	os-4	Mitogen activated protein kinase kinase kinase	34
NCU04001	ff-7	Female fertility-7 / Zn2Cys6 transcription factor	34
NCU05364	pty-3	Tyrosine-protein phosphatase non-receptor type 6	35
NCU06140	vsd-8	MYB transcription factor	35
NCU02280	nuo21.3b	NADH:ubiquinone oxidoreductase 21.3kD subunit B	35
NCU03114	rpo-2	SSU72	35
NCU04050	cpc-1	Cross-pathway control protein 1 / BZIP transcription factor	35
NCU09841	pty-4/pho-14	Phosphotyrosine protein phosphatase	35
NCU02496	div-12	M-phase inducer phosphatase 3	35
NCU04079	svd-1	ARID and MYB transcription factor	35
NCU00670	nuo9.5	NADH:ubiquinone oxidoreductase 9.5kD subunit	35
NCU04776		Septal pore-associated protein putative	35
NCU00958	pph-7/azr-1	Azacytidine resistance-1	36
NCU05943			36
NCU06998	rnp-6	Scavenger mRNA decapping enzyme	36
NCU07121		Modin	36
NCU08901	tah-12	Zn2Cys6 Transcription factor	36
NCU05025	tah-8	C2H2 transcription factor	36
NCU06966	pty-1		36
NCU07543	vad-13	MYB transcription factor	36
NCU09641	vad-15		36
NCU01433	ppt-1	Serine/threonine-protein phosphatase	36
NCU00879		WD domain-containing protein	36
NCU01108			36
NCU01815			36
NCU02214	tah-2	Zn2Cys6 Transcription factor	36
NCU02694			36
NCU04457		DUF803 domain membrane protein	36
NCU06504	gh16-8		36
NCU06656	acu-15	Transcriptional activator protein acu-15 / Zn2Cys6 transcription factor	36
NCU07945	tah-4	Zn2Cys6 Transcription factor	36
NCU08899	tah-11	Zn2Cys6 Transcription factor	36
NCU09273			36
NCU07675	tah-10	Zn2Cys6 Transcription factor	36
NCU08447	gpr-33	G-protein coupled receptor	36
NCU04626	gpr-2	G-protein coupled receptor	36
NCU04106	gpr-17	G-protein-coupled receptor	36
NCU10055	nop-1	Opsin-1	36
NCU02903	gpr-16	G-protein-coupled receptor	36
NCU02356	wc-1	White collar 1 protein / GATA Transcription factor	36
NCU04554	gh18-5	Endochitinase 1	36
NCU07284			36
NCU09205	tah-14/vad-6	Nitrate assimilation regulatory protein nirA / Zn2Cys6 transcription factor	36
NCU09581			36
NCU09427	gpr-3	G-protein coupled receptor	36
NCU02464	cdc11	Neuronal-specific septin-3	37
NCU02636	pex4	Ubiquitin conjugating enzyme	37
NCU01731	ve-1	VeA-like protein	37
NCU02104		WD domain-containing protein	37
NCU00939	dcc-1	Development and carotenogenesis control-1 protein	37
NCU03289	efr-3		37
NCU07952	vsd-9/crz-1	C2H2 transcription factor	37
NCU03103			37
NCU08689		Polyphosphoinositide phosphatase Fig4	37
NCU09644	uvs-3	UVS-3	37
NCU03853	nup-17	Peptidyl-prolyl cis-trans isomerase	37
NCU08270	sms-3	Suppressor of meiotic silencing-3	37
NCU09045	het-16	Heterokaryon incompatibility-16	37
NCU03440	ap2-1	AP-2 complex subunit alpha	38
NCU06703	mid-1	Calcium channel subunit	38
NCU09993	crf1-1	Helicase swr-1	38
NCU01197	gul-1	Cell wall biogenesis protein phosphatase Ssd1	38
NCU07489	pzl-1	Serine/threonine-protein phosphatase	38
NCU02264	pfo-3	Prefoldin subunit 3	38
NCU03461			38
NCU04313	fol-7	Methionyl-tRNA formyltransferase	38
NCU08008	CAP1	Adenylate cyclase capping protein CAP-1 putative	38
NCU08297	cdc3	Cell division control protein 3	39
NCU06202	stk-38	Serine/threonine protein kinase	39
NCU02635	gt62-2	Mannan polymerase complexes MNN9 subunit	39
NCU07425			39
NCU01451			39
NCU06205	rco-1	Transcriptional repressor rco-1 / WD40 transcription factor	40
NCU06419	mek-1	Mitogen activated protein kinase kinase	40
NCU09842	mak-1	Mitogen activated protein kinase	40
NCU04747	stk-31	Serine/threonine protein kinase	40
NCU03800	ens-1	Endosome-1	40
NCU07172	stk-8	Serine/threonine-protein kinase	40
NCU08566	ro-11	Nuclear distribution protein	40
NCU08739	43565	Endothiapepsin	40
NCU09202	mdk-2	Serine/threonine protein kinase	40
NCU10346	ada-13	MYB transcription factor	40
NCU10847	ngf-1	Histone acetyltransferase GCN5	40
NCU02393	mak-2	Mitogen activated protein kinase	40
NCU05658	stk-36	Serine/threonine protein kinase	40
NCU06182	nrc-1	Mitogen activated protein kinase kinase kinase	40
NCU07817	ncw-3	Non-anchored cell wall protein 3	40
NCU04096	prk-9	Serine/threonine-protein kinase	40
NCU04612	mek-2	Mitogen activated protein kinase kinase	40
NCU07872	prk-2	Serine/threonine-protein kinase	40
NCU08741	ham-3	Hyphal anastamosis protein 3	40
NCU09123	camk-1	Ca/CaM-dependent kinase	40
NCU05891	ada-20	ARID/BRIGHT transcription factor	40

## Sheet: Protein features
Data available at: https://fungidb.org/fungidb/app/record/dataset/DS_c334877c42
NCU Number	Consolidated Gene Names	Gene Classification	# of Phosphorylation Sites	# Transmembrane Helices	Cluster
NCU06312	gpr-4	GPCR		7	1
NCU04848	vad-11	TF			1
NCU09796	gpr-38	GPCR		7	1
NCU01954	cwc-24/msp-14	TF			1
NCU09201	gpr-37	GPCR		7	1
NCU03238	gpr-9	GPCR	1	7	1
NCU00005	gpr-12	GPCR		9	1
NCU05189	gpr-21	GPCR		5	1
NCU16793	znf-45	TF			1
NCU09195	gpr-6	GPCR	3	7	1
NCU06531	gpr-25	GPCR		8	1
NCU08718	gpr-35	GPCR	1	7	1
NCU00182	gpr-11	GPCR		7	1
NCU00300	gpr-5	GPCR		7	1
NCU09883	gpr-7	GPCR		7	1
NCU08431	gpr-32	GPCR		7	1
NCU08624	gpr-34	GPCR		6	1
NCU06944		TF			1
NCU08307		TF		1	1
NCU06629	gpr-13	GPCR		7	1
NCU04987	gpr-10	GPCR	1	7	1
NCU09214	tah-13	TF			1
NCU05854	gpr-24	GPCR		7	1
NCU04058	tah-7	TF			1
NCU03728	tah-6	TF	1		1
NCU06551	tah-9	TF			1
NCU00282	tah-5	TF			1
NCU10597	fgr-1	TF			1
NCU04350	chs-7		19	6	2
NCU02017	ada-2	TF			2
NCU00007	prr-4			4	2
NCU02534	nuo49				2
NCU03931	ada-5				2
NCU00317	cpr-8				2
NCU04078	adh-11				2
NCU04990	stk-17/fi	STKin			2
NCU07392	adv-1	TF	1		2
NCU06563	pp2A	Pase			2
NCU09197		TF			3
NCU05307	gpr-22	GPCR		7	3
NCU07834	rcn-1	TF			3
NCU00054		TF		1	3
NCU03495	pph-7	Pase			3
NCU00445		TF	4		3
NCU09252		TF	5		3
NCU00786	gpr-1	GPCR		7	3
NCU04211		TF			3
NCU00017		TF			3
NCU00055	cdo-1				3
NCU00132					3
NCU00195				13	3
NCU00253				4	3
NCU00256					3
NCU00264					3
NCU00302	gsl-3			3	3
NCU00303			2		3
NCU00316	mic-1			2	3
NCU00335	msp-2				3
NCU00450	sut-14			12	3
NCU00484	nuo18.4				3
NCU00542	mic-36		4	10	3
NCU00549	gst-6				3
NCU00570	rpo-16				3
NCU00606					3
NCU00643	ard-1				3
NCU00644	ats-3				3
NCU00658	mb-3			3	3
NCU00711	mdr-1			13	3
NCU00780	ldh-4				3
NCU00796					3
NCU00809	sut-26			12	3
NCU00828	pmpr-2				3
NCU00859					3
NCU00916	trm-15		2	8	3
NCU01066	lao				3
NCU01120	spo11				3
NCU01122		TF			3
NCU01134	cyp450-4				3
NCU01162	gel-1				3
NCU01348	put-3				3
NCU01376	pho-2				3
NCU01422	mbf1				3
NCU01478		TF	2		3
NCU01623			1		3
NCU01629		TF			3
NCU01669	prm-3				3
NCU01751	abc-23				3
NCU02057			1		3
NCU02100				9	3
NCU02142		TF			3
NCU02156					3
NCU02197					3
NCU02319	mpr-16				3
NCU02360			1	5	3
NCU02420	aaa-2		1		3
NCU02480					3
NCU02626	kin-4		6		3
NCU02720			11		3
NCU02741	mei-3				3
NCU02789			2		3
NCU02885	stk-20	STKin			3
NCU02895					3
NCU02918	mkr-6				3
NCU02925	fbm-1				3
NCU02934		TF			3
NCU02994			10		3
NCU03015					3
NCU03028			1		3
NCU03070		TF	6		3
NCU03086					3
NCU03120		TF			3
NCU03162					3
NCU03209	gh18-2				3
NCU03428					3
NCU03533	het-6				3
NCU03659	prk-3	STKin	4		3
NCU03679				1	3
NCU03707					3
NCU03717	eif4E-2		7		3
NCU03719					3
NCU03752				5	3
NCU03753	ccg-1		1		3
NCU03754			2		3
NCU03767	mch-2				3
NCU03780					3
NCU03790					3
NCU03846					3
NCU03862	tagl-4				3
NCU03877	fol-5		1		3
NCU03880	gpl-7		14		3
NCU03883	vtc-1			3	3
NCU03918	msp-26				3
NCU03996	gh6-1				3
NCU03998					3
NCU04154					3
NCU04172	hne-1				3
NCU04326	stk-29	STKin			3
NCU04335	stk-30	STKin	22		3
NCU04424					3
NCU04473	gt69-1				3
NCU04513	uce-14				3
NCU04628		TF			3
NCU04635			1		3
NCU04639				4	3
NCU04733	mus-50				3
NCU04819	trm-39			7	3
NCU05199			4		3
NCU05291			5		3
NCU05411		TF	1		3
NCU05458					3
NCU05762				1	3
NCU05767	znf-10	TF			3
NCU05909		TF			3
NCU05974	gh16-7				3
NCU06028	qa-1F	TF			3
NCU06111	gtp-26		3		3
NCU06175	pex3		5	1	3
NCU06177	camk-3	STKin	1		3
NCU06230	stk-39	STKin			3
NCU06463	mind-1		3		3
NCU06486	stk-43	STKin			3
NCU06569	ap3-1				3
NCU06573	cea-9				3
NCU06583	stk-44	STKin			3
NCU06601			3	8	3
NCU06626	stk-45	STKin			3
NCU06693					3
NCU06756	uce-17		2		3
NCU06766	dcl-2				3
NCU06971	xlr-1	TF			3
NCU07358					3
NCU07481			9		3
NCU07705	clr-1	TF	1		3
NCU08000	far1	TF			3
NCU08115	msh3		1		3
NCU08283			2	8	3
NCU08435	rrp3				3
NCU08443		TF			3
NCU08484	mus-27				3
NCU08848		TF			3
NCU08887				10	3
NCU09432	sna-8				3
NCU09485	hsp70-6			1	3
NCU09489	emp-11				3
NCU09500			1		3
NCU09538	dpp-4			1	3
NCU09575	cea-2				3
NCU09638	pks-5				3
NCU09663	ce5-1				3
NCU09706	dnl-2				3
NCU09760					3
NCU09793	dbh-5				3
NCU09804	znf-43	TF	1		3
NCU09829		TF		1	3
NCU09855	nic-9				3
NCU09864	ovd-1				3
NCU09882	mcp-1				3
NCU09901	mrs-6		6		3
NCU10853	stk-57	STKin	6		3
NCU06701	ccr-1	TF	2		3
NCU02487		TF			3
NCU01994	tcf-1	TF	2		3
NCU07769	gpr-30	GPCR		7	3
NCU09022	gpr-36	GPCR		7	3
NCU08429	gpr-31	GPCR		7	3
NCU02257	pty-2	Pase	3		3
NCU01209		TF			3
NCU05022		TF			3
NCU01735	orp-1	GPCR		7	3
NCU05308	tcf-25	TF			4
NCU06920		TF			4
NCU00019	fkh-1	TF	11		4
NCU00144		TF			4
NCU05733	acr-2	TF			4
NCU10080		TF			4
NCU00344		TF	1		4
NCU09823	gpr-39	GPCR		7	4
NCU06614		TF			4
NCU07538	gpr-27	GPCR		7	4
NCU06443		TF			4
NCU11295		TF			4
NCU04353		TF			4
NCU07221	hcp-1		6		4
NCU00241			6	2	4
NCU00267					4
NCU00270				1	4
NCU00271					4
NCU00291				1	4
NCU00470	div-14		2		4
NCU00491					4
NCU00631	crf9-1		2		4
NCU00642	gh35-1				4
NCU00808	znf-48	TF		2	4
NCU00945	col-20	TF	5		4
NCU00957	acw-2				4
NCU01140	nic-11			13	4
NCU01285				10	4
NCU01321	trm-60				4
NCU01522	cdp-3		1		4
NCU01532					4
NCU01754	adh-1				4
NCU01792	hsp90a		2		4
NCU02035					4
NCU02151					4
NCU02178	sad-1				4
NCU02203	znf-28	TF			4
NCU02692					4
NCU02751	mus-59	STKin	4		4
NCU02930	mkr-3				4
NCU03197	stk-11	STKin	5		4
NCU03370					4
NCU03517	rec-9				4
NCU03769	naf-2		1		4
NCU03785					4
NCU03789	mdr-6			14	4
NCU03861	gne-2				4
NCU04321	mrc1		4		4
NCU04396					4
NCU04667					4
NCU05051	col-23	TF	1		4
NCU05395					4
NCU05710					4
NCU05840					4
NCU05849				1	4
NCU05850					4
NCU06006	stk-37	STKin			4
NCU06421	stk-41	STKin			4
NCU06422	stk-42	STKin			4
NCU07053	ahd-4				4
NCU07075	cax			11	4
NCU07151					4
NCU07534	qde-1		1		4
NCU07880	prk-6	STKin	2		4
NCU08038	apf-2			1	4
NCU08052	aqp			6	4
NCU08891		TF			4
NCU09058	ech-5				4
NCU09520					4
NCU10004	stk-56	STKin			4
NCU10028				6	4
NCU11819					4
NCU01640	rpn-4	TF	2		4
NCU06399		TF			4
NCU06560		TF	1	1	4
NCU07575		TF			4
NCU08527		TF			4
NCU01074		TF			4
NCU00917					4
NCU03813	fdh				4
NCU06437			2		4
NCU07618					4
NCU03975	vad-9/znf-17	TF	2		5
NCU10697	vad-16	TF			5
NCU05035	vad-12	TF			5
NCU15829	asd-4	TF	3		5
NCU03505					5
NCU00023	fer-2			6	5
NCU00088	npp-1				5
NCU00104	hsp98				5
NCU00121	clc-1			9	5
NCU00122	apr-16				5
NCU00146	enr-6			3	5
NCU00246				6	5
NCU00290	abc-12			6	5
NCU00350	eph-2				5
NCU00403					5
NCU00677					5
NCU00682	pkac-2	STKin	1		5
NCU00738	cdp-2				5
NCU00793	tps-1		11		5
NCU00830	tcu-1			2	5
NCU01045	grn				5
NCU01408	csn-3				5
NCU01409					5
NCU02084	aga-2			1	5
NCU02167	krev-1				5
NCU02188	lat-1			11	5
NCU02195	aap-23			12	5
NCU02202	stk-14	STKin	2		5
NCU02238	mfs-18			12	5
NCU02240	gh61-1				5
NCU02294			1	4	5
NCU02463			2	7	5
NCU02522				11	5
NCU02563	trf-5		8		5
NCU02699	sah-6/znf-14	TF			5
NCU02738	pef-1		8		5
NCU02787	sah-12	TF			5
NCU02826	trm-16		4	13	5
NCU02842			2	1	5
NCU02855	gh11-1				5
NCU02909	gh75-1			1	5
NCU03603	cyb-6				5
NCU04024			1		5
NCU04027	gh7-3				5
NCU04051	abc-17				5
NCU04084	fxr-1				5
NCU04092	naa-2				5
NCU04099	mcr-2				5
NCU04140	fkr-2				5
NCU04160			6	1	5
NCU04298	aro-10				5
NCU04371	fkr-3				5
NCU04389	set-4		4		5
NCU05220	ats-2		1	1	5
NCU05257	sah-8/tcf-22	TF			5
NCU05460	suz-12				5
NCU05863					5
NCU06119	set-5				5
NCU06328			2	7	5
NCU06623			6		5
NCU07232	hsp30-2				5
NCU07335					5
NCU07353					5
NCU07421			1		5
NCU08042	clr-2	TF			5
NCU08137					5
NCU08379	sec61-3		14	1	5
NCU09471					5
NCU09494				1	5
NCU09825	dnr-21				5
NCU10009	abc-21		7	13	5
NCU02621	ada-16/znf-30	TF	5		5
NCU05964					5
NCU08850	mus-18		1		6
NCU02209	ods		20	2	6
NCU02733	gol-2			2	6
NCU02957	ada-18	TF	6		6
NCU03571	stk-23	STKin	19		6
NCU03623	uce-4				6
NCU04108	iao-3				6
NCU04379	CSE1				6
NCU06269			12		6
NCU07966	trm-1		3	10	6
NCU00028	hgd-1				6
NCU00284					6
NCU00725			2		6
NCU01782			2		6
NCU02133	sod-1				6
NCU03523	stk-22	STKin	1		6
NCU03725	vib-1	TF	13		6
NCU03894	stk-4/ste-20	STKin	3		6
NCU04242	prd-6		5		6
NCU06038	mrp-59				6
NCU06941	pfo-2				6
NCU06472	hat-1		1		6
NCU01926					6
NCU08158	dsp-4	Pase			7
NCU00030	mnu-2			1	7
NCU00130	gh1-1				7
NCU00181	ppi-2				7
NCU00251	cpr-7				7
NCU00268					7
NCU00278					7
NCU00283					7
NCU00285		TF	2		7
NCU00299					7
NCU00304					7
NCU00306	mdr-10			11	7
NCU00308					7
NCU00346	std-5			5	7
NCU00422					7
NCU00526	lacc-7				7
NCU00604					7
NCU00632			1	1	7
NCU00648	aap-5			12	7
NCU00694		TF	4	1	7
NCU00788					7
NCU00795	trm-14			10	7
NCU01033					7
NCU01097		TF			7
NCU01466	spa-5		2		7
NCU01564	mic-4				7
NCU01642					7
NCU01830	hpd-1				7
NCU01853	bet-1				7
NCU02097					7
NCU02126					7
NCU02173	znf-52	TF			7
NCU02190	osb-4				7
NCU02198					7
NCU02230	msh2				7
NCU02265	frq		9		7
NCU02269	mic-9				7
NCU02283	camk-2	STKin	1		7
NCU02307		TF			7
NCU02364	znf-29				7
NCU02425			5		7
NCU02542	emp-1		1		7
NCU02576	znf-39	TF	3		7
NCU02603					7
NCU02612	stv-1				7
NCU02653	mfs-20			12	7
NCU02679	cea-1			1	7
NCU02752	znf-47	TF			7
NCU02814	prd-4	STKin			7
NCU02922	gpl-5			1	7
NCU03013	acw-10				7
NCU03073	pole-4	TF	12		7
NCU03110		TF	1		7
NCU03356		TF			7
NCU03417		TF			7
NCU03643	far-2	TF			7
NCU03699	znf-13	TF			7
NCU03721					7
NCU03726					7
NCU03736					7
NCU03761			1		7
NCU03804	cna-1		3		7
NCU03860			4		7
NCU03864					7
NCU03905	nap-1	TF	3		7
NCU03972	rpn-7				7
NCU04047	nup-19		6		7
NCU04359		TF			7
NCU04421	anx14				7
NCU04453	het-6				7
NCU04561	mld-1	TF			7
NCU04589	het-17				7
NCU04595	prk-11				7
NCU04615	sln1			1	7
NCU04619		TF			7
NCU04737	nst-1				7
NCU04755	stk-32	STKin			7
NCU04802	pex11				7
NCU04851		TF			7
NCU05210	uvs-2		5		7
NCU05294	znf-40	TF			7
NCU05385					7
NCU05521			7	2	7
NCU05637		TF			7
NCU05638	stk-34	STKin	6		7
NCU05730	qa-5				7
NCU05751	ce3-2				7
NCU05790	phy-2				7
NCU05858	fam-2				7
NCU05961					7
NCU06073					7
NCU06101			3		7
NCU06179	stk-5	STKin	9		7
NCU06186		TF			7
NCU06213	znf-9	TF	1		7
NCU06410	gtp-13				7
NCU06534					7
NCU06773	msp-35		2		7
NCU06907	div-74	TF	3		7
NCU06919		TF			7
NCU06990		TF			7
NCU07287					7
NCU07374		TF			7
NCU07484	gh18-8			2	7
NCU07561		TF	1		7
NCU07975	dnr-12				7
NCU08049		TF	1		7
NCU08177	stk-51	STKin	1		7
NCU08289	dmm-2	TF	1		7
NCU08658	znf-50	TF			7
NCU09333	ace-1	TF	1		7
NCU09423				1	7
NCU09495	set-6				7
NCU09529		TF			7
NCU09549	znf-51	TF			7
NCU09758					7
NCU09830	mig-12			11	7
NCU09903	eef3-2				7
NCU09995	nhp-1	TF			7
NCU10895	msh4				7
NCU03333	tyr-6	Pase	1	1	7
NCU03878	sgr-11	TF	2		7
NCU03426	dsp-1	Pase			7
NCU05061	sgr-16	TF			7
NCU00155	sgr-2/znf-44	TF	2	2	7
NCU02724	sgr-5/tcf-21	TF	4		7
NCU10501	sgr-33	TF			7
NCU07312	sgr-24	TF			7
NCU04729	sgr-15/vib-3	TF	1		7
NCU04295	sgr-14/tcf-7	TF			7
NCU00414	ad-15				8
NCU02113	uce-7				8
NCU02299					8
NCU02422	apg-7		1	2	8
NCU02712	ace-10				8
NCU02910					8
NCU06407	vad-3	TF			8
NCU08560				6	8
NCU00746					8
NCU00034				5	8
NCU00196	rho-8		13		8
NCU00326					8
NCU00478	acon-2		4		8
NCU00545			2		8
NCU00575	gki-2		14		8
NCU00782	mfs-16			12	8
NCU01173					8
NCU02223			1		8
NCU02413	rrg-2	TF	1		8
NCU02498	cul-3				8
NCU02705	apa-3				8
NCU02800	trm-55		3		8
NCU03076	pcd-2				8
NCU03200	stk-10	STKin	33		8
NCU03859			1		8
NCU03967	vvd				8
NCU04143	stk-26	STKin	5		8
NCU04533	app				8
NCU04601				1	8
NCU05225	nde-1			1	8
NCU05942	pca-3				8
NCU06249	stk-40	STKin	14		8
NCU08225	trm-34		1	7	8
NCU09068	nit-2	TF	40		8
NCU09189	stk-54	STKin			8
NCU00749	chc-1	TF			8
NCU04827	vad-10	TF	1		8
NCU09615	vad-14	TF			8
NCU00730		TF			9
NCU01242	div-7				9
NCU00035	dga-2			8	9
NCU00168	gpl-2			2	9
NCU00173	ce1-2				9
NCU00227				4	9
NCU00237	pur-1				9
NCU00298	mfs-1			11	9
NCU00320			3		9
NCU00389					9
NCU00548					9
NCU00580	ate-1				9
NCU00709	gh3-8				9
NCU00710	ce1-4				9
NCU00728				9	9
NCU00792					9
NCU01009				8	9
NCU01147	tyr-5				9
NCU01178	emp-17		3		9
NCU01183	gtp-1				9
NCU01366	cpr-5		6		9
NCU01704					9
NCU02091	gh47-7			1	9
NCU02119				10	9
NCU02328					9
NCU02333	aga-1				9
NCU02358			10		9
NCU02502	std-6				9
NCU02544	abc-11		2	9	9
NCU02550	gh36-1				9
NCU02688	uce-10				9
NCU02713	csp-1	TF			9
NCU02904					9
NCU02948	ncw-4				9
NCU03373					9
NCU03406	trf-6				9
NCU03681	spa-8		4		9
NCU03750	cmd-2				9
NCU04037	gt15-2				9
NCU04076	trm-47			8	9
NCU04089	cyp450-6			1	9
NCU04179	sah-1	TF			9
NCU04195	pup-6			12	9
NCU04650					9
NCU04818	trm-26			3	9
NCU04939				6	9
NCU05119					9
NCU05565			4		9
NCU05584					9
NCU05643					9
NCU06210			4		9
NCU06337					9
NCU06427					9
NCU06699	trm-28			5	9
NCU06948					9
NCU07262	trm-29		5	5	9
NCU07511	het-14				9
NCU07669	pco-1	TF	3		9
NCU08294	nit-4	TF	3		9
NCU08706	aaa-1				9
NCU08859			5		9
NCU09033	pdr-1	TF	1		9
NCU09115	cyp450-23			1	9
NCU09194	nuc-9			1	9
NCU09350	43569				9
NCU04452	mig-3				9
NCU09329	svd-4	TF	1		9
NCU00100	sah-13	TF			9
NCU07586	sah-9	TF			9
NCU03489	sah-4/col-21	TF			9
NCU00307					9
NCU00355	cat-3				9
NCU01213	sod-2				9
NCU01320	gst-3			3	9
NCU03184	sah-7/znf-21	TF	1		9
NCU03938	aod-5	TF			9
NCU07204					9
NCU07378	stk-12	STKin	13		9
NCU07496	set-7				9
NCU08062	cyp450-17				9
NCU16599	sah-11/znf-49	TF			9
NCU04622			2	5	9
NCU01796	chap		2		10
NCU08807	cre-1	TF	7		10
NCU03033	sgr-6/tcf-26	TF	15		10
NCU00038	sgr-1/znf-32	TF			10
NCU09974	czt-1	TF		1	10
NCU06238	arp-8		3		10
NCU08184	sgr-28	TF			10
NCU08003	pbd-3	TF	2		10
NCU00090	pacc-1		8		11
NCU00041	gng-1				11
NCU03868				6	11
NCU04306	mnp-2		1		11
NCU08227	gh12-1				11
NCU07816	trm-22			3	11
NCU04310				17	11
NCU00582	cry				11
NCU03716					12
NCU08380	csp-6	Pase	7		12
NCU00045			3		12
NCU00471					12
NCU04198	cac-1				12
NCU05267					12
NCU01924			3		12
NCU00810	gh2-3				12
NCU02666	ada-17/znf-58	TF	9		13
NCU08948	pph-11	Pase	1		13
NCU04600	pph-8 (pph-9 is wrong)	Pase	6		13
NCU00095	rpo-1		4		13
NCU00135	gpl-1				13
NCU02963	pfo-1				13
NCU07544	upl-1		1		13
NCU06145	ada-21	TF			13
NCU02475	gyd-1				13
NCU03277	pex10				13
NCU05890	mrp-63				13
NCU02630	hsp78				13
NCU03713	gda1		3	1	14
NCU08744	vsd-2	TF			14
NCU00914	stk-16	STKin	9		14
NCU02336	gt90-2			1	14
NCU00097	bek-1	TF	2		14
NCU04044	nuo51				14
NCU06390			1		14
NCU09064	stk-53	STKin			14
NCU07139	bek-2	TF			14
NCU03892	sgr-12	TF	3		15
NCU00275					15
NCU00107	mipr-1				15
NCU00163	alg-8			11	15
NCU00233	gh16-15				15
NCU00244	gt8-1				15
NCU00263	spr-10				15
NCU00295			4		15
NCU00297					15
NCU00437	nse-2				15
NCU00522	met-17		1		15
NCU00622			13		15
NCU00671					15
NCU00860	trm-37		1	8	15
NCU01092	cem-5				15
NCU01151	mpr-1				15
NCU01613	skb-1				15
NCU01833	nik-2		3		15
NCU01868	sut-25			10	15
NCU02127	mcc-2				15
NCU02216	gh76-6			1	15
NCU02245	stk-19	STKin	2		15
NCU02278				5	15
NCU02296	aln-1				15
NCU02387			3		15
NCU02391	sec24				15
NCU02400	mcp-2				15
NCU02424					15
NCU02515	dpp-1		1	1	15
NCU02524	rho-5		10		15
NCU02725					15
NCU02915					15
NCU02936	pro-7				15
NCU03080				7	15
NCU03092			2		15
NCU03164					15
NCU03242	stk-21	STKin			15
NCU03435	upf3		7		15
NCU03649					15
NCU03775					15
NCU03810					15
NCU03962			3		15
NCU04170					15
NCU04264					15
NCU04445					15
NCU04566	prk-10	STKin	4		15
NCU04583					15
NCU04697	cnh-1				15
NCU04834	phy-1				15
NCU05046	ena-1		2	10	15
NCU05137	ncw-1				15
NCU05242	sgr-17/znf-25	TF	1		15
NCU05536	sgr-19	TF	2		15
NCU05591	abc-5		4	13	15
NCU05956	gh2-2				15
NCU05994	sgr-20/tcf-10	TF	13		15
NCU06173	sgr-21	TF			15
NCU06242				1	15
NCU06245	plc-1		2		15
NCU07062	stk-49	STKin	5		15
NCU07428	tcu-3			2	15
NCU07879	trm-30				15
NCU07900	sgr-26	TF			15
NCU08063	sgr-27/kpr-18	TF	5		15
NCU08151	dnr-26		2		15
NCU08161	rhc-1				15
NCU08490	trm-20			9	15
NCU08652	sgr-31	TF			15
NCU08791	cat-1				15
NCU08989	adr-2				15
NCU09212	camk-4	STKin	8		15
NCU09326	gh17-4				15
NCU09406	cuo-1				15
NCU10006	sgr-30	TF			15
NCU01312	rca-1	TF	2		15
NCU03077	sgr-8	TF			15
NCU01767	pph-5	Pase			15
NCU01706	vsd-6	TF			16
NCU07617	acon-3				16
NCU01154	sub-1	TF	3		16
NCU01647	gtp-12				16
NCU07007	sub-2	TF			16
NCU09175	gh17-3				16
NCU09443	abc-25			11	16
NCU01823			11		16
NCU00657			2		16
NCU04438					16
NCU06538				5	16
NCU07268				1	16
NCU10142					16
NCU03266	ff-10	TF	2		16
NCU05024	ff-11	TF			16
NCU09576	ff-12	TF	2		16
NCU00138	pre-1	GPCR		6	16
NCU05758	pre-2	GPCR		6	16
NCU09387	fmf-1	TF			16
NCU00553	rho-7		9		16
NCU09915	fsd-1	TF			16
NCU03593	kal-1	TF	4		17
NCU04514	gtp-31		3		17
NCU00157	csn-1				17
NCU00600	rho-3				17
NCU03616	RAS2		5		17
NCU03911	fac-1				17
NCU06648			10		17
NCU08012	exo70		2		17
NCU02671	msn-1/seb-1	TF	1		17
NCU00434	pph-8 (pph-9)		2		17
NCU03718			1	4	17
NCU08726	fl	TF	4		17
NCU02234	mik-1	STKin	14		18
NCU07471	fac-2				18
NCU02211			3		18
NCU02896	ada-3	TF			18
NCU07361	csn-4				18
NCU00158	trm-63				18
NCU00272	cul-4		1		18
NCU00421	snf5		6		18
NCU01964			6	2	19
NCU04117	abc-7			6	19
NCU00166					19
NCU01643	exr-1				19
NCU01970			2		19
NCU02117	sym1			4	19
NCU03305	nca-1			9	19
NCU06946				7	19
NCU07454					19
NCU08128	cyp450-19			2	19
NCU02150	stp-1				19
NCU07298					19
NCU09784					19
NCU00652	mb-2				19
NCU01997	abc-10			1	19
NCU05319					19
NCU05830	aap-20		3	11	19
NCU06153				1	19
NCU09534	ara-2				19
NCU02019	fxr-2			1	19
NCU05786					19
NCU06042	fxr-5			1	19
NCU08167	sit-8				19
NCU06095	csp-2	TF	4		19
NCU06689					19
NCU00467	csn-5				20
NCU09673	ap2-3				20
NCU00277			11		20
NCU03115	spa2		1		20
NCU03314	mob-2a				20
NCU04534	nmp-1				20
NCU05232	ap2-2				20
NCU06605	dim-8				20
NCU08301	pp4	Pase			20
NCU00171	cmd-3		4		20
NCU01498	ime-2/prk-8	STKin	4		20
NCU06411	vad-4	TF	5		20
NCU07296	cot-1	STKin	1		20
NCU00203	nst-5				20
NCU00329	vad-1	TF			20
NCU00352	drs2		2	7	20
NCU00566				1	20
NCU02094	vad-2	TF	2		20
NCU02114	div-8				20
NCU01345	asl-1	TF	14		21
NCU02768					21
NCU03968			1		21
NCU00178	rpo-26				21
NCU00223	vad-7/tcf-3	TF	5		21
NCU00288					21
NCU00481	mpr-5				21
NCU00496					21
NCU00734	cpr-4		1		21
NCU00754	mdr-2			12	21
NCU00923	tob37			2	21
NCU01181	acd-3				21
NCU01229	elp3				21
NCU02344	gh61-12				21
NCU02456	trm-8			6	21
NCU02663	lys-10				21
NCU02764	Rsp				21
NCU03032	bet-6				21
NCU03068	pdx-3				21
NCU03125			5	1	21
NCU03281	tcu-2			3	21
NCU03340	cox-15			1	21
NCU03600	gtp-5				21
NCU04003	erp-1				21
NCU04185	gsk-3	STKin	1		21
NCU04401	fba-2				21
NCU04669					21
NCU04731	sah-2	TF	5		21
NCU04859	nst-4		3		21
NCU06052			6		21
NCU06704				1	21
NCU06953					21
NCU07018	hda-4		5		21
NCU07535	sah-3	TF	3		21
NCU07559					21
NCU07709	trm-32			2	21
NCU07728	sre	TF	6		21
NCU08055	idi-4/zip-1	TF			21
NCU08346	mus-58 /un-1	STKin	3		21
NCU08537					21
NCU09434	sms-2				21
NCU03169					21
NCU03244	sgr-9	TF	1		22
NCU00495					22
NCU03045				1	22
NCU04022	sgr-13/znf-27	TF	6		22
NCU03246	cdc14	Pase	1		22
NCU00187	mig-11				22
NCU00243	mal3		1		22
NCU00333	adr-6				22
NCU00376	gtp-28				22
NCU01459	ts	TF	1		22
NCU01940	ptk-2	STKin	8		22
NCU02343	gh51-1				22
NCU02352	mic-11				22
NCU02614	nup-13				22
NCU03650	rad16		1		22
NCU03667			5		22
NCU03826	eef1B-gamma				22
NCU04395	neg-1				22
NCU05383	sgr-18/col-24	TF			22
NCU06503	sgr-22/znf-24	TF	5		22
NCU06729	gna-2				22
NCU07459	prm-1				22
NCU07531	trm-49			7	22
NCU08343			3	3	22
NCU08468	bud6		16		22
NCU08936	ccg-15				22
NCU09364	hsp30				22
NCU09556	sgr-29	TF			22
NCU07649	gpr-29	GPCR		6	22
NCU02182	sgr-3/tay1	TF	2		22
NCU06330	dsp-3	Pase	1		22
NCU05829	gpr-23	GPCR		7	22
NCU02090	ad- 10				23
NCU09208	ada-11/tcf-9	TF			23
NCU00188	apg-1	STKin	7		23
NCU03320	ada-4				23
NCU05157	trm-27			5	23
NCU07622	rga				23
NCU09740	wal-5		1		23
NCU00340	pp-1	TF	11		23
NCU02695	ada-23	TF			23
NCU01335	cdc15	STKin			23
NCU08648	nuc-8				23
NCU00202	crn		27		24
NCU10155	pole-2		4		24
NCU03854					24
NCU07530	trm-35			11	24
NCU00441			1		24
NCU03937			3	2	24
NCU04035	hir-1				24
NCU04866	ada-6	TF			24
NCU09611	fak				24
NCU00440	gnb-1		2		24
NCU06493	gna-1				24
NCU08319			2		24
NCU01386	ada-10	TF	1		24
NCU08992				1	25
NCU00220					25
NCU04540	fwd-1		4		25
NCU05196	djc-3				25
NCU06366	trm-18			9	25
NCU07624	nst-7				25
NCU09071	dbf-2	STKin	4		25
NCU02794	so		19		25
NCU05655	stk-35	STKin			25
NCU09815	mbp3				25
NCU07399	stk-9	STKin			25
NCU00720	tca-17			1	26
NCU03124	cka	STKin			26
NCU03366			11		26
NCU08092					26
NCU08809	bdp-1				26
NCU00224					26
NCU00245			1		26
NCU00250				2	26
NCU02815	os-1		2		26
NCU07435	chs-8		6		26
NCU08795	stp-2				26
NCU00231					26
NCU03312	trm-21		8	1	26
NCU03378					26
NCU09106	crf10-1		9		26
NCU05064	vsd-7/hcr-1	TF	17		27
NCU01243	vsd-4/znf-41	TF	6		27
NCU00274	mus-21				27
NCU00649	nic-6		2		27
NCU04673	znf-26	TF	1		27
NCU06487	svd-3	TF			27
NCU00453	trm-3		5	11	27
NCU00772	mst-1/stk-6	STKin	3		27
NCU04362	msp-28				27
NCU05246	dnr-13		1		27
NCU06066					27
NCU05685	dsd-2	TF			27
NCU05970	dsd-3	TF	6		27
NCU06306	crf5-1		5		27
NCU07587	vsd-5/div-16	TF	1		27
NCU07735	tcg1		11		28
NCU06362	gtp-22		8		28
NCU05814				1	28
NCU09034					28
NCU05278	erg-5				28
NCU05598	asd-1			1	28
NCU07257				1	28
NCU07293					28
NCU07788	col-26	TF	6		28
NCU00700	gpr-15	GPCR		6	28
NCU01979	cdo-2				28
NCU00289	tah-1	TF			28
NCU03686	tah-3	TF			28
NCU03944					28
NCU06266	hlm-2		1		28
NCU08634	vsd-1	TF			29
NCU01238	ada-9	TF	7		29
NCU00680	mcd-1				29
NCU01765	nuo78				29
NCU02681			10	1	29
NCU01269	div-5		1		29
NCU03187	nim-1	STKin	2		29
NCU06252	dsp-2	Pase	8		29
NCU00377			3	9	29
NCU00406	vel	STKin	7		30
NCU01797	nrc-2	STKin	15		30
NCU06240	pkac-1	STKin	14		30
NCU06910	wsc-1		3	1	30
NCU08927	dcd			6	30
NCU04459	ada-19	TF	1		30
NCU08565	dow		9		30
NCU00446	aacs-1				31
NCU00572	gh64-3			1	31
NCU00591	mcc-1				31
NCU00598	trx-4				31
NCU00681	gtp-21				31
NCU01187	cpc-3	STKin	1		31
NCU01225	uce-13				31
NCU02184	chit-1				31
NCU02416	gpl-3			1	31
NCU02485				2	31
NCU03421	sgr-10/znf-23	TF			31
NCU03605				1	31
NCU03850	ugh-1				31
NCU04390	col-22	TF			31
NCU06068	col-25	TF			31
NCU06265	ham-13		1		31
NCU06365	dbh-3				31
NCU06646	rtf-1				31
NCU06650	spp-3				31
NCU06744	sgr-23	TF	1		31
NCU07039				#N/A	31
NCU07379	sgr-25/tcf-5	TF			31
NCU07387				1	31
NCU07674	mob3		7		31
NCU08147	ph7			10	31
NCU08651	col-27	TF	2		31
NCU08875			5		31
NCU09315	nuc-1	TF	8		31
NCU09772					31
NCU09813					31
NCU09866			6		31
NCU10760					31
NCU02525	sgr-4	TF			31
NCU16494	vad-18	TF			31
NCU03043	sgr-7/acon-4	TF			31
NCU08480	hsf-2	TF	6		31
NCU06799	vad-5	TF	1		32
NCU01010	pty-5	Pase			32
NCU00761	cea-4				32
NCU00902	wc-2	TF	2		32
NCU01563	rpo-30				32
NCU16491	vad-17/tcf-20	TF			32
NCU00870					32
NCU02913	dnr-17				32
NCU00483			2		32
NCU00499	ada-1	TF			33
NCU07874					33
NCU03436	tng	Pase	5		33
NCU03875	crf4-1		1		33
NCU08999	vsd-3/kpr-16	TF			33
NCU04426	div-4	STKin			33
NCU02795	hda-2				34
NCU06405	pole-3				34
NCU04405	mrs-4				34
NCU06685	stk-47	STKin			34
NCU01206	set-1		3		34
NCU04495	div-59				34
NCU06638	stk-46	STKin	15		34
NCU07024	os-2	STKin	3		34
NCU00587	os-5	STKin	4		34
NCU02689	amyc		4		34
NCU03071	os-4	STKin	5		34
NCU04001	ff-7	TF	2		34
NCU05364	pty-3	Pase	11		35
NCU06140	vsd-8	TF			35
NCU02280	nuo21.3b			3	35
NCU03114	rpo-2	Pase			35
NCU04050	cpc-1	TF			35
NCU09841	pty-4/pho-14	Pase			35
NCU02496	div-12	Pase	2		35
NCU04079	svd-1	TF	6		35
NCU00670	nuo9.5			1	35
NCU04776			1		35
NCU00958	pph-7/azr-1	Pase			36
NCU05943			5		36
NCU06998	rnp-6				36
NCU07121				1	36
NCU08901	tah-12	TF			36
NCU05025	tah-8	TF			36
NCU06966	pty-1	Pase			36
NCU07543	vad-13	TF	7		36
NCU09641	vad-15	TF			36
NCU01433	ppt-1	Pase			36
NCU00879			5		36
NCU01108					36
NCU01815				5	36
NCU02214	tah-2	TF		2	36
NCU02694					36
NCU04457			5	9	36
NCU06504	gh16-8				36
NCU06656	acu-15	TF			36
NCU07945	tah-4	TF		1	36
NCU08899	tah-11	TF			36
NCU09273					36
NCU07675	tah-10	TF	1		36
NCU08447	gpr-33	GPCR		7	36
NCU04626	gpr-2	GPCR		7	36
NCU04106	gpr-17	GPCR	3	6	36
NCU10055	nop-1	GPCR		7	36
NCU02903	gpr-16	GPCR		7	36
NCU02356	wc-1	TF	4		36
NCU04554	gh18-5			1	36
NCU07284				1	36
NCU09205	tah-14/vad-6	TF			36
NCU09581					36
NCU09427	gpr-3	GPCR		7	36
NCU02464	cdc11		6		37
NCU02636	pex4				37
NCU01731	ve-1		1		37
NCU02104					37
NCU00939	dcc-1		7		37
NCU03289	efr-3		2		37
NCU07952	vsd-9/crz-1	TF	6		37
NCU03103			10		37
NCU08689					37
NCU09644	uvs-3				37
NCU03853	nup-17				37
NCU08270	sms-3				37
NCU09045	het-16				37
NCU03440	ap2-1				38
NCU06703	mid-1			2	38
NCU09993	crf1-1		3		38
NCU01197	gul-1		9		38
NCU07489	pzl-1	Pase	4		38
NCU02264	pfo-3				38
NCU03461			25		38
NCU04313	fol-7				38
NCU08008	CAP1		2		38
NCU08297	cdc3		3		39
NCU06202	stk-38	STKin	32		39
NCU02635	gt62-2			1	39
NCU07425			3		39
NCU01451			2		39
NCU06205	rco-1	TF	2		40
NCU06419	mek-1		8		40
NCU09842	mak-1	STKin	4		40
NCU04747	stk-31	STKin	15		40
NCU03800	ens-1			1	40
NCU07172	stk-8	STKin			40
NCU08566	ro-11		2		40
NCU08739	43565				40
NCU09202	mdk-2	STKin	9		40
NCU10346	ada-13	TF	25		40
NCU10847	ngf-1				40
NCU02393	mak-2	STKin	2		40
NCU05658	stk-36	STKin		1	40
NCU06182	nrc-1	STKin	5		40
NCU07817	ncw-3				40
NCU04096	prk-9	STKin	1		40
NCU04612	mek-2	STKin	8		40
NCU07872	prk-2	STKin	11		40
NCU08741	ham-3		5		40
NCU09123	camk-1	STKin	9		40
NCU05891	ada-20	TF	2		40

## Sheet: Chromosome location
Data available at: https://fungidb.org/fungidb/app/record/dataset/DS_c334877c42
NCU Number	Consolidated Gene Names	Chromosome	Cluster
NCU06312	gpr-4	IV	1
NCU04848	vad-11	VI	1
NCU09796	gpr-38	VI	1
NCU01954	cwc-24/msp-14	I	1
NCU09201	gpr-37	I	1
NCU03238	gpr-9	I	1
NCU00005	gpr-12	III	1
NCU05189	gpr-21	IV	1
NCU16793	znf-45	IV	1
NCU09195	gpr-6	I	1
NCU06531	gpr-25	IV	1
NCU08718	gpr-35	II	1
NCU00182	gpr-11	III	1
NCU00300	gpr-5	III	1
NCU09883	gpr-7	I	1
NCU08431	gpr-32	II	1
NCU08624	gpr-34	I	1
NCU06944	cef-1	VII	1
NCU08307		IV	1
NCU06629	gpr-13	IV	1
NCU04987	gpr-10	IV	1
NCU09214	tah-13	I	1
NCU05854	gpr-24	VII	1
NCU04058	tah-7	VI	1
NCU03728	tah-6	V	1
NCU06551	tah-9	IV	1
NCU00282	tah-5	III	1
NCU10597	fgr-1	VI	1
NCU04350	chs-7	IV	2
NCU02017	ada-2	I	2
NCU00007	prr-4	III	2
NCU02534	nuo49	I	2
NCU03931	ada-5	VI	2
NCU00317	cpr-8	III	2
NCU04078	adh-11	VI	2
NCU04990	stk-17/fi	IV	2
NCU07392	adv-1	I	2
NCU06563	pp2A	IV	2
NCU09197		I	3
NCU05307	gpr-22	IV	3
NCU07834	rcn-1	III	3
NCU00054		III	3
NCU03495	pph-7	II	3
NCU00445		III	3
NCU09252		I	3
NCU00786	gpr-1	I	3
NCU04211		V	3
NCU00017		III	3
NCU00055	cdo-1	III	3
NCU00132		III	3
NCU00195		III	3
NCU00253		III	3
NCU00256		III	3
NCU00264		III	3
NCU00302	gsl-3	III	3
NCU00303		III	3
NCU00316	mic-1	III	3
NCU00335	msp-2	III	3
NCU00450	sut-14	III	3
NCU00484	nuo18.4	III	3
NCU00542	mic-36	I	3
NCU00549	gst-6	I	3
NCU00570	rpo-16	I	3
NCU00606		I	3
NCU00643	ard-1	I	3
NCU00644	ats-3	I	3
NCU00658	mb-3	I	3
NCU00711	mdr-1	I	3
NCU00780	ldh-4	I	3
NCU00796		I	3
NCU00809	sut-26	I	3
NCU00828	pmpr-2	I	3
NCU00859		I	3
NCU00916	trm-15	I	3
NCU01066	lao	V	3
NCU01120	spo11	V	3
NCU01122		V	3
NCU01134	cyp450-4	V	3
NCU01162	gel-1	V	3
NCU01348	put-3	V	3
NCU01376	pho-2	V	3
NCU01422	mbf1	V	3
NCU01478		V	3
NCU01623		II	3
NCU01629		II	3
NCU01669	prm-3	II	3
NCU01751	abc-23	II	3
NCU02057		I	3
NCU02100		I	3
NCU02142		I	3
NCU02156		I	3
NCU02197		VII	3
NCU02319	mpr-16	VII	3
NCU02360		VII	3
NCU02420	aaa-2	VII	3
NCU02480		I	3
NCU02626	kin-4	I	3
NCU02720		I	3
NCU02741	mei-3	I	3
NCU02789		I	3
NCU02885	stk-20	I	3
NCU02895		I	3
NCU02918	mkr-6	I	3
NCU02925	fbm-1	I	3
NCU02934		I	3
NCU02994		I	3
NCU03015		I	3
NCU03028		I	3
NCU03070		I	3
NCU03086		I	3
NCU03120		I	3
NCU03162		I	3
NCU03209	gh18-2	I	3
NCU03428		II	3
NCU03533	het-6	II	3
NCU03659	prk-3	V	3
NCU03679		V	3
NCU03707		V	3
NCU03717	eif4E-2	V	3
NCU03719		V	3
NCU03752		V	3
NCU03753	ccg-1	V	3
NCU03754		V	3
NCU03767	mch-2	V	3
NCU03780		V	3
NCU03790		V	3
NCU03846		VI	3
NCU03862	tagl-4	VI	3
NCU03877	fol-5	VI	3
NCU03880	gpl-7	VI	3
NCU03883	vtc-1	VI	3
NCU03918	msp-26	VI	3
NCU03996	gh6-1	VI	3
NCU03998		VI	3
NCU04154		V	3
NCU04172	hne-1	V	3
NCU04326	stk-29	V	3
NCU04335	stk-30	IV	3
NCU04424		IV	3
NCU04473	gt69-1	IV	3
NCU04513	uce-14	IV	3
NCU04628		V	3
NCU04635		V	3
NCU04639		V	3
NCU04733	mus-50	VI	3
NCU04819	trm-39	VI	3
NCU05199		IV	3
NCU05291		IV	3
NCU05411		II	3
NCU05458		II	3
NCU05762		VII	3
NCU05767	znf-10	VII	3
NCU05909		VI	3
NCU05974	gh16-7	VI	3
NCU06028	qa-1F	VII	3
NCU06111	gtp-26	VII	3
NCU06175	pex3	III	3
NCU06177	camk-3	III	3
NCU06230	stk-39	III	3
NCU06463	mind-1	III	3
NCU06486	stk-43	III	3
NCU06569	ap3-1	IV	3
NCU06573	cea-9	IV	3
NCU06583	stk-44	IV	3
NCU06601		IV	3
NCU06626	stk-45	IV	3
NCU06693		V	3
NCU06756	uce-17	II	3
NCU06766	dcl-2	II	3
NCU06971	xlr-1	IV	3
NCU07358		I	3
NCU07481		I	3
NCU07705	clr-1	IV	3
NCU08000	far1	IV	3
NCU08115	msh3	I	3
NCU08283		IV	3
NCU08435	rrp3	II	3
NCU08443		II	3
NCU08484	mus-27	II	3
NCU08848		V	3
NCU08887		V	3
NCU09432	sna-8	VII	3
NCU09485	hsp70-6	II	3
NCU09489	emp-11	II	3
NCU09500		III	3
NCU09538	dpp-4	V	3
NCU09575	cea-2	VII	3
NCU09638	pks-5	IV	3
NCU09663	ce5-1	IV	3
NCU09706	dnl-2	VII	3
NCU09760		II	3
NCU09793	dbh-5	VI	3
NCU09804	znf-43	I	3
NCU09829		V	3
NCU09855	nic-9	V	3
NCU09864	ovd-1	VI	3
NCU09882	mcp-1	I	3
NCU09901	mrs-6	I	3
NCU10853	stk-57	IV	3
NCU06701	ccr-1	V	3
NCU02487		I	3
NCU01994	tcf-1	I	3
NCU07769	gpr-30	V	3
NCU09022	gpr-36	VII	3
NCU08429	gpr-31	II	3
NCU02257	pty-2	VII	3
NCU01209		V	3
NCU05022		VI	3
NCU01735	orp-1	II	3
NCU05308	tcf-25	IV	4
NCU06920		VII	4
NCU00019	fkh-1	III	4
NCU00144		III	4
NCU05733	acr-2	III	4
NCU10080		VII	4
NCU00344		III	4
NCU09823	gpr-39	V	4
NCU06614		IV	4
NCU07538	gpr-27	III	4
NCU06443		III	4
NCU11295		IV	4
NCU04353		IV	4
NCU07221	hcp-1	V	4
NCU00241		III	4
NCU00267		III	4
NCU00270		III	4
NCU00271		III	4
NCU00291		III	4
NCU00470	div-14	III	4
NCU00491		III	4
NCU00631	crf9-1	I	4
NCU00642	gh35-1	I	4
NCU00808	znf-48	I	4
NCU00945	col-20	I	4
NCU00957	acw-2	I	4
NCU01140	nic-11	V	4
NCU01285		V	4
NCU01321	trm-60	V	4
NCU01522	cdp-3	II	4
NCU01532		II	4
NCU01754	adh-1	II	4
NCU01792	hsp90a	II	4
NCU02035		I	4
NCU02151		I	4
NCU02178	sad-1	I	4
NCU02203	znf-28	VII	4
NCU02692		I	4
NCU02751	mus-59	I	4
NCU02930	mkr-3	I	4
NCU03197	stk-11	I	4
NCU03370		II	4
NCU03517	rec-9	II	4
NCU03769	naf-2	V	4
NCU03785		V	4
NCU03789	mdr-6	V	4
NCU03861	gne-2	VI	4
NCU04321	mrc1	V	4
NCU04396		IV	4
NCU04667		V	4
NCU05051	col-23	VI	4
NCU05395		II	4
NCU05710		III	4
NCU05840		VII	4
NCU05849		VII	4
NCU05850		VII	4
NCU06006	stk-37	VI	4
NCU06421	stk-41	III	4
NCU06422	stk-42	III	4
NCU07053	ahd-4	VI	4
NCU07075	cax	VI	4
NCU07151		V	4
NCU07534	qde-1	III	4
NCU07880	prk-6	III	4
NCU08038	apf-2	IV	4
NCU08052	aqp	I	4
NCU08891		V	4
NCU09058	ech-5	VII	4
NCU09520		III	4
NCU10004	stk-56	III	4
NCU10028		I	4
NCU11819			4
NCU01640	rpn-4	II	4
NCU06399		IV	4
NCU06560		IV	4
NCU07575		III	4
NCU08527		III	4
NCU01074		V	4
NCU00917		I	4
NCU03813	fdh	V	4
NCU06437		III	4
NCU07618		IV	4
NCU03975	vad-9/znf-17	VI	5
NCU10697	vad-16	VI	5
NCU05035	vad-12	VI	5
NCU15829	asd-4	IV	5
NCU03505		II	5
NCU00023	fer-2	III	5
NCU00088	npp-1	III	5
NCU00104	hsp98	III	5
NCU00121	clc-1	III	5
NCU00122	apr-16	III	5
NCU00146	enr-6	III	5
NCU00246		III	5
NCU00290	abc-12	III	5
NCU00350	eph-2	III	5
NCU00403		III	5
NCU00677		I	5
NCU00682	pkac-2	I	5
NCU00738	cdp-2	I	5
NCU00793	tps-1	I	5
NCU00830	tcu-1	I	5
NCU01045	grn	V	5
NCU01408	csn-3	V	5
NCU01409		V	5
NCU02084	aga-2	I	5
NCU02167	krev-1	I	5
NCU02188	lat-1	VII	5
NCU02195	aap-23	VII	5
NCU02202	stk-14	VII	5
NCU02238	mfs-18	VII	5
NCU02240	gh61-1	VII	5
NCU02294		VII	5
NCU02463		I	5
NCU02522		I	5
NCU02563	trf-5	I	5
NCU02699	sah-6/znf-14	I	5
NCU02738	pef-1	I	5
NCU02787	sah-12	I	5
NCU02826	trm-16	I	5
NCU02842		I	5
NCU02855	gh11-1	I	5
NCU02909	gh75-1	I	5
NCU03603	cyb-6	V	5
NCU04024		VI	5
NCU04027	gh7-3	VI	5
NCU04051	abc-17	VI	5
NCU04084	fxr-1	VI	5
NCU04092	naa-2	VI	5
NCU04099	mcr-2	V	5
NCU04140	fkr-2	V	5
NCU04160		V	5
NCU04298	aro-10	V	5
NCU04371	fkr-3	IV	5
NCU04389	set-4	IV	5
NCU05220	ats-2	IV	5
NCU05257	sah-8/tcf-22	IV	5
NCU05460	suz-12	II	5
NCU05863		VII	5
NCU06119	set-5	VII	5
NCU06328		IV	5
NCU06623		IV	5
NCU07232	hsp30-2	V	5
NCU07335		IV	5
NCU07353		I	5
NCU07421		I	5
NCU08042	clr-2	IV	5
NCU08137		VII	5
NCU08379	sec61-3	I	5
NCU09471		II	5
NCU09494		II	5
NCU09825	dnr-21	V	5
NCU10009	abc-21	VI	5
NCU02621	ada-16/znf-30	I	5
NCU05964	ve-1	VI	5
NCU08850	mus-18	V	6
NCU02209	ods	VII	6
NCU02733	gol-2	I	6
NCU02957	ada-18	I	6
NCU03571	stk-23	II	6
NCU03623	uce-4	V	6
NCU04108	iao-3	V	6
NCU04379	CSE1	IV	6
NCU06269		III	6
NCU07966	trm-1	IV	6
NCU00028	hgd-1	III	6
NCU00284		III	6
NCU00725		I	6
NCU01782		II	6
NCU02133	sod-1	I	6
NCU03523	stk-22	II	6
NCU03725	vib-1	V	6
NCU03894	stk-4/ste-20	VI	6
NCU04242	prd-6	V	6
NCU06038	mrp-59	VII	6
NCU06941	pfo-2	VII	6
NCU06472	hat-1	III	6
NCU01926		I	6
NCU08158	dsp-4	VII	7
NCU00030	mnu-2	III	7
NCU00130	gh1-1	III	7
NCU00181	ppi-2	III	7
NCU00251	cpr-7	III	7
NCU00268		III	7
NCU00278		III	7
NCU00283		III	7
NCU00285		III	7
NCU00299		III	7
NCU00304		III	7
NCU00306	mdr-10	III	7
NCU00308		III	7
NCU00346	std-5	III	7
NCU00422		III	7
NCU00526	lacc-7	I	7
NCU00604		I	7
NCU00632		I	7
NCU00648	aap-5	I	7
NCU00694		I	7
NCU00788		I	7
NCU00795	trm-14	I	7
NCU01033		V	7
NCU01097		V	7
NCU01466	spa-5	V	7
NCU01564	mic-4	II	7
NCU01642		II	7
NCU01830	hpd-1	II	7
NCU01853	bet-1	I	7
NCU02097		I	7
NCU02126		I	7
NCU02173	znf-52	I	7
NCU02190	osb-4	VII	7
NCU02198		VII	7
NCU02230	msh2	VII	7
NCU02265	frq	VII	7
NCU02269	mic-9	VII	7
NCU02283	camk-2	VII	7
NCU02307		VII	7
NCU02364	znf-29	VII	7
NCU02425		VII	7
NCU02542	emp-1	I	7
NCU02576	znf-39	I	7
NCU02603		I	7
NCU02612	stv-1	I	7
NCU02653	mfs-20	I	7
NCU02679	cea-1	I	7
NCU02752	znf-47	I	7
NCU02814	prd-4	I	7
NCU02922	gpl-5	I	7
NCU03013	acw-10	I	7
NCU03073	pole-4	I	7
NCU03110		I	7
NCU03356		II	7
NCU03417		II	7
NCU03643	far-2	V	7
NCU03699	znf-13	V	7
NCU03721		V	7
NCU03726		V	7
NCU03736		V	7
NCU03761		V	7
NCU03804	cna-1	V	7
NCU03860		VI	7
NCU03864		VI	7
NCU03905	nap-1	VI	7
NCU03972	rpn-7	VI	7
NCU04047	nup-19	VI	7
NCU04359		IV	7
NCU04421	anx14	IV	7
NCU04453	het-6	IV	7
NCU04561	mld-1	V	7
NCU04589	het-17	V	7
NCU04595	prk-11	V	7
NCU04615	sln1	V	7
NCU04619		V	7
NCU04737	nst-1	VI	7
NCU04755	stk-32	VI	7
NCU04802	pex11	VI	7
NCU04851		IV	7
NCU05210	uvs-2	IV	7
NCU05294	znf-40	IV	7
NCU05385		II	7
NCU05521		VI	7
NCU05637		VI	7
NCU05638	stk-34	VI	7
NCU05730	qa-5	III	7
NCU05751	ce3-2	VII	7
NCU05790	phy-2	VII	7
NCU05858	fam-2	VII	7
NCU05961		VI	7
NCU06073		VII	7
NCU06101		VII	7
NCU06179	stk-5	III	7
NCU06186		III	7
NCU06213	znf-9	III	7
NCU06410	gtp-13	III	7
NCU06534		IV	7
NCU06773	msp-35	II	7
NCU06907	div-74	VII	7
NCU06919		VII	7
NCU06990		IV	7
NCU07287		IV	7
NCU07374		I	7
NCU07484	gh18-8	I	7
NCU07561		III	7
NCU07975	dnr-12	IV	7
NCU08049		I	7
NCU08177	stk-51	VII	7
NCU08289	dmm-2	IV	7
NCU08658	znf-50	IV	7
NCU09333	ace-1	I	7
NCU09423		VII	7
NCU09495	set-6	II	7
NCU09529		V	7
NCU09549	znf-51	V	7
NCU09758		II	7
NCU09830	mig-12	V	7
NCU09903	eef3-2	I	7
NCU09995	nhp-1	I	7
NCU10895	msh4	I	7
NCU03333	tyr-6	II	7
NCU03878	sgr-11	VI	7
NCU03426	dsp-1	II	7
NCU05061	sgr-16	VI	7
NCU00155	sgr-2/znf-44	III	7
NCU02724	sgr-5/tcf-21	I	7
NCU10501	sgr-33	I	7
NCU07312	sgr-24	IV	7
NCU04729	sgr-15/vib-3	VI	7
NCU04295	sgr-14/tcf-7	V	7
NCU00414	ad-15	III	8
NCU02113	uce-7	I	8
NCU02299		VII	8
NCU02422	apg-7	VII	8
NCU02712	ace-10	I	8
NCU02910		I	8
NCU06407	vad-3	III	8
NCU08560		III	8
NCU00746		I	8
NCU00034		III	8
NCU00196	rho-8	III	8
NCU00326		III	8
NCU00478	acon-2	III	8
NCU00545		I	8
NCU00575	gki-2	I	8
NCU00782	mfs-16	I	8
NCU01173		V	8
NCU02223		VII	8
NCU02413	rrg-2	VII	8
NCU02498	cul-3	I	8
NCU02705	apa-3	I	8
NCU02800	trm-55	I	8
NCU03076	pcd-2	I	8
NCU03200	stk-10	I	8
NCU03859		VI	8
NCU03967	vvd	VI	8
NCU04143	stk-26	V	8
NCU04533	app	VII	8
NCU04601		V	8
NCU05225	nde-1	IV	8
NCU05942	pca-3	VI	8
NCU06249	stk-40	III	8
NCU08225	trm-34	III	8
NCU09068	nit-2	I	8
NCU09189	stk-54	III	8
NCU00749	chc-1	I	8
NCU04827	vad-10	VI	8
NCU09615	vad-14	II	8
NCU00730	sah-5	I	9
NCU01242	div-7	V	9
NCU00035	dga-2	III	9
NCU00168	gpl-2	III	9
NCU00173	ce1-2	III	9
NCU00227		III	9
NCU00237	pur-1	III	9
NCU00298	mfs-1	III	9
NCU00320		III	9
NCU00389		III	9
NCU00548		I	9
NCU00580	ate-1	I	9
NCU00709	gh3-8	I	9
NCU00710	ce1-4	I	9
NCU00728		I	9
NCU00792		I	9
NCU01009		V	9
NCU01147	tyr-5	V	9
NCU01178	emp-17	V	9
NCU01183	gtp-1	V	9
NCU01366	cpr-5	V	9
NCU01704		II	9
NCU02091	gh47-7	I	9
NCU02119		I	9
NCU02328		VII	9
NCU02333	aga-1	VII	9
NCU02358		VII	9
NCU02502	std-6	I	9
NCU02544	abc-11	I	9
NCU02550	gh36-1	I	9
NCU02688	uce-10	I	9
NCU02713	csp-1	I	9
NCU02904		I	9
NCU02948	ncw-4	I	9
NCU03373		II	9
NCU03406	trf-6	II	9
NCU03681	spa-8	V	9
NCU03750	cmd-2	V	9
NCU04037	gt15-2	VI	9
NCU04076	trm-47	VI	9
NCU04089	cyp450-6	VI	9
NCU04179	sah-1	V	9
NCU04195	pup-6	V	9
NCU04650		V	9
NCU04818	trm-26	VI	9
NCU04939		IV	9
NCU05119		VI	9
NCU05565		VI	9
NCU05584		VI	9
NCU05643		VI	9
NCU06210		III	9
NCU06337		IV	9
NCU06427		III	9
NCU06699	trm-28	V	9
NCU06948		VII	9
NCU07262	trm-29	IV	9
NCU07511	het-14	III	9
NCU07669	pco-1	IV	9
NCU08294	nit-4	IV	9
NCU08706	aaa-1	II	9
NCU08859		V	9
NCU09033	sah-10/pdr-1	VII	9
NCU09115	cyp450-23	I	9
NCU09194	nuc-9	I	9
NCU09350	43569	II	9
NCU04452	mig-3	IV	9
NCU09329	svd-4	I	9
NCU00100	sah-13	III	9
NCU07586	sah-9	IV	9
NCU03489	sah-4/col-21	II	9
NCU00307		III	9
NCU00355	cat-3	III	9
NCU01213	sod-2	V	9
NCU01320	gst-3	V	9
NCU03184	sah-7/znf-21	I	9
NCU03938	aod-5	VI	9
NCU07204		V	9
NCU07378	stk-12	I	9
NCU07496	set-7	I	9
NCU08062	cyp450-17	I	9
NCU16599	sah-11/znf-49	II	9
NCU04622		V	9
NCU01796	chap	II	10
NCU08807	cre-1	IV	10
NCU03033	sgr-6/tcf-26	I	10
NCU00038	sgr-1/znf-32	III	10
NCU09974	czt-1	I	10
NCU06238	arp-8	III	10
NCU08184	sgr-28	VII	10
NCU08003	pbd-3	IV	10
NCU00090	pacc-1	III	11
NCU00041	gng-1	III	11
NCU03868		VI	11
NCU04306	mnp-2	V	11
NCU08227	gh12-1	III	11
NCU07816	trm-22	III	11
NCU04310		V	11
NCU00582	cry	I	11
NCU03716		V	12
NCU08380	csp-6	I	12
NCU00045		III	12
NCU00471		III	12
NCU04198	cac-1	V	12
NCU05267		IV	12
NCU01924		I	12
NCU00810	gh2-3	I	12
NCU02666	ada-17/znf-58	I	13
NCU08948	pph-11	V	13
NCU04600	pph-8 (pph-9 is wrong)	V	13
NCU00095	rpo-1	III	13
NCU00135	gpl-1	III	13
NCU02963	pfo-1	I	13
NCU07544	upl-1	III	13
NCU06145	ada-21	VII	13
NCU02475	gyd-1	I	13
NCU03277	pex10	I	13
NCU05890	mrp-63	VII	13
NCU02630	hsp78	I	13
NCU03713	gda1	V	14
NCU08744	vsd-2	II	14
NCU00914	stk-16	I	14
NCU02336	gt90-2	VII	14
NCU00097	bek-1	III	14
NCU04044	nuo51	VI	14
NCU06390		IV	14
NCU09064	stk-53	I	14
NCU07139	bek-2	VI	14
NCU03892	sgr-12	VI	15
NCU00275		III	15
NCU00107	mipr-1	III	15
NCU00163	alg-8	III	15
NCU00233	gh16-15	III	15
NCU00244	gt8-1	III	15
NCU00263	spr-10	III	15
NCU00295		III	15
NCU00297		III	15
NCU00437	nse-2	III	15
NCU00522	met-17	I	15
NCU00622		I	15
NCU00671		I	15
NCU00860	trm-37	I	15
NCU01092	cem-5	V	15
NCU01151	mpr-1	V	15
NCU01613	skb-1	II	15
NCU01833	nik-2	II	15
NCU01868	sut-25	I	15
NCU02127	mcc-2	I	15
NCU02216	gh76-6	VII	15
NCU02245	stk-19	VII	15
NCU02278		VII	15
NCU02296	aln-1	VII	15
NCU02387		VII	15
NCU02391	sec24	VII	15
NCU02400	mcp-2	VII	15
NCU02424		VII	15
NCU02515	dpp-1	I	15
NCU02524	rho-5	I	15
NCU02725		I	15
NCU02915		I	15
NCU02936	pro-7	I	15
NCU03080		I	15
NCU03092		I	15
NCU03164		I	15
NCU03242	stk-21	I	15
NCU03435	upf3	II	15
NCU03649		V	15
NCU03775		V	15
NCU03810		V	15
NCU03962		VI	15
NCU04170		V	15
NCU04264		V	15
NCU04445		IV	15
NCU04566	prk-10	V	15
NCU04583		V	15
NCU04697	cnh-1	VI	15
NCU04834	phy-1	VI	15
NCU05046	ena-1	VI	15
NCU05137	ncw-1	VI	15
NCU05242	sgr-17/znf-25	IV	15
NCU05536	sgr-19	VI	15
NCU05591	abc-5	VI	15
NCU05956	gh2-2	VI	15
NCU05994	sgr-20/tcf-10	VI	15
NCU06173	sgr-21	III	15
NCU06242		III	15
NCU06245	plc-1	III	15
NCU07062	stk-49	VI	15
NCU07428	tcu-3	I	15
NCU07879	trm-30	III	15
NCU07900	sgr-26	IV	15
NCU08063	sgr-27/kpr-18	I	15
NCU08151	dnr-26	VII	15
NCU08161	rhc-1	VII	15
NCU08490	trm-20	II	15
NCU08652	sgr-31	IV	15
NCU08791	cat-1	III	15
NCU08989	adr-2	III	15
NCU09212	camk-4	I	15
NCU09326	gh17-4	I	15
NCU09406	cuo-1	VII	15
NCU10006	sgr-30	I	15
NCU01312	rca-1	V	15
NCU03077	sgr-8	I	15
NCU01767	pph-5	II	15
NCU01706	vsd-6	II	16
NCU07617	acon-3	IV	16
NCU01154	sub-1	V	16
NCU01647	gtp-12	II	16
NCU07007	sub-2	IV	16
NCU09175	gh17-3	III	16
NCU09443	abc-25	VII	16
NCU01823		II	16
NCU00657		I	16
NCU04438		IV	16
NCU06538		IV	16
NCU07268		IV	16
NCU10142		II	16
NCU03266	ff-10	I	16
NCU05024	ff-11	VI	16
NCU09576	ff-12	VII	16
NCU00138	pre-1	III	16
NCU05758	pre-2	VII	16
NCU09387	fmf-1	I	16
NCU00553	rho-7	I	16
NCU09915	fsd-1	IV	16
NCU03593	kal-1	V	17
NCU04514	gtp-31	IV	17
NCU00157	csn-1	III	17
NCU00600	rho-3	I	17
NCU03616	RAS2	V	17
NCU03911	fac-1	VI	17
NCU06648		V	17
NCU08012	exo70	IV	17
NCU02671	msn-1/seb-1	I	17
NCU00434	pph-8 (pph-9)	III	17
NCU03718		V	17
NCU08726	fl	II	17
NCU02234	mik-1	VII	18
NCU07471	fac-2	I	18
NCU02211		VII	18
NCU02896	ada-3	I	18
NCU07361	csn-4	I	18
NCU00158	trm-63	III	18
NCU00272	cul-4	III	18
NCU00421	snf5	III	18
NCU01964		I	19
NCU04117	abc-7	V	19
NCU00166		III	19
NCU01643	exr-1	II	19
NCU01970		I	19
NCU02117	sym1	I	19
NCU03305	nca-1	I	19
NCU06946		VII	19
NCU07454		I	19
NCU08128	cyp450-19	VII	19
NCU02150	stp-1	I	19
NCU07298		IV	19
NCU09784		VI	19
NCU00652	mb-2	I	19
NCU01997	abc-10	I	19
NCU05319		IV	19
NCU05830	aap-20	VII	19
NCU06153		VII	19
NCU09534	ara-2	V	19
NCU02019	fxr-2	I	19
NCU05786		VII	19
NCU06042	fxr-5	VII	19
NCU08167	sit-8	VII	19
NCU06095	csp-2	VII	19
NCU06689		V	19
NCU00467	csn-5	III	20
NCU09673	ap2-3	V	20
NCU00277		III	20
NCU03115	spa2	I	20
NCU03314	mob-2a	I	20
NCU04534	nmp-1	VII	20
NCU05232	ap2-2	IV	20
NCU06605	dim-8	IV	20
NCU08301	pp4	IV	20
NCU00171	cmd-3	III	20
NCU01498	ime-2/prk-8	II	20
NCU06411	vad-4	III	20
NCU07296	cot-1	IV	20
NCU00203	nst-5	III	20
NCU00329	vad-1	III	20
NCU00352	drs2	III	20
NCU00566		I	20
NCU02094	vad-2	I	20
NCU02114	div-8	I	20
NCU01345	asl-1	V	21
NCU02768		I	21
NCU03968		VI	21
NCU00178	rpo-26	III	21
NCU00223	vad-7/tcf-3	III	21
NCU00288		III	21
NCU00481	mpr-5	III	21
NCU00496		III	21
NCU00734	cpr-4	I	21
NCU00754	mdr-2	I	21
NCU00923	tob37	I	21
NCU01181	acd-3	V	21
NCU01229	elp3	V	21
NCU02344	gh61-12	VII	21
NCU02456	trm-8	VII	21
NCU02663	lys-10	I	21
NCU02764	Rsp	I	21
NCU03032	bet-6	I	21
NCU03068	pdx-3	I	21
NCU03125		I	21
NCU03281	tcu-2	I	21
NCU03340	cox-15	II	21
NCU03600	gtp-5	V	21
NCU04003	erp-1	VI	21
NCU04185	gsk-3	V	21
NCU04401	fba-2	IV	21
NCU04669		V	21
NCU04731	sah-2	VI	21
NCU04859	nst-4	IV	21
NCU06052		VII	21
NCU06704		V	21
NCU06953		VII	21
NCU07018	hda-4	IV	21
NCU07535	sah-3	III	21
NCU07559		III	21
NCU07709	trm-32	IV	21
NCU07728	sre	IV	21
NCU08055	idi-4/zip-1	I	21
NCU08346	mus-58 /un-1	I	21
NCU08537		III	21
NCU09434	sms-2	VII	21
NCU03169		I	21
NCU03244	sgr-9	I	22
NCU00495		III	22
NCU03045		I	22
NCU04022	sgr-13/znf-27	VI	22
NCU03246	cdc14	I	22
NCU00187	mig-11	III	22
NCU00243	mal3	III	22
NCU00333	adr-6	III	22
NCU00376	gtp-28	III	22
NCU01459	ts	V	22
NCU01940	ptk-2	I	22
NCU02343	gh51-1	VII	22
NCU02352	mic-11	VII	22
NCU02614	nup-13	I	22
NCU03650	rad16	V	22
NCU03667		V	22
NCU03826	eef1B-gamma	V	22
NCU04395	neg-1	IV	22
NCU05383	sgr-18/col-24	II	22
NCU06503	sgr-22/znf-24	III	22
NCU06729	gna-2	V	22
NCU07459	prm-1	I	22
NCU07531	trm-49	III	22
NCU08343		I	22
NCU08468	bud6	II	22
NCU08936	ccg-15	V	22
NCU09364	hsp30	I	22
NCU09556	sgr-29	V	22
NCU07649	gpr-29	IV	22
NCU02182	sgr-3/tay1	I	22
NCU06330	dsp-3	IV	22
NCU05829	gpr-23	VII	22
NCU02090	ad- 10	I	23
NCU09208	ada-11/tcf-9	I	23
NCU00188	apg-1	III	23
NCU03320	ada-4	I	23
NCU05157	trm-27	VI	23
NCU07622	rga	IV	23
NCU09740	wal-5	IV	23
NCU00340	pp-1	III	23
NCU02695	ada-23	I	23
NCU01335	cdc15	V	23
NCU08648	nuc-8	IV	23
NCU00202	crn	III	24
NCU10155	pole-2	V	24
NCU03854		VI	24
NCU07530	trm-35	III	24
NCU00441		III	24
NCU03937		VI	24
NCU04035	hir-1	VI	24
NCU04866	ada-6	IV	24
NCU09611	fak	II	24
NCU00440	gnb-1	III	24
NCU06493	gna-1	III	24
NCU08319		IV	24
NCU01386	ada-10	V	24
NCU08992		III	25
NCU00220		III	25
NCU04540	fwd-1	VII	25
NCU05196	djc-3	IV	25
NCU06366	trm-18	IV	25
NCU07624	nst-7	IV	25
NCU09071	dbf-2	I	25
NCU02794	so	I	25
NCU05655	stk-35	III	25
NCU09815	mbp3	I	25
NCU07399	stk-9	I	25
NCU00720	tca-17	I	26
NCU03124	cka	I	26
NCU03366		II	26
NCU08092		I	26
NCU08809	bdp-1	IV	26
NCU00224		III	26
NCU00245		III	26
NCU00250		III	26
NCU02815	os-1	I	26
NCU07435	chs-8	I	26
NCU08795	stp-2	III	26
NCU00231		III	26
NCU03312	trm-21	I	26
NCU03378		II	26
NCU09106	crf10-1	I	26
NCU05064	vsd-7/hcr-1	VI	27
NCU01243	vsd-4/znf-41	V	27
NCU00274	mus-21	III	27
NCU00649	nic-6	I	27
NCU04673	znf-26	V	27
NCU06487	svd-3	III	27
NCU00453	trm-3	III	27
NCU00772	mst-1/stk-6	I	27
NCU04362	msp-28	IV	27
NCU05246	dnr-13	IV	27
NCU06066		VII	27
NCU05685	dsd-2	III	27
NCU05970	dsd-3	VI	27
NCU06306	crf5-1	IV	27
NCU07587	vsd-5/div-16	IV	27
NCU07735	tcg1	IV	28
NCU06362	gtp-22	IV	28
NCU05814		VII	28
NCU09034		VII	28
NCU05278	erg-5	IV	28
NCU05598	asd-1	VI	28
NCU07257		IV	28
NCU07293		IV	28
NCU07788	col-26	V	28
NCU00700	gpr-15	I	28
NCU01979	cdo-2	I	28
NCU00289	tah-1	III	28
NCU03686	tah-3	V	28
NCU03944		VI	28
NCU06266	hlm-2	III	28
NCU08634	vsd-1	I	29
NCU01238	ada-9	V	29
NCU00680	mcd-1	I	29
NCU01765	nuo78	II	29
NCU02681		I	29
NCU01269	div-5	V	29
NCU03187	nim-1	I	29
NCU06252	dsp-2	III	29
NCU00377		III	29
NCU00406	vel	III	30
NCU01797	nrc-2	II	30
NCU06240	pkac-1	III	30
NCU06910	wsc-1	VII	30
NCU08927	dcd	V	30
NCU04459	ada-19	IV	30
NCU08565	dow	III	30
NCU00446	aacs-1	III	31
NCU00572	gh64-3	I	31
NCU00591	mcc-1	I	31
NCU00598	trx-4	I	31
NCU00681	gtp-21	I	31
NCU01187	cpc-3	V	31
NCU01225	uce-13	V	31
NCU02184	chit-1	I	31
NCU02416	gpl-3	VII	31
NCU02485		I	31
NCU03421	sgr-10/znf-23	II	31
NCU03605		V	31
NCU03850	ugh-1	VI	31
NCU04390	col-22	IV	31
NCU06068	col-25	VII	31
NCU06265	ham-13	III	31
NCU06365	dbh-3	IV	31
NCU06646	rtf-1	V	31
NCU06650	spp-3	V	31
NCU06744	sgr-23	II	31
NCU07039		IV	31
NCU07379	sgr-25/tcf-5	I	31
NCU07387		I	31
NCU07674	mob3	IV	31
NCU08147	ph7	VII	31
NCU08651	col-27	IV	31
NCU08875		V	31
NCU09315	nuc-1	I	31
NCU09772		II	31
NCU09813		I	31
NCU09866		VI	31
NCU10760		IV	31
NCU02525	sgr-4	I	31
NCU16494	vad-18	I	31
NCU03043	sgr-7/acon-4	I	31
NCU08480	hsf-2	II	31
NCU06799	vad-5	II	32
NCU01010	pty-5	V	32
NCU00761	cea-4	I	32
NCU00902	wc-2	I	32
NCU01563	rpo-30	II	32
NCU16491	vad-17/tcf-20	I	32
NCU00870		I	32
NCU02913	dnr-17	I	32
NCU00483		III	32
NCU00499	ada-1	I	33
NCU07874		III	33
NCU03436	tng	II	33
NCU03875	crf4-1	VI	33
NCU08999	vsd-3/kpr-16	III	33
NCU04426	div-4	IV	33
NCU02795	hda-2	I	34
NCU06405	pole-3	III	34
NCU04405	mrs-4	IV	34
NCU06685	stk-47	V	34
NCU01206	set-1	V	34
NCU04495	div-59	IV	34
NCU06638	stk-46	V	34
NCU07024	os-2	IV	34
NCU00587	os-5	I	34
NCU02689	amyc	I	34
NCU03071	os-4	I	34
NCU04001	ff-7	VI	34
NCU05364	pty-3	II	35
NCU06140	vsd-8	VII	35
NCU02280	nuo21.3b	VII	35
NCU03114	rpo-2	I	35
NCU04050	cpc-1	VI	35
NCU09841	pty-4/pho-14	V	35
NCU02496	div-12	I	35
NCU04079	svd-1	VI	35
NCU00670	nuo9.5	I	35
NCU04776		VI	35
NCU00958	pph-7/azr-1	I	36
NCU05943		VI	36
NCU06998	rnp-6	IV	36
NCU07121		VI	36
NCU08901	tah-12	V	36
NCU05025	tah-8	VI	36
NCU06966	pty-1	IV	36
NCU07543	vad-13	III	36
NCU09641	vad-15	IV	36
NCU01433	ppt-1	V	36
NCU00879		I	36
NCU01108		V	36
NCU01815		II	36
NCU02214	tah-2	VII	36
NCU02694		I	36
NCU04457		IV	36
NCU06504	gh16-8	III	36
NCU06656	acu-15	V	36
NCU07945	tah-4	IV	36
NCU08899	tah-11	V	36
NCU09273		VII	36
NCU07675	tah-10	IV	36
NCU08447	gpr-33	II	36
NCU04626	gpr-2	V	36
NCU04106	gpr-17	V	36
NCU10055	nop-1	VII	36
NCU02903	gpr-16	I	36
NCU02356	wc-1	VII	36
NCU04554	gh18-5	VII	36
NCU07284		IV	36
NCU09205	tah-14/vad-6	I	36
NCU09581		VII	36
NCU09427	gpr-3	VII	36
NCU02464	cdc11	I	37
NCU02636	pex4	I	37
NCU01731	ve-1	II	37
NCU02104		I	37
NCU00939	dcc-1	I	37
NCU03289	efr-3	I	37
NCU07952	vsd-9/crz-1	IV	37
NCU03103		I	37
NCU08689		IV	37
NCU09644	uvs-3	IV	37
NCU03853	nup-17	VI	37
NCU08270	sms-3	IV	37
NCU09045	het-16	VII	37
NCU03440	ap2-1	II	38
NCU06703	mid-1	V	38
NCU09993	crf1-1	VII	38
NCU01197	gul-1	V	38
NCU07489	pzl-1	I	38
NCU02264	pfo-3	VII	38
NCU03461		II	38
NCU04313	fol-7	V	38
NCU08008	CAP1	IV	38
NCU08297	cdc3	IV	39
NCU06202	stk-38	III	39
NCU02635	gt62-2	I	39
NCU07425		I	39
NCU01451		V	39
NCU06205	rco-1	III	40
NCU06419	mek-1	III	40
NCU09842	mak-1	V	40
NCU04747	stk-31	VI	40
NCU03800	ens-1	V	40
NCU07172	stk-8	V	40
NCU08566	ro-11	III	40
NCU08739	43565	II	40
NCU09202	mdk-2	I	40
NCU10346	ada-13	II	40
NCU10847	ngf-1	I	40
NCU02393	mak-2	VII	40
NCU05658	stk-36	III	40
NCU06182	nrc-1	III	40
NCU07817	ncw-3	III	40
NCU04096	prk-9	V	40
NCU04612	mek-2	V	40
NCU07872	prk-2	III	40
NCU08741	ham-3	II	40
NCU09123	camk-1	I	40
NCU05891	ada-20	VII	40

## Sheet: Metabolic genes
Data available at: https://journals.plos.org/ploscompbiol/article/file?id=10.1371/journal.pcbi.1003126.s001&type=supplementary
NCU Number	Cluster
NCU02534	2
NCU04350	2
NCU00302	3
NCU00316	3
NCU00484	3
NCU00606	3
NCU00643	3
NCU00644	3
NCU01066	3
NCU01162	3
NCU01348	3
NCU02480	3
NCU02626	3
NCU02895	3
NCU03846	3
NCU03877	3
NCU03880	3
NCU09864	3
NCU00642	4
NCU01140	4
NCU01754	4
NCU03813	4
NCU03861	4
NCU07053	4
NCU08052	4
NCU09058	4
NCU00023	5
NCU00403	5
NCU02195	5
NCU02238	5
NCU02240	5
NCU05220	5
NCU02209	6
NCU00130	7
NCU00648	7
NCU01830	7
NCU02097	7
NCU02126	7
NCU02542	7
NCU02922	7
NCU03761	7
NCU09758	7
NCU00414	8
NCU00575	8
NCU00782	8
NCU02299	8
NCU02712	8
NCU03076	8
NCU00168	9
NCU00173	9
NCU00227	9
NCU00355	9
NCU00548	9
NCU00580	9
NCU00792	9
NCU02333	9
NCU02550	9
NCU04195	9
NCU04452	9
NCU09115	9
NCU03868	11
NCU08227	11
NCU00810	12
NCU02475	13
NCU03713	14
NCU04044	14
NCU00233	15
NCU02127	15
NCU02296	15
NCU05956	15
NCU08791	15
NCU05830	19
NCU02344	21
NCU04401	21
NCU00187	22
NCU02090	23
NCU00720	26
NCU00649	27
NCU00680	29
NCU01765	29
NCU08927	30
NCU00446	31
NCU00591	31
NCU02416	31
NCU03850	31
NCU00761	32
NCU00670	35
NCU02280	35
