# Supplementary material for: Clustering analysis of large-scale phenotypic data in the model filamentous fungus Neurospora crassa
Source: BMC Genomics. 2020 Nov 2;21:755. doi: 10.1186/s12864-020-07131-7 (PMC7607824; doi:10.1186/s12864-020-07131-7)
Supplement: Supplementary file 3 — Additional file 3. [file 12864_2020_7131_MOESM3_ESM.xlsx]

## Sheet: Metadata
Additional File 3: Results from hierarchical clustering using several different approaches
Color code for the number of genes in a cluster
6 or greater
5
4
3
2
1
Weight - Each phenotype was assigned a specific weight relative to the other traits when creating the Gower's distance matrix. The phenotypes are presented in the order shown in Table 1.
No weight =(1,1,1,1,1,1,1,1,1,1)
Weight 1 =(1,1,1,1,1,1,1,1,2,2)
Weight 2 =(1,0.5,1,0.5,1,0.5,1,0.5,2,2)
Weight 3 =(2,2,1,1,1,1,1,1,6,2)
Weight 4 =(0.5,0.5,1,1,1,1,1,1,6,5)
Weight 5=(1,1,1,1,1,1,1,1,6,4)
Weight 6=(1,1,1,1,1,1,1,1,6,6)

## Sheet: K-means
2 clusters	3clusters	4clusters	5clusters	6clusters	7clusters	8clusters	9clusters	10clusters	11clusters	12clusters	13clusters	14clusters	15clusters	16clusters	17clusters	18clusters	19clusters	20clusters	21clusters	22clusters	23clusters	24clusters	25clusters	26clusters	27clusters	28clusters	29clusters	30clusters	31clusters	32clusters	33clusters	34clusters	35clusters	36clusters	37clusters	38clusters	39clusters	40clusters
169	659	649	575	563	265	265	49	557	26	250	40	34	55	33	20	22	14	390	70	25	11	13	9	22	27	19	4	141	6	15	9	15	5	14	74	22	4	164
999	351	77	77	77	69	57	32	28	28	54	24	61	25	58	15	60	143	24	14	18	51	67	17	16	13	5	19	8	5	16	13	11	7	14	24	14	6	6
	158	104	77	78	55	43	560	60	250	34	34	48	229	27	31	54	51	12	19	11	22	66	15	23	17	15	12	84	2	9	24	11	13	88	11	27	8	10
		338	104	62	77	77	74	44	62	72	243	20	62	18	11	22	61	40	14	9	12	56	30	32	45	9	20	25	35	14	4	18	4	373	14	2	58	23
			335	315	561	76	33	46	26	48	549	242	14	241	23	10	16	39	25	35	13	16	20	26	151	34	9	78	19	13	2	140	34	9	5	16	2	19
				73	62	37	47	243	46	24	60	14	15	14	61	20	29	16	32	30	19	22	9	18	264	10	23	12	18	13	34	6	4	23	5	31	8	17
					79	50	53	21	49	23	30	390	20	389	17	464	14	9	23	18	307	11	68	9	9	230	36	49	7	15	16	26	228	151	13	24	304	8
						563	57	59	34	413	24	54	40	52	26	49	229	40	18	21	145	192	13	5	7	18	24	19	17	61	9	15	18	10	4	9	14	30
							263	33	40	12	24	25	49	25	242	22	23	33	15	7	12	20	13	25	9	23	54	23	22	13	78	59	19	50	60	99	63	5
								77	535	40	26	23	527	21	13	242	32	14	463	12	23	32	114	6	20	16	356	25	130	4	247	6	16	9	24	21	19	13
									72	48	67	145	27	145	26	13	6	20	12	136	25	12	25	58	10	51	154	8	11	6	22	2	51	64	9	11	9	16
										150	23	40	31	44	145	21	19	18	24	14	23	19	152	61	8	14	10	23	33	173	9	25	9	6	31	19	3	9
											24	47	24	41	56	21	23	6	33	54	229	23	14	16	25	9	14	11	14	12	15	10	9	11	9	7	7	7
												25	16	14	29	25	40	234	66	25	19	40	367	9	18	22	12	9	15	9	15	288	19	10	8	5	23	78
													34	26	38	31	13	142	25	21	16	10	27	207	23	9	66	15	8	14	32	43	9	4	187	8	11	9
														20	390	69	19	24	26	13	25	15	101	56	18	24	14	15	9	27	5	8	15	13	25	18	142	35
															25	12	21	4	57	372	15	19	32	8	91	443	9	15	10	20	18	10	365	23	26	1	8	3
																11	25	61	193	33	15	2	20	19	251	12	25	11	10	33	2	8	15	11	2	23	3	13
																	390	22	16	24	14	207	19	9	14	5	9	15	11	16	151	21	6	7	4	35	18	19
																		20	11	25	58	24	11	260	15	67	2	17	99	131	4	17	4	6	4	6	15	1
																			12	23	83	260	3	69	19	2	9	10	28	12	33	113	2	12	9	9	2	4
																				242	21	22	5	15	23	25	90	7	22	17	19	73	25	19	9	2	6	73
																					10	6	23	25	15	22	94	56	241	23	19	12	7	23	11	73	191	61
																						14	6	147	13	5	22	10	25	13	19	20	5	23	9	5	13	7
																							55	13	34	13	10	115	135	14	10	19	11	3	15	9	3	9
																								14	18	20	16	11	11	136	11	8	19	4	16	17	19	15
																									11	11	8	19	18	237	37	12	11	3	15	5	7	147
																										35	23	305	19	39	10	16	32	7	140	170	16	24
																											24	7	16	8	15	6	11	99	12	8	15	31
																												25	21	15	232	24	6	4	289	7	25	1
																													151	17	23	8	82	8	4	253	8	197
																														23	23	76	6	19	7	10	85	7
																															8	31	14	25	43	147	17	4
																																11	66	8	9	10	4	15
																																	21	12	10	6	9	14
																																		3	23	15	11	7
																																			8	9	3	23
																																				15	7	23
																																					2	16
																																						5

## Sheet: FAMD no weight
2 clusters	3 clusters	4 clusters	5 clusters	6 clusters	7 clusters	8 clusters	9 clusters	10 clusters	11 clusters	12 clusters	13 clusters	14 clusters	15 clusters	16 clusters	17 clusters	18 clusters	19 clusters	20 clusters	21 clusters	22 clusters	23 clusters	24 clusters	25 clusters	26 clusters	27 clusters	28 clusters	29 clusters	30 clusters	31 clusters	32 clusters	33 clusters	34 clusters	35 clusters	36 clusters	37 clusters	38 clusters	39 clusters	40 clusters
1038	1037	1036	1035	1005	982	980	979	975	911	910	905	905	905	902	898	898	896	811	811	811	811	809	809	809	809	809	809	1	1	1	1	1	1	1	1	1	1	1
130	1	1	1	1	1	1	1	1	87	86	84	84	84	67	67	67	64	65	65	65	65	51	51	51	51	51	51	808	808	805	805	803	803	803	803	803	803	803
	130	1	1	1	1	1	1	1	1	1	24	24	1	1	1	1	1	97	97	97	9	18	18	18	18	18	1	51	51	50	51	38	38	38	38	38	38	38
		130	1	36	32	32	32	33	1	5	1	1	24	24	8	8	8	1	1	1	97	9	9	9	9	9	18	1	1	1	1	1	1	1	1	1	1	1
			130	1	1	3	3	3	28	1	5	5	1	1	24	24	19	8	8	8	1	97	97	97	97	97	9	18	18	18	18	17	17	17	1	1	1	1
				124	77	1	3	3	3	27	1	1	5	5	1	1	1	16	16	16	8	1	1	1	1	1	97	9	9	91	91	89	89	89	17	17	17	17
					74	77	1	6	3	1	1	1	1	1	1	3	11	1	1	1	16	8	3	3	1	1	1	97	97	9	9	9	9	9	89	89	1	1
						73	75	1	6	3	3	1	1	1	1	1	3	11	11	11	1	14	5	5	3	3	1	1	1	1	1	1	1	1	9	9	89	89
							73	72	1	6	6	3	1	33	2	1	1	3	3	3	3	1	14	14	5	5	3	1	1	1	1	1	1	1	1	1	9	9
								73	58	1	1	5	5	1	32	2	1	1	1	1	1	3	1	1	14	14	5	3	3	3	3	18	18	18	1	1	1	1
									69	58	47	1	1	5	1	32	2	1	1	1	1	1	3	3	1	1	14	5	5	5	5	3	3	3	18	18	1	1
										69	20	47	2	1	5	1	32	2	2	2	2	1	1	1	1	1	1	14	14	14	14	5	5	5	5	5	18	18
											70	20	47	2	1	1	1	21	21	21	21	2	1	1	2	2	1	1	1	1	1	14	13	13	13	13	5	5
												70	20	44	2	2	1	1	1	1	1	21	2	2	1	1	2	1	1	1	1	1	1	1	1	1	13	12
													70	10	44	44	2	1	1	1	1	1	21	21	2	2	1	2	1	1	1	1	1	1	2	2	1	1
														70	10	10	43	2	2	2	2	1	1	1	21	21	21	1	2	2	2	1	1	1	1	1	2	2
															70	2	10	45	45	42	3	2	1	1	1	1	1	21	1	13	11	2	2	2	1	1	1	1
																70	2	10	10	9	42	3	2	2	1	1	1	1	21	1	1	11	11	11	2	2	1	1
																	70	2	2	2	8	42	3	3	2	2	2	1	1	19	19	1	1	1	11	11	11	1
																		69	68	43	2	8	42	42	3	33	1	2	1	1	1	19	14	14	1	1	1	11
																			1	1	43	2	8	8	42	3	33	1	1	1	1	1	1	1	14	14	14	1
																				29	1	43	2	2	8	13	3	33	33	1	1	1	6	6	1	1	1	14
																					29	1	43	42	2	6	13	3	3	32	29	1	1	1	6	6	6	1
																						29	1	2	42	2	6	13	13	3	3	29	1	1	1	1	1	6
																							29	1	2	40	2	6	1	13	8	3	29	29	1	1	1	1
																								28	1	2	40	2	6	1	11	8	3	3	29	29	1	1
																									28	1	2	40	2	6	1	11	8	1	3	3	29	1
																										28	1	2	40	2	6	1	11	8	1	1	3	29
																											28	1	2	40	2	6	1	11	8	8	1	3
																												28	1	2	40	2	6	1	11	11	8	1
																													28	1	2	40	2	6	1	1	11	8
																														28	1	2	40	40	6	6	1	11
																															26	1	2	2	40	38	6	1
																																26	1	1	2	2	38	6
																																	26	26	1	1	2	38
																																		1	26	26	1	2
																																			1	1	26	1
																																				2	1	26
																																					2	1
																																						2

## Sheet: HAC no weight
2 clusters	3 clusters	4 clusters	5 clusters	6 clusters	7 clusters	8 clusters	9 clusters	10 clusters	11 clusters	12 clusters	13 clusters	14 clusters	15 clusters	16 clusters	17 clusters	18 clusters	19 clusters	20 clusters	21 clusters	22 clusters	23 clusters	24 clusters	25 clusters	26 clusters	27 clusters	28 clusters	29 clusters	30 clusters	31 clusters	32 clusters	33 clusters	34 clusters	35 clusters	36 clusters	37 clusters	38 clusters	39 clusters	40 clusters
576	457	457	213	213	59	59	59	59	59	59	59	59	59	59	59	59	59	59	59	59	59	59	59	59	59	59	59	59	59	59	59	45	45	45	45	45	41	41
592	592	289	289	289	289	289	242	242	242	242	242	242	242	242	242	242	242	242	232	232	232	232	232	232	232	232	232	232	232	232	232	232	232	232	232	232	232	232
	119	303	303	303	303	303	303	303	239	239	239	230	230	230	230	230	230	230	230	230	230	230	230	230	230	230	230	230	230	230	188	188	188	188	188	188	188	188
		119	119	119	154	154	154	154	64	64	64	64	64	64	64	51	51	51	51	51	51	51	51	51	51	51	51	51	51	51	51	51	51	51	51	51	51	51
			244	220	119	33	33	33	154	154	143	143	143	143	143	143	143	143	143	143	143	143	143	143	143	143	143	143	143	126	126	126	126	126	126	126	126	126
				24	220	220	220	205	33	33	33	33	33	33	33	33	17	17	17	17	17	17	17	17	17	17	17	12	12	12	42	42	42	42	42	42	42	42
					24	86	47	47	205	205	205	205	205	141	141	141	141	141	141	141	141	141	141	141	141	141	141	141	141	141	12	12	12	12	12	12	12	12
						24	86	86	47	47	11	11	11	11	11	11	16	16	16	16	16	16	12	12	12	12	12	12	12	12	141	141	141	141	141	141	141	141
							24	24	86	52	47	47	33	33	33	33	11	11	11	11	11	11	11	11	8	8	8	8	8	8	12	12	12	12	12	12	12	12
								15	24	24	52	52	52	52	52	52	33	33	33	33	33	33	33	33	33	33	33	33	33	33	8	8	3	3	3	3	3	3
									15	34	24	24	14	14	14	14	52	52	52	52	38	38	38	38	38	38	38	38	38	38	33	33	33	33	33	33	33	33
										15	34	34	24	64	64	64	14	14	14	14	14	14	14	14	14	14	14	14	14	14	38	38	38	13	13	13	13	13
											15	9	34	24	5	5	64	2	2	2	14	14	14	14	14	14	14	14	14	14	14	14	14	14	14	9	9	9
												15	9	34	19	19	5	5	5	5	2	2	2	2	2	2	2	2	2	2	14	14	14	14	14	14	14	14
													15	9	34	34	19	19	19	16	5	5	5	5	5	5	5	5	2	17	2	2	2	2	2	2	2	2
														15	9	13	34	62	62	62	16	16	16	16	16	16	16	16	16	2	17	17	17	17	17	17	17	17
															15	9	13	34	34	34	62	62	62	62	62	62	62	62	62	16	2	2	2	25	25	25	25	25
																15	9	13	13	13	34	27	27	27	27	27	27	27	27	62	16	16	16	2	2	2	2	2
																	15	9	10	3	13	13	4	4	4	4	4	4	4	27	62	62	62	16	16	16	16	16
																		15	9	10	3	3	13	13	13	13	9	9	9	4	27	14	14	62	62	62	62	27
																			15	9	10	10	3	3	3	3	3	3	3	9	4	27	27	14	14	14	14	14
																				15	9	9	1	5	5	5	5	5	5	3	9	4	4	27	27	27	27	27
																					15	15	9	9	9	9	9	9	9	5	3	9	9	4	4	4	4	4
																						7	15	15	3	3	3	3	3	9	5	3	3	9	9	9	9	9
																							7	5	15	3	3	3	3	3	9	5	5	3	3	3	3	3
																								7	5	12	12	12	3	3	3	9	5	5	5	5	5	5
																									7	5	5	5	12	3	3	3	9	5	5	5	5	5
																										7	7	7	5	12	3	3	3	9	9	5	4	4
																											4	4	7	5	12	3	3	3	3	9	5	5
																												5	4	7	5	12	3	3	3	3	9	35
																													5	4	7	5	12	3	2	3	3	9
																														5	4	7	5	12	12	2	3	3
																															5	4	7	5	5	12	2	3
																																5	4	7	7	5	12	2
																																	5	4	4	7	5	12
																																		5	5	4	7	5
																																			1	5	4	7
																																				1	5	4
																																					1	5
																																						1

## Sheet: HAC weight 6
2 clusters	3 clusters	4 clusters	5 clusters	6 clusters	7 clusters	8 clusters	9 clusters	10 clusters	11 clusters	12 clusters	13 clusters	14 clusters	15 clusters	16 clusters	17 clusters	18 clusters	19 clusters	20 clusters	21 clusters	22 clusters	23 clusters	24 clusters	25 clusters	26 clusters	27 clusters	28 clusters	29 clusters	30 clusters	31 clusters	32 clusters	33 clusters	34 clusters	35 clusters	36 clusters	37 clusters	38 clusters	39 clusters	40 clusters
537	537	463	463	112	112	86	86	86	86	86	35	35	35	35	35	35	35	35	35	35	35	35	35	35	35	35	35	35	35	35	35	35	35	35	35	22	22	22
631	238	238	238	238	238	238	63	63	63	63	63	63	63	51	51	51	51	51	51	51	51	51	24	24	24	24	24	24	24	24	24	24	24	24	24	24	24	24
	393	393	202	202	202	202	175	175	175	175	175	175	175	175	175	175	175	175	175	175	175	175	175	175	175	175	175	160	160	160	160	160	160	160	160	160	160	160
		74	191	191	172	172	202	202	202	202	202	202	202	202	94	94	94	94	94	94	73	73	73	73	73	73	73	73	66	66	66	66	66	66	66	66	66	66
			74	74	74	74	172	172	159	159	159	159	159	159	159	159	159	159	159	159	159	159	159	159	159	159	159	159	159	159	125	125	125	125	125	125	125	125
				351	351	351	74	74	74	30	30	30	30	30	30	30	30	30	25	25	25	25	25	25	25	25	25	25	25	25	25	25	25	25	25	25	25	25
					19	26	351	351	351	351	351	205	205	205	205	205	205	205	205	205	205	205	205	205	205	165	165	165	165	165	165	165	165	165	165	165	165	165
						19	26	26	26	26	26	146	146	146	108	108	108	108	108	108	108	108	108	108	108	108	108	108	108	108	34	34	34	34	34	34	34	34
							19	12	12	12	12	26	20	20	146	143	143	143	143	143	143	137	137	137	137	137	137	137	137	137	108	108	108	91	91	91	91	91
								7	7	7	7	12	12	12	20	20	20	20	20	20	21	21	21	21	21	21	21	21	21	21	137	137	137	137	137	137	137	137
									13	44	51	7	7	7	12	12	6	6	6	6	20	20	20	20	4	4	4	4	4	4	21	21	21	21	14	14	14	14
										13	44	51	51	51	7	7	7	4	4	4	6	6	6	6	6	6	6	6	6	6	4	4	4	4	4	4	4	4
											13	44	44	12	51	51	51	51	51	8	4	4	4	4	4	4	3	3	3	3	6	6	6	17	17	17	17	17
												13	13	44	12	12	12	12	12	12	8	8	8	8	16	16	16	16	16	16	3	3	3	6	6	6	6	6
													6	13	44	44	44	44	44	44	12	12	12	12	8	8	8	8	8	8	16	16	16	3	3	3	3	3
														6	13	13	13	13	5	5	44	44	44	41	12	12	12	12	12	12	8	8	8	16	16	16	16	16
															6	6	6	6	13	13	5	5	27	27	41	40	40	15	15	15	12	12	7	8	8	8	8	8
																3	6	3	6	6	13	13	5	5	27	41	41	40	40	13	15	15	15	7	7	7	7	7
																	3	6	3	3	6	6	13	3	5	27	27	41	41	27	13	13	13	15	15	13	13	13
																		3	6	43	3	3	6	13	3	5	5	27	27	41	27	27	27	13	13	15	15	15
																			3	6	43	43	3	6	13	3	3	5	5	27	41	35	35	27	27	13	13	13
																				3	6	6	43	3	6	13	13	3	3	5	27	27	27	35	35	27	27	27
																					3	3	6	43	3	6	6	13	13	3	5	5	5	27	27	35	35	35
																						6	3	6	43	3	3	6	6	13	3	3	3	5	5	27	27	27
																							6	3	6	43	43	3	3	6	13	6	6	3	3	5	5	5
																								6	3	6	6	43	7	3	6	13	13	6	6	3	3	3
																									6	3	1	6	43	7	3	6	6	13	13	6	6	6
																										6	3	1	6	43	7	3	3	6	6	13	13	13
																											6	3	1	6	43	7	7	3	3	6	4	4
																												6	3	1	6	43	43	7	7	3	3	3
																													6	3	1	6	6	43	43	7	7	7
																														6	3	1	1	6	6	43	43	43
																															6	3	5	1	1	6	6	3
																																6	3	5	7	1	1	3
																																	6	3	5	7	7	1
																																		6	3	5	5	7
																																			6	3	3	5
																																				6	6	3
																																					2	6
																																						2

## Sheet:  Ward's weight 0
2 clusters	3 clusters	4 clusters	5 clusters	6 clusters	7 clusters	8 clusters	9 clusters	10 clusters	11 clusters	12 clusters	13 clusters	14 clusters	15 clusters	16 clusters	17 clusters	18 clusters	19 clusters	20 clusters	21 clusters	22 clusters	23 clusters	24 clusters	25 clusters	26 clusters	27 clusters	28 clusters	29 clusters	30 clusters	31 clusters	32 clusters	33 clusters	34 clusters	35 clusters	36 clusters	37 clusters	38 clusters	39 clusters	40 clusters
1015	1015	935	612	612	612	612	612	107	107	107	107	107	107	107	107	107	84	84	84	84	84	84	84	84	84	84	84	84	79	79	79	79	79	79	79	79	79	79
153	68	68	68	68	68	68	35	35	35	35	35	35	35	35	35	35	35	35	35	35	35	35	35	35	35	35	35	35	35	35	19	19	19	19	19	19	19	19
	85	80	323	323	291	291	291	505	505	505	244	244	244	244	244	244	244	244	244	244	244	244	244	244	244	244	244	244	244	244	244	244	244	244	244	244	244	178
		85	80	80	80	41	41	291	291	291	291	257	257	257	257	257	257	257	162	162	162	162	162	162	162	162	162	162	162	162	162	162	162	162	162	149	149	149
			85	53	53	53	53	41	41	41	261	261	261	261	261	261	261	261	95	95	95	95	95	95	95	95	95	95	95	95	95	95	95	95	95	95	95	95
				32	32	32	32	53	38	38	41	41	32	32	32	32	32	26	261	261	261	261	261	117	117	117	117	117	117	117	117	117	117	117	117	117	117	117
					32	39	39	32	32	32	38	38	38	38	38	38	38	38	26	26	26	26	26	26	22	22	22	22	22	22	22	22	22	22	22	22	22	22
						32	32	39	39	10	32	32	32	13	13	13	13	13	38	38	38	8	8	144	144	144	144	144	144	144	144	144	144	144	144	144	66	66
							33	32	32	29	10	10	10	10	10	10	10	10	13	13	13	13	13	8	8	8	8	8	8	8	8	8	8	8	8	8	8	8
								33	33	32	29	29	29	19	19	14	14	14	10	10	10	30	30	13	13	13	13	5	5	5	5	5	5	5	5	5	5	5
									15	33	32	32	32	29	17	17	17	17	14	14	14	10	10	30	30	30	30	30	30	30	30	30	30	30	30	30	30	30
										15	33	33	33	32	32	32	32	32	17	17	10	14	14	10	10	10	10	10	10	9	9	9	9	9	9	9	9	9
											15	34	34	33	33	5	5	5	32	32	32	10	10	14	14	14	14	14	14	14	14	14	14	14	12	12	12	12
												15	15	34	34	33	33	33	5	5	5	32	32	10	10	10	10	10	10	10	10	10	10	10	10	10	10	10
													9	15	15	34	23	23	33	33	33	5	5	32	32	32	32	32	32	32	32	32	32	28	28	28	28	28
														9	12	15	34	34	23	23	23	33	33	5	5	5	5	5	5	5	5	5	5	5	5	5	5	5
															9	12	15	15	34	31	31	23	23	33	33	33	29	29	29	29	29	29	29	29	29	29	29	29
																9	12	12	15	3	7	31	31	23	23	23	23	23	23	23	23	23	23	23	23	23	78	78
																	9	9	12	15	3	7	7	31	31	31	31	31	31	31	31	31	31	31	31	31	23	23
																		6	9	12	15	3	3	7	4	4	4	4	4	4	4	4	4	4	4	13	31	31
																			6	9	12	15	8	3	7	7	7	7	7	7	7	7	7	7	7	4	13	13
																				6	9	12	12	8	3	3	3	8	8	8	8	8	8	8	8	7	4	66
																					6	9	9	12	8	8	4	3	3	3	3	3	3	3	3	8	7	4
																						6	7	9	12	12	8	4	4	4	4	4	4	4	4	3	8	7
																							6	7	9	5	12	8	8	8	8	8	6	6	6	4	3	8
																								6	7	7	5	12	12	12	12	6	6	6	6	6	4	3
																									6	4	7	5	5	5	5	6	6	6	6	6	6	4
																										6	4	7	5	5	5	5	5	5	5	6	6	6
																											6	4	7	7	7	5	5	5	5	5	6	6
																												6	4	4	4	7	7	7	7	5	5	6
																													6	6	16	4	4	4	4	7	5	5
																														1	6	16	16	16	16	4	7	5
																															1	6	6	4	4	16	4	7
																																1	1	6	6	4	16	4
																																	2	1	1	6	4	16
																																		2	2	1	6	4
																																			2	2	1	6
																																				2	2	1
																																					2	2
																																						2

## Sheet: Ward's weight 1
2 clusters	3 clusters	4 clusters	5 clusters	6 clusters	7 clusters	8 clusters	9 clusters	10 clusters	11 clusters	12 clusters	13 clusters	14 clusters	15 clusters	16 clusters	17 clusters	18 clusters	19 clusters	20 clusters	21 clusters	22 clusters	23 clusters	24 clusters	25 clusters	26 clusters	27 clusters	28 clusters	29 clusters	30 clusters	31 clusters	32 clusters	33 clusters	34 clusters	35 clusters	36 clusters	37 clusters	38 clusters	39 clusters	40 clusters
1013	612	612	612	612	612	107	107	107	107	107	107	84	84	84	84	84	84	84	84	84	84	84	84	84	84	84	84	84	84	84	51	51	51	51	51	51	51	51
155	155	68	68	68	68	68	68	68	33	33	33	33	33	33	33	33	33	33	33	33	33	33	33	17	17	17	17	17	17	17	17	17	17	17	17	17	17	17
	401	401	325	292	292	505	244	244	244	244	244	244	244	244	244	244	244	244	244	244	244	244	244	244	244	244	244	178	178	178	178	178	178	178	178	178	178	178
		87	76	76	76	292	292	292	292	143	143	143	143	143	143	143	143	143	143	143	143	143	143	143	143	143	143	143	143	143	143	143	143	69	69	69	69	69
			87	87	53	76	261	261	261	149	149	149	149	123	123	123	123	12	102	102	102	102	102	102	102	102	102	102	102	28	28	28	28	28	28	28	28	28
				33	34	53	76	29	29	261	261	261	261	261	117	117	117	117	117	117	117	117	117	117	117	117	117	117	117	117	117	117	117	117	117	117	117	117
					33	34	53	53	53	29	29	29	29	29	29	29	29	29	29	29	29	29	29	29	29	29	29	29	29	74	74	74	74	74	74	74	74	74
						33	34	34	34	53	39	39	39	39	144	144	144	144	144	144	144	144	144	144	144	144	66	66	66	29	29	29	29	29	17	17	17	17
							33	47	47	34	34	34	34	34	39	39	39	39	39	39	39	19	19	19	19	19	19	19	19	66	66	66	66	66	66	66	66	66
								33	33	47	47	47	8	8	34	34	13	13	13	13	13	13	13	13	13	13	13	13	13	19	19	19	19	19	19	19	19	8
									35	33	33	33	39	39	8	8	8	8	8	8	8	8	8	8	8	8	8	8	8	13	13	13	5	5	5	5	5	5
										35	35	35	33	33	39	14	21	21	16	16	16	16	12	12	12	12	12	12	12	8	8	8	8	8	8	8	8	11
											14	23	35	35	33	33	14	14	14	14	14	14	14	14	14	14	14	14	14	12	12	12	12	12	12	12	12	8
												14	23	23	35	35	33	33	33	33	18	18	18	18	18	18	18	18	18	14	14	14	14	74	74	74	74	12
													14	26	23	23	35	35	5	5	5	20	20	20	20	20	20	20	20	18	18	18	18	14	14	14	14	74
														14	26	26	23	23	35	35	35	5	5	5	5	5	5	5	5	20	20	20	20	18	18	18	18	14
															14	14	26	26	23	23	23	35	35	35	35	35	35	35	35	5	5	5	5	20	20	20	20	18
																25	14	21	26	26	26	23	23	23	23	23	78	78	78	35	35	8	8	5	5	5	5	20
																	25	14	21	21	15	26	26	26	26	23	23	23	23	78	78	78	78	8	8	8	8	5
																		25	14	14	21	15	15	15	15	15	23	23	23	23	23	23	23	78	78	78	78	8
																			25	12	14	21	21	21	21	21	15	15	15	23	23	23	23	23	23	23	23	78
																				13	12	14	14	14	14	3	21	21	21	15	15	27	27	23	23	23	23	23
																					13	12	12	12	12	14	3	66	66	21	21	15	15	27	27	27	23	23
																						13	13	13	7	12	14	3	3	66	66	21	21	15	15	12	12	23
																							4	4	4	7	12	14	8	3	33	66	66	21	21	21	21	12
																								16	16	4	7	12	12	8	3	33	33	66	66	66	66	21
																									6	16	4	7	7	12	8	3	8	33	12	12	12	66
																										6	16	4	6	7	12	8	3	8	33	33	33	12
																											6	16	4	6	7	12	8	3	8	8	8	33
																												6	16	4	6	7	12	8	3	3	3	8
																													6	16	4	6	7	12	8	8	4	3
																														6	16	4	6	7	12	12	8	4
																															6	16	4	6	7	7	12	8
																																6	16	4	6	6	7	12
																																	6	16	4	4	6	7
																																		6	16	16	4	6
																																			6	6	16	4
																																				3	6	16
																																					3	6
																																						3

## Sheet: Ward's weight 2
2 clusters	3 clusters	4 clusters	5 clusters	6 clusters	7 clusters	8 clusters	9 clusters	10 clusters	11 clusters	12 clusters	13 clusters	14 clusters	15 clusters	16 clusters	17 clusters	18 clusters	19 clusters	20 clusters	21 clusters	22 clusters	23 clusters	24 clusters	25 clusters	26 clusters	27 clusters	28 clusters	29 clusters	30 clusters	31 clusters	32 clusters	33 clusters	34 clusters	35 clusters	36 clusters	37 clusters	38 clusters	39 clusters	40 clusters
1016	636	636	636	636	486	486	486	109	85	85	85	85	85	85	63	63	63	63	63	63	63	63	63	63	63	63	63	63	63	63	63	63	63	63	63	63	63	63
152	152	68	68	68	68	68	68	68	68	68	43	43	43	43	43	43	17	17	17	17	17	17	17	17	17	17	17	17	17	17	17	17	17	17	17	17	17	17
	380	380	230	230	230	230	230	377	377	377	377	251	251	251	251	251	251	251	251	251	251	157	157	157	157	157	157	157	157	157	157	157	157	157	157	157	157	157
		84	150	83	83	83	59	230	230	230	230	230	230	230	230	156	156	156	156	156	156	94	94	94	94	94	94	94	94	94	94	94	94	94	94	94	94	94
			84	67	67	67	67	59	59	59	59	59	59	59	59	59	59	59	59	59	59	156	156	156	82	82	82	82	69	69	69	69	69	69	69	69	69	69
				84	150	150	150	67	67	28	28	126	126	126	126	126	126	126	126	126	126	59	59	28	28	28	28	28	28	28	28	28	28	28	28	28	28	28
					84	52	52	150	150	150	150	28	28	28	28	74	74	74	74	74	74	126	126	126	126	126	126	126	126	126	126	126	126	126	126	126	126	126
						32	32	52	52	52	52	150	150	150	150	28	28	28	28	28	28	74	74	74	74	74	74	74	74	74	74	74	74	74	74	74	74	74
							24	32	32	32	32	52	52	20	20	150	150	150	42	42	42	28	28	28	28	28	28	28	28	28	28	28	28	28	28	28	28	28
								24	24	24	24	32	32	32	32	20	20	20	20	20	20	42	42	42	42	42	42	42	42	42	42	42	42	42	42	42	42	42
									24	39	39	24	10	32	32	32	32	26	26	26	13	20	20	20	20	20	13	13	13	13	13	13	13	11	11	11	11	11
										24	24	39	39	10	10	32	32	32	32	32	32	13	13	13	13	13	13	13	13	13	13	13	5	5	5	5	5	5
											25	24	24	39	39	10	10	10	10	10	10	32	32	32	32	32	32	32	32	32	32	32	32	32	14	14	14	14
												25	25	24	24	39	39	39	39	15	13	10	10	10	10	10	10	10	10	10	10	7	7	7	7	7	7	7
													14	25	25	24	24	24	24	24	15	13	13	13	13	13	13	13	13	13	13	13	13	13	13	13	8	8
														14	22	25	25	6	6	6	24	15	15	15	74	74	74	74	74	74	74	74	74	74	74	74	74	74
															14	22	22	25	25	25	6	24	24	24	15	15	15	15	15	15	15	15	15	15	15	15	15	8
																14	26	22	108	108	25	6	6	6	24	24	24	24	24	24	24	24	24	24	24	24	24	24
																	14	26	22	22	108	25	25	25	6	6	6	6	6	6	6	6	6	6	18	18	18	18
																		14	26	26	22	108	108	108	25	25	25	9	9	9	9	9	9	9	6	6	6	6
																			14	14	26	22	22	22	108	108	108	108	108	108	108	108	108	108	9	9	9	9
																				24	14	26	26	31	22	22	22	22	22	22	22	22	22	22	108	108	108	108
																					24	14	10	26	31	31	31	31	31	31	31	31	31	31	22	22	22	22
																						24	24	10	26	26	26	26	26	26	26	26	26	26	31	31	31	31
																							4	24	10	10	10	10	10	10	7	7	7	7	26	23	23	23
																								4	24	17	17	17	13	13	13	13	13	13	7	7	7	7
																									4	7	7	7	17	10	3	3	8	8	13	13	13	13
																										4	7	7	7	7	10	10	3	3	8	8	8	7
																											4	4	7	7	7	7	10	10	3	3	3	8
																												16	4	7	7	7	7	7	10	10	10	3
																													16	4	7	7	7	7	7	3	3	10
																														16	4	4	7	7	7	7	7	3
																															16	16	4	4	7	7	7	7
																																3	16	16	4	7	7	7
																																	3	3	16	4	5	7
																																		2	3	16	4	5
																																			2	3	16	4
																																				2	3	16
																																					2	3
																																						2

## Sheet: Ward's weight 3
2 clusters	3 clusters	4 clusters	5 clusters	6 clusters	7 clusters	8 clusters	9 clusters	10 clusters	11 clusters	12 clusters	13 clusters	14 clusters	15 clusters	16 clusters	17 clusters	18 clusters	19 clusters	20 clusters	21 clusters	22 clusters	23 clusters	24 clusters	25 clusters	26 clusters	27 clusters	28 clusters	29 clusters	30 clusters	31 clusters	32 clusters	33 clusters	34 clusters	35 clusters	36 clusters	37 clusters	38 clusters	39 clusters	40 clusters
1015	894	894	309	309	309	309	309	309	309	309	309	309	309	309	309	226	226	226	226	226	226	226	226	226	44	44	44	44	44	44	44	44	44	44	44	44	44	44
153	153	85	85	85	85	85	61	61	61	31	31	31	31	31	31	31	31	31	31	17	17	17	17	17	17	17	17	17	17	17	17	17	17	17	17	17	17	17
	121	121	585	231	231	231	231	231	231	231	161	161	161	161	161	83	83	83	83	83	83	83	83	83	182	182	182	182	182	182	182	182	182	182	182	182	182	182
		68	121	121	71	71	71	71	71	71	71	71	71	71	71	161	161	161	161	161	161	86	86	86	83	83	83	83	83	83	83	83	83	83	83	83	83	83
			68	354	354	291	291	291	118	118	118	118	118	118	118	71	71	40	40	40	40	40	40	40	86	86	86	86	86	86	86	86	86	86	86	86	86	86
				68	68	63	63	63	63	63	70	70	70	70	70	118	118	118	118	118	118	118	118	118	40	40	40	40	40	40	40	40	40	40	40	40	40	40
					50	68	68	68	68	68	63	63	63	63	63	70	70	70	70	70	70	70	70	70	118	118	118	118	118	118	118	118	118	118	118	118	118	118
						50	50	26	26	26	68	29	29	29	29	63	35	35	35	35	35	35	35	35	70	70	70	70	70	70	70	70	70	70	70	70	70	70
							24	24	24	24	26	39	39	39	22	29	29	31	31	31	31	31	31	31	35	35	35	35	35	35	22	22	22	22	15	15	15	15
								24	24	24	24	26	26	26	26	22	22	29	29	29	29	29	29	29	31	31	31	31	31	18	18	18	18	18	18	18	18	18
									173	173	24	24	24	24	17	26	26	22	22	14	14	14	14	14	29	29	29	29	29	29	29	9	9	9	9	9	9	9
										30	173	24	24	24	24	17	17	26	26	22	22	22	22	15	14	14	14	14	14	14	14	14	14	14	14	14	14	7
											30	173	173	142	24	24	28	17	17	26	14	14	8	8	15	15	15	15	15	15	15	15	15	15	15	15	15	15
												30	19	31	142	24	24	28	28	17	17	17	17	17	8	8	8	8	8	8	8	8	8	8	8	8	8	8
													11	19	31	142	24	24	24	28	28	75	75	75	17	17	17	17	17	17	17	17	17	17	17	9	9	9
														11	19	31	142	24	24	24	24	28	28	28	75	75	75	75	75	75	75	75	75	75	75	75	75	75
															11	19	31	142	76	24	24	24	24	24	28	28	28	28	14	14	14	14	14	14	14	14	14	14
																11	19	31	31	76	76	24	24	7	24	24	24	24	24	24	24	24	24	24	24	24	24	24
																	11	19	66	31	31	76	76	24	7	7	7	7	7	7	7	20	20	20	20	20	20	20
																		11	19	66	66	31	31	76	24	24	8	8	8	8	8	7	7	7	7	7	7	7
																			11	19	19	66	66	31	76	76	76	76	76	76	76	8	8	8	8	8	8	8
																				11	12	19	19	66	31	31	31	31	31	31	31	76	76	76	76	76	76	76
																					11	12	12	19	66	66	66	66	66	66	66	31	31	31	31	31	31	31
																						11	11	12	19	19	19	19	19	19	19	66	66	66	66	66	66	66
																							6	11	12	12	12	9	9	9	9	19	19	19	19	19	19	19
																								6	11	7	7	3	3	3	3	9	7	7	7	7	7	7
																									6	4	4	7	7	7	7	3	3	3	3	8	8	8
																										6	16	4	14	13	13	7	7	4	4	3	3	3
																											6	16	4	14	14	13	13	13	13	4	4	4
																												6	16	4	13	14	14	14	14	13	10	10
																													6	16	4	13	13	3	3	14	14	14
																														6	16	4	4	13	13	3	3	7
																															6	16	2	4	4	13	13	3
																																6	16	2	7	4	4	13
																																	6	16	2	7	7	4
																																		6	16	2	2	7
																																			6	16	16	2
																																				6	6	16
																																					3	6
																																						3

## Sheet: Ward's weight 4
2 clusters	3 clusters	4 clusters	5 clusters	6 clusters	7 clusters	8 clusters	9 clusters	10 clusters	11 clusters	12 clusters	13 clusters	14 clusters	15 clusters	16 clusters	17 clusters	18 clusters	19 clusters	20 clusters	21 clusters	22 clusters	23 clusters	24 clusters	25 clusters	26 clusters	27 clusters	28 clusters	29 clusters	30 clusters	31 clusters	32 clusters	33 clusters	34 clusters	35 clusters	36 clusters	37 clusters	38 clusters	39 clusters	40 clusters
1015	695	695	695	353	353	102	102	102	102	102	80	80	80	61	61	61	61	61	61	61	61	61	61	61	61	61	61	61	61	61	61	61	61	61	61	27	27	27
153	153	153	69	69	69	69	69	43	43	43	43	43	43	43	43	43	43	43	43	43	43	43	43	43	32	32	32	32	24	24	24	24	24	24	24	24	24	24
	320	230	230	230	230	251	251	251	251	251	251	251	251	251	251	251	157	157	157	157	157	157	157	157	157	157	157	157	157	157	157	157	157	157	157	157	157	157
		90	90	90	90	230	230	230	230	230	230	230	156	156	156	156	94	94	94	94	94	94	94	94	94	94	94	94	94	94	94	94	94	94	94	94	94	94
			84	342	285	90	90	90	71	71	71	71	71	71	71	71	156	156	82	82	82	69	69	69	69	69	69	69	69	69	69	69	69	69	69	69	69	69
				84	57	285	206	206	206	206	206	206	206	206	206	128	71	71	71	28	28	28	28	28	28	28	28	28	28	28	28	28	28	28	28	28	28	28
					84	57	57	57	57	57	57	57	74	74	74	74	128	128	128	128	128	128	128	128	128	128	128	128	128	128	128	128	128	128	128	128	128	128
						84	79	79	79	79	79	79	57	57	57	57	74	74	74	74	74	74	74	74	74	74	74	74	74	74	74	74	74	74	28	28	28	28
							84	84	84	52	52	30	79	79	79	79	57	34	34	34	34	34	34	21	21	21	21	21	21	21	21	21	21	21	21	21	21	21
								26	19	32	32	32	30	30	30	30	79	79	79	79	79	79	79	79	79	21	21	21	21	21	8	8	8	8	8	8	8	8
									26	19	19	19	32	32	32	32	30	30	30	30	30	30	15	15	15	15	15	15	15	15	15	15	15	15	15	15	15	15
										26	26	22	19	19	12	12	32	32	32	32	23	23	23	23	23	23	23	14	14	14	14	14	14	14	14	14	14	14
											22	26	22	19	19	19	12	12	12	12	12	12	12	12	12	12	12	12	12	12	12	12	12	7	7	7	7	7
												22	26	22	22	22	19	23	74	74	74	74	74	74	74	74	74	9	9	9	9	9	9	9	9	9	9	9
													22	26	26	26	22	19	23	23	23	23	23	23	23	23	23	74	74	74	74	74	74	74	74	74	74	74
														22	22	78	26	22	19	19	19	19	19	19	19	19	19	23	23	10	10	10	10	10	10	10	10	10
															7	22	78	26	22	22	22	22	22	22	22	22	22	19	19	19	19	19	19	19	19	19	19	11
																7	22	78	26	26	9	9	9	9	9	9	9	22	22	22	22	22	22	22	22	22	22	22
																	7	22	78	78	26	26	26	26	26	26	26	9	9	9	9	9	5	5	5	5	5	5
																		7	22	22	78	78	78	78	78	78	78	26	26	26	26	10	10	10	10	10	10	10
																			7	43	22	22	22	22	22	22	22	78	78	78	78	78	78	78	78	78	78	78
																				7	43	43	43	43	43	43	32	22	22	22	22	22	22	22	22	22	22	22
																					7	13	15	15	15	58	58	32	32	32	32	32	32	32	32	32	32	32
																						7	13	13	11	15	15	58	58	58	58	58	58	58	46	46	46	46
																							7	7	13	11	11	15	15	15	15	15	15	15	58	58	58	58
																								13	7	13	13	11	11	11	11	11	11	11	15	15	5	5
																									13	7	7	13	13	13	13	13	13	13	11	11	11	11
																										13	11	7	7	7	7	7	7	7	13	13	13	13
																											13	11	11	11	11	11	11	11	7	34	34	34
																												13	8	13	13	13	13	13	11	7	7	7
																													13	8	8	8	8	8	13	11	11	11
																														13	13	13	13	13	8	13	13	13
																															13	16	16	16	13	8	10	10
																																13	4	4	16	13	8	8
																																	13	13	4	16	13	8
																																		5	13	4	16	13
																																			5	13	4	16
																																				5	13	4
																																					5	13
																																						5

[truncated: 9 more sheets: Ward's weight 5, Ward's weight 6, PAM weight 0, PAM weight 1, PAM weight 2, PAM weight 3, PAM weight 4, PAM weight 5, PAM weight 6]
