# Supplementary material for: Clustering analysis of large-scale phenotypic data in the model filamentous fungus Neurospora crassa
Source: BMC Genomics. 2020 Nov 2;21:755. doi: 10.1186/s12864-020-07131-7 (PMC7607824; doi:10.1186/s12864-020-07131-7)
Supplement: Supplementary file 4 — Additional file 4. [file 12864_2020_7131_MOESM4_ESM.xlsx]

## Sheet: K-means
Additional File 4 File: Statistical analysis of clustering run results
		Average % Consensus1						Average relative standard deviation2
Method3	Cluster	Conidial number	Protoperithecia number	Perithecia number	Ascospore number	Average % consensus for all		Basal hyphae growth rate	Aerial hyphae height	Average relative standard deviation for all
K-means	20	91.099	92.8126	93.1293	89.0915	91.5331		25.8557	25.9263	25.891
K-means	21	93.5591	92.3752	90.7975	90.431	91.7907		23.9619	22.4317	23.1968
K-means	22	92.1209	92.0089	94.9525	94.1841	93.3166		22.1459	21.757	21.9515
K-means	23	92.4051	91.9333	96.6932	92.4193	93.3627		23.1972	21.3251	22.2611
1. Average % consensus - For each cluster, the category that was most prevalent was determined and represented as a percent. Then the values for all clusters in a run for a given phenotype were averaged to produce the average percent consensus.
2. Average relative standard deviation - For continuous variables, the standard deviation for each cluster was calculated and then divided by the cluster mean to determine the relative standard deviation.
3. Method - K-means partitioning

## Sheet: HAC 
			Average % Consensus1						Average relative standard deviation2
Method3	Weight4	Cluster	Conidial number	Protoperithecia number	Perithecia number	Ascospore number	Average % consensus for all		Basal hyphae growth rate	Aerial hyphae height	Average relative standard deviation for all
HAC	0	17	89.0234	89.7716	81.4432	82.1756	85.6034		25.06	31.43	28.245
HAC	0	18	89.3929	89.3182	81.1119	81.1225	85.2364		26.9	32.67	29.785
HAC	0	19	89.9511	89.8804	82.3552	82.2732	86.115		26.25	32.57	29.41
HAC	6	18	84.7301	83.5746	80.5774	78.1021	81.7461		19.5	27.51	23.505
HAC	6	19	85.0951	83.1233	81.1611	78.8161	82.0489		18.73	26.69	22.71
HAC	6	20	84.3523	83.61	81.0316	77.8515	81.7113		18.23	26.01	22.12
HAC	6	21	85.0974	84.3904	81.1412	77.795	82.106		18.58	26.64	22.61
HAC	6	22	85.5758	83.0345	80.8577	78.1592	81.9068		18.49	25.5	21.995
HAC	6	23	86.1098	82.6333	80.4388	79.1462	82.082		18.11	25.6	21.855
HAC	6	24	85.3554	81.3598	79.3149	78.7693	81.1999		19.89	27.17	23.53
HAC	6	25	84.9706	80.7742	78.5073	78.1414	80.5984		19.7	26.98	23.34
HAC	6	26	84.4777	81.4817	78.1009	77.7363	80.4491		20.66	27.85	24.255
HAC	6	27	85.747	81.9361	77.8009	78.422	80.9765		19.89	27.09	23.49
HAC	6	28	85.6136	81.3807	77.3171	77.7597	80.5178		20.4	27.63	24.015
1. Average % consensus - For each cluster, the category that was most prevalent was determined and represented as a percent. Then the values for all clusters in a run for a given phenotype were averaged to produce the average percent consensus.
2. Average relative standard deviation - For continuous variables, the standard deviation for each cluster was calculated and then divided by the cluster mean to determine the relative standard deviation.
3. Method - Heirarchical agglomeritive clustering using a one-minus Pearson's matrix
4. Weight - Each phenotype was assigned a specific weight relative to the other traits when creating the one-minus Pearson's distance matrix. The phenotypes are in the order as shown in Table 1. No weight =(1,1,1,1,1,1,1,1,1,1); Weight 6=(1,1,1,1,1,1,1,1,6,6)

## Sheet: FAMD
		Average % consensus1										Average relative standard deviation2
Method3	Cluster	Conidial number	Conidial morphology	Protoperithecia number	Protoperithecia morphology	Perithecia number	Perithecia morphology	Ascospore number	Ascospore morphology	Average % consensus for all		Basal hyphae growth rate	Aerial hyphae height	Average relative standard deviation for all
FAMD	2	76.7741	95.0956	74.6598	76.1049	94.1782	95.5269	95.7129	98.6031	88.3319		30.3966	43.0847	36.7407
FAMD	3	84.5466	96.7302	83.1375	84.0697	96.1494	97.0494	97.1713	99.1	92.2443		20.2435	28.7267	24.4851
FAMD	4	88.433	97.5475	87.3522	88.052	97.1109	97.7866	97.9006	99.3485	94.1914		15.1405	21.5181	18.3293
FAMD	5	90.7648	98.0379	89.9004	90.4415	97.7072	98.2289	98.3382	99.4783	95.3621		12.107	17.2174	14.6622
FAMD	6	86.6143	96.8556	89.6142	90.1932	94.2837	94.4827	92.0274	95.8817	92.4941		15.0561	19.9433	17.4997
FAMD	7	83.2943	96.0847	95.0627	94.779	90.4881	90.1435	93.1042	96.7675	92.4655		18.6906	24.6634	21.677
FAMD	8	81.3087	96.5601	95.8648	95.5912	83.3561	87.2087	85.6445	93.0047	89.8174		20.052	28.8445	24.4482
FAMD	9	79.7604	96.9231	92.7263	96.031	85.3937	88.8069	83.5275	90.059	89.1535		26.7627	32.5629	29.6628
FAMD	10	77.5471	93.1498	91.3326	93.5019	82.0668	84.3703	81.1657	87.878	86.3765		28.2388	32.2329	30.2358
FAMD	11	77.6952	93.3217	91.9615	93.5823	83.8409	86.8735	78.7927	87.7629	86.7288		27.964	32.7856	30.3748
FAMD	12	80.5501	93.8616	93.6884	94.0785	80.1948	86.5365	81.8988	89.823	87.579		23.642	28.6513	26.1466
FAMD	13	79.1046	93.4261	91.9139	92.9141	77.9123	84.335	83.8403	91.5326	86.8724		24.7236	29.4512	27.0874
FAMD	14	79.8828	94.6099	92.2534	94.3726	80.2043	85.9301	84.5184	91.6612	87.9291		23.3585	26.9947	25.1766
FAMD	15	80.1128	94.9693	92.7698	94.7478	82.6351	85.757	86.6616	91.106	88.5949		22.5742	27.0752	24.8247
FAMD	16	80.8962	94.532	93.3453	93.6959	84.2518	87.9639	86.2518	90.8927	88.9787		23.112	27.817	25.4645
FAMD	17	78.0939	94.8258	94.1668	94.0556	87.1646	88.5225	81.7448	88.8783	88.4315		27.7939	31.504	29.6489
FAMD	18	76.1627	95.4836	93.7501	92.7191	85.4703	87.8638	84.9812	91.7184	88.5187		27.5484	30.2337	28.891
FAMD	19	76.2089	95.7149	92.6822	92.7494	85.3587	87.6709	82.9613	91.3589	88.0881		27.8377	30.2687	29.0532
FAMD	20	75.9383	95.4148	92.2447	92.9744	86.2407	88.1936	84.0841	91.6475	88.3423		28.3784	31.7781	30.0782
FAMD	21	77.1175	95.6281	92.614	93.309	86.8959	88.7558	84.842	92.0452	88.9009		26.9974	30.2397	28.6185
FAMD	22	78.0527	95.8221	92.8155	93.1398	87.4122	89.1875	85.531	92.4068	89.296		27.406	30.9729	29.1895
FAMD	23	76.6299	94.9772	92.6832	93.1087	88.179	88.911	86.5993	93.5275	89.327		28.1662	30.7218	29.444
FAMD	24	77.1975	95.1337	92.2575	92.8565	87.5691	89.3554	85.9752	93.7599	89.2631		27.6788	30.9336	29.3062
FAMD	25	78.0096	95.3283	91.7339	93.1422	87.733	88.6479	86.6361	93.7095	89.3676		27.685	30.892	29.2885
FAMD	26	79.0282	95.4926	92.0433	93.3975	88.2048	89.0845	87.1501	93.9515	89.7941		27.2754	31.0696	29.1725
FAMD	27	80.4222	95.0423	93.5726	93.642	88.0243	88.8715	87.6261	94.1755	90.1721		26.4173	30.0938	28.2555
FAMD	28	79.2779	94.6741	92.5884	93.5228	88.3593	89.1762	88.068	94.3835	90.0063		26.6751	30.6166	28.6458
FAMD	29	81.7166	94.8578	92.844	93.7462	88.7607	89.5494	90.2036	96.3013	90.9974		21.227	26.3097	23.7684
FAMD	30	82.326	95.0292	93.0825	93.9546	89.1353	89.8977	90.5342	96.4246	91.298		20.5197	25.4334	22.9765
FAMD	31	84.5091	95.1895	93.3057	94.1496	91.0987	91.8365	92.4525	98.1528	92.5868		18.5186	21.7984	20.1585
FAMD	32	84.1901	95.0354	93.4642	94.2901	91.6626	92.0041	91.7414	97.2881	92.4595		19.5559	22.6448	21.1003
FAMD	33	84.0444	94.9165	93.2346	94.2036	91.5107	91.9566	92.195	97.5498	92.4514		20.3835	23.6566	22.0201
FAMD	34	83.9094	94.7488	93.0683	94.3541	91.5479	92.0866	91.6197	97.6219	92.3696		20.4833	23.6483	22.0658
FAMD	35	83.0984	94.5194	93.0372	93.8481	91.1637	92.0979	90.9469	96.8091	91.9401		21.7529	24.4905	23.1217
FAMD	36	84.9568	94.6716	93.2306	95.4079	92.798	93.7063	91.1984	96.8977	92.8584		20.7305	23.6069	22.1687
FAMD	37	85.3634	94.8156	92.9631	95.532	93.8935	93.4259	91.4363	96.9815	93.0514		20.4115	23.144	21.7778
FAMD	38	85.6785	94.9382	93.1483	95.6496	94.0542	93.5989	91.6617	97.061	93.2238		21.7568	24.7859	23.2714
FAMD	39	87.3277	96.35	93.324	95.7611	95.4887	95.0451	91.8755	97.1363	94.0386		19.6561	23.3941	21.5251
FAMD	40	87.7728	96.4413	93.4909	95.8511	95.5695	95.169	92.0465	97.2079	94.1936		19.1935	22.6453	20.9194
1. Average % consensus - For each cluster, the category that was most prevalent was determined and represented as a percent. Then the values for all clusters in a run for a given phenotype were averaged to produce the average percent consensus.
2. Average relative standard deviation - For continuous variables, the standard deviation for each cluster was calculated and then divided by the cluster mean to determine the relative standard deviation. For clusters of a single mutant a relative standard deviation of zero was used.
3. Method -Factorial analysis of mixed data

## Sheet: Wards
			Average % consensus1										Average relative standard deviation2
Method3	Weight4	Cluster	Conidial number	Conidial morphology	Protoperithecia number	Protoperithecia morphology	Perithecia number	Perithecia morphology	Ascospore number	Ascospore morphology	Average % consensus for all		Basal hyphae growth rate	Aerial hyphae height	Average relative standard deviation for all
Wards	0	18	90.5182	93.7073	88.2618	93.6752	91.0736	93.6838	95.3005	97.4079	92.9535		27.3888	35.9053	31.6471
Wards	0	19	91.0172	94.0385	88.8796	93.9946	91.5435	93.9489	95.5478	97.5443	93.3143		26.4774	33.6078	30.0426
Wards	0	20	90.7893	94.3366	88.0454	94.1507	90.6121	95.1529	95.0573	97.6671	93.2264		26.5677	33.2106	29.8891
Wards	0	21	91.2279	94.6063	88.6146	94.4292	91.0592	95.3837	95.2927	97.7782	93.549		25.4969	31.9645	28.7307
Wards	0	22	92.0277	95.2266	89.1321	94.6824	91.4656	95.5936	95.5066	96.4977	93.7665		28.8198	32.7243	30.772
Wards	1	21	92.8366	94.2598	91.9859	95.3266	93.2822	94.4809	97.89	98.7004	94.8453		23.279	27.7778	25.5284
Wards	1	22	92.6295	94.5207	90.3292	94.9481	92.9582	93.7248	96.6432	98.5917	94.2932		23.0631	27.8182	25.4406
Wards	1	23	92.6206	94.7589	90.4335	95.1677	92.9481	93.9976	96.5213	98.6529	94.3876		23.6616	26.855	25.2583
Wards	1	24	92.9281	94.8758	90.6182	94.3679	93.2419	94.2477	96.6662	98.709	94.4569		23.3477	26.1229	24.7353
Wards	1	25	91.961	94.3308	90.9934	94.5932	92.7623	92.4778	96.0496	98.0107	93.8973		26.1511	24.7126	25.4319
Wards	1	26	92.2702	94.5488	91.3398	94.8011	93.0406	92.7671	96.2015	98.0872	94.1321		25.1699	25.446	25.308
Wards	1	27	91.9799	94.7507	90.2632	94.9937	91.9417	94.7444	96.4168	97.9138	94.1255		25.1564	25.1852	25.1708
Wards	1	28	92.6784	95.3144	90.611	95.1725	92.2295	94.9321	96.5448	96.9352	94.3022		27.6686	25.6697	26.6691
Wards	2	25	88.4633	93.5845	92.9679	95.9224	91.5923	93.3001	96.7667	97.2714	93.7336		20.5008	26.6484	23.5746
Wards	2	26	88.907	93.7135	93.2384	96.0792	91.9157	93.5578	96.891	97.3764	93.9599		20.1134	26.1663	23.1399
Wards	2	27	89.3179	93.9464	93.4888	96.2244	92.2151	93.7964	97.0062	97.4735	94.1836		19.3956	25.5147	22.4552
Wards	2	28	89.2767	94.1626	92.8648	96.1142	91.0388	93.8954	96.6241	97.2024	93.8974		19.3122	25.3304	22.3213
Wards	2	29	88.9663	93.858	94.2249	96.0606	91.3478	94.1059	96.7406	97.2989	94.0754		19.8137	25.7586	22.7862
Wards	2	30	90.1637	93.8257	94.4174	96.1919	91.6362	94.3024	96.8492	97.3889	94.3469		20.4095	26.4412	23.4254
Wards	2	31	90.481	94.0248	94.5975	96.3147	91.906	94.4862	96.9508	97.4731	94.5293		19.9044	24.7889	22.3467
Wards	2	32	90.6498	94.2116	95.4228	95.6473	91.5156	94.4011	97.0461	97.5521	94.5558		19.6726	25.2606	22.4666
Wards	2	33	91.8422	95.2961	95.4317	95.7792	91.5129	94.5708	97.0058	96.9192	94.7947		21.9747	26.0433	24.009
Wards	3	25	94.7608	97.022	89.6092	93.8142	89.5315	92.7225	93.8368	97.9857	93.6603		17.1588	30.2317	23.6953
Wards	3	26	94.9623	97.1365	88.8966	93.7258	90.059	92.5778	93.6992	97.6885	93.5932		17.3871	30.6222	24.0047
Wards	3	27	95.1489	97.2426	89.3079	93.9582	90.4272	92.8527	93.9326	97.7741	93.8305		16.8072	29.5811	23.1942
Wards	3	28	94.9047	96.7845	88.7041	93.1883	90.398	92.7369	94.1492	97.8536	93.5899		16.1503	28.4294	22.2898
Wards	4	35	88.1244	94.7605	94.9584	95.9946	92.7231	94.3411	94.0848	98.08	94.1334		15.388	19.4018	17.3949
Wards	4	36	88.2691	94.7407	94.3577	96.1059	91.953	93.5261	93.601	97.8093	93.7953		15.5462	19.7421	17.6441
Wards	4	37	88.5862	94.8829	94.5102	96.1889	92.1705	93.701	93.7739	97.8685	93.9603		15.0922	19.2672	17.1797
Wards	4	38	88.8865	95.0175	94.6547	96.2549	92.3766	93.764	93.9378	97.9246	94.1021		14.8096	18.7592	16.7844
Wards	4	39	88.4022	94.6325	94.0225	95.5817	92.572	93.9239	94.0932	97.9778	93.9007		14.8986	19.7108	17.3047
Wards	4	40	88.6922	94.7666	93.9911	95.6922	92.7577	94.0758	94.2409	98.0283	94.0306		14.6892	18.9841	16.8367
Wards	5	31	84.4738	95.0707	95.2363	96.5109	92.2494	93.9486	94.0128	96.9014	93.5505		16.587	13.2952	14.9411
Wards	5	32	84.5361	95.119	95.1208	95.0717	92.4916	94.1377	94.1999	96.9982	93.4594		16.2413	13.602	14.9217
Wards	5	33	85.0047	95.2669	95.1746	94.9419	92.4405	94.1273	92.9824	97.0892	93.3784		16.0219	13.6713	14.8466
Wards	5	34	84.6871	95.4061	95.3165	95.0906	92.3769	94.157	92.9029	97.1748	93.389		15.4675	13.2672	14.3674
Wards	5	35	84.6921	95.5373	95.4503	95.2309	92.5947	94.3181	93.1057	97.2555	93.5231		15.1236	13.0351	14.0794
Wards	5	36	84.9311	95.6613	95.5767	95.3411	92.8004	94.4091	93.2972	97.3317	93.6686		14.8722	12.68	13.7761
Wards	5	37	85.2365	95.7276	95.6963	95.467	92.995	94.5602	93.4783	97.4039	93.8206		14.3758	12.3613	13.3685
Wards	5	38	85.1613	95.7618	95.656	95.5863	93.0258	94.7034	93.65	97.4722	93.8771		14.4356	12.1217	13.2786
Wards	5	39	84.4022	95.728	95.7674	95.6995	93.2046	94.2694	92.6732	96.9672	93.5889		14.5319	12.4046	13.4683
Wards	6	38	89.6122	95.2984	94.2546	95.6894	92.5447	95.7167	94.2973	97.7945	94.401		16.4218	12.1756	14.2987
Wards	6	39	89.7076	95.4189	93.5044	95.7999	91.8995	95.2282	94.4863	97.5519	94.1996		16.5325	12.3586	14.4456
Wards	6	40	89.8872	95.5335	93.5113	95.5311	91.8687	95.2308	94.5852	97.6131	94.2201		16.163	12.3023	14.2327
1. Average %consensus - For each cluster, the category that was most prevalent was determined and represented as a percent. Then the values for all clusters in a run for a given phenotype were averaged to produce the average percent consensus.
2. Average relative standard deviation - For continuous variables, the standard deviation for each cluster was calculated and then divided by the cluster mean to determine the relative standard deviation.
3. Method - Ward's minimum variance
4. Weight - Each phenotype was assigned a specific weight relative to the other traits when creating the Gower's distance matrix. The phenotypes are in the order as shown in Table 1. No weight =(1,1,1,1,1,1,1,1,1,1); Weight 1 =(1,1,1,1,1,1,1,1,2,2); Weight 2 =(1,0.5,1,0.5,1,0.5,1,0.5,2,2); Weight 3 =(2,2,1,1,1,1,1,1,6,2); Weight 4 =(0.5,0.5,1,1,1,1,1,1,6,5); Weight 5=(1,1,1,1,1,1,1,1,6,4); Weight…
