# Supplementary material for: Clustering analysis of large-scale phenotypic data in the model filamentous fungus Neurospora crassa
Source: BMC Genomics. 2020 Nov 2;21:755. doi: 10.1186/s12864-020-07131-7 (PMC7607824; doi:10.1186/s12864-020-07131-7)
Supplement: Supplementary file 6 — Additional file 6. [file 12864_2020_7131_MOESM6_ESM.xlsx]

## Sheet: Yeast Ortholog Summary
Additional File 6: Yeast ortholog summary
Cluster	Gene Number	Gene Name	Neurospora Product Description	Yeast Product Description	Yeast Ortholog #1	Yeast Gene Name #1	Yeast Ortholog #2	Yeast Gene Name #2	Yeast Ortholog #3	Yeast Gene Name #3	Yeast Ortholog #4	Yeast Gene Name #4	Yeast Ortholog #5	Yeast Gene Name #5	Yeast Ortholog #6	Yeast Gene Name #6
1	NCU00300	gpr-5	PQ loop repeat protein	cationic amino acid transporter	YBR147W	RTC2	YDR352W	YPQ2	YOL092W	YPQ1
1	NCU09195	gpr-6	vacuolar membrane PQ loop repeat protein	cationic amino acid transporter	YBR147W	RTC2	YDR352W	YPQ2	YOL092W	YPQ1
1	NCU06312	gpr-4	G-protein-coupled receptor 4 protein	Gpr1p	YDL035C	GPR1
1	NCU00182	gpr-11	Integral membrane protein	hypothetical protein	YHL017W	N/A	YKL039W	PTM1
1	NCU03238	gpr-9	hypothetical protein	Izh3p	YLR023C	IZH3
1	NCU00005	gpr-12	hypothetical protein	None
1	NCU00282	tah-5	hypothetical protein	None
1	NCU03728	tah-6	hypothetical protein	None
1	NCU04058	tah-7	hypothetical protein	None
1	NCU04848	vad-11	hypothetical protein	None
1	NCU05189	gpr-21	hypothetical protein	None
1	NCU05854	gpr-24	hypothetical protein	None
1	NCU06531	gpr-25	hypothetical protein	None
1	NCU06551	tah-9	hypothetical protein	None
1	NCU06629	gpr-13	hypothetical protein	None
1	NCU06944		hypothetical protein	None
1	NCU08307		hypothetical protein	None
1	NCU08431	gpr-32	hypothetical protein	None
1	NCU08624	gpr-34	hypothetical protein	None
1	NCU08718	gpr-35	hypothetical protein	None
1	NCU09201	gpr-37	hypothetical protein	None
1	NCU09214	tah-13	hypothetical protein	None
1	NCU09796	gpr-38	Integral membrane protein	None
1	NCU09883	gpr-7	hypothetical protein	None
1	NCU16793		zinc finger transcription factor-45	None
1	NCU04987	gpr-10	hemolysin-III channel protein Izh2	PAQR-type receptor	YDR492W	IZH1	YOL002C	IZH2
1	NCU01954	cwc-24	pre-mRNA-splicing factor cwc-24	U2-type spliceosomal complex subunit CWC24	YLR323C	CWC24
1	NCU10597	fgr-1	hypothetical protein	Upc2p	YDR213W	UPC2	YLR228C	ECM22
2	NCU04078	adh-11	alcohol dehydrogenase-11	alcohol dehydrogenase ADH4	YGL256W	ADH4
2	NCU02017	ada-2	CBF/NF-Y family transcription factor	negative cofactor 2 transcription regulator complex subunit NCB2	YDR397C	NCB2
2	NCU02534	nuo49	NADH:ubiquinone oxidoreductase 49kD subunit	None
2	NCU03931	ada-5	ADA-5	None
2	NCU04350	chs-7	chitin synthase 6	None
2	NCU07392	adv-1	transcriptional regulatory protein pro-1	None
2	NCU04990	stk-17/fi	Protein serine/threonine kinase	putative serine/threonine protein kinase VHS1	YDR247W	VHS1	YPL026C	SKS1
2	NCU06563	pp2A	serine/threonine-protein phosphatase PP2A catalytic subunit	putative serine/threonine-protein kinase PPG1	YNR032W	PPG1
2	NCU00317	cpr-8	calpain-like protease palB/rim-13, calpain-like protease palB/rim-13	Rim13p	YMR154C	RIM13
2	NCU00007	prr-4	pH-response regulator protein palH/rim-21	Rim21p	YNL294C	RIM21
3	NCU01162	gel-1	glycolipid-anchored surface protein 5	1,3-beta-glucanosyltransferase	YOL030W	GAS5
3	NCU00302	gsl-3	3-ketodihydrosphingosine reductase tsc-10	3-dehydrosphinganine reductase	YBR265W	TSC10
3	NCU00264		hypothetical protein	Aim1p	YAL046C	AIM1	YGL220W	FRA2
3	NCU01376	pho-2	Alkaline phosphatase	alkaline phosphatase PHO8	YDR481C	PHO8
3	NCU00316	mic-1	peroxisomal adenine nucleotide transporter 1	Ant1p	YPR128C	ANT1
3	NCU06569	ap3-1	AP-3 adaptor complex subunit beta	Apl6p	YGR261C	APL6
3	NCU03998		adaptor protein complex 3 Mu3A	Apm3p	YBR288C	APM3
3	NCU02319	mpr-16	metalloprotease-16	arginine/alanine aminopeptidase	YHR047C	AAP1	YKL157W	APE2
3	NCU01751	abc-23	ATP-binding cassette protein	ATP-binding cassette long-chain fatty acid transporter PXA2	YKL188C	PXA2	YPL147W	PXA1
3	NCU09197		hypothetical protein	Bas1p	YKR099W	BAS1
3	NCU00711	mdr-10	multidrug resistance protein fnx1	basic amino acid transporter	YCL069W	VBA3	YDR119W	VBA4	YGR224W	AZR1	YKR105C	VBA5	YMR088C	VBA1	YPR198W	SGE1
3	NCU09882	mcp-1	metacaspase-1A	Ca(2+)-dependent cysteine protease MCA1	YOR197W	MCA1
3	NCU03880	gpl-7	phosphorylcholine transferase	choline-phosphate cytidylyltransferase	YGR202C	PCT1
3	NCU08484	mus-27	chromosome segregation protein	chromatin-binding protein CTF4	YPR135W	CTF4
3	NCU04424		hypothetical protein	DNA helicase RAD5	YLR032W	RAD5
3	NCU04733	mus-50	UvrD/REP helicase	DNA helicase SRS2	YJL092W	SRS2
3	NCU00570	rpo-16	DNA-directed RNA polymerase III polypeptide	DNA-directed RNA polymerase III core subunit RPC11	YDR045C	RPC11
3	NCU03028		deubiquitination-protection protein dph1	Dsk2p	YMR276W	DSK2
3	NCU00644	ats-3	ATP synthase-3	F1F0 ATP synthase subunit g	YPR020W	ATP20	YPR020W	ATP20
3	NCU04172	hne-1	Hsp70-like protein	Fes1p	YBR101C	FES1	YOL031C	SIL1
3	NCU04639		non-classical export protein Nce102	Fhn1p	YGR131W	FHN1	YPR149W	NCE102
3	NCU09793	dbh-5	DEAD/DEAH box DNA helicase	Hfm1p	YGL251C	HFM1
3	NCU09485	hsp70-6	chaperone DnaK	Hsp70 family chaperone LHS1	YKL073W	LHS1
3	NCU00303		smr domain-containing protein	hypothetical protein	YPL199C	N/A
3	NCU03719		RING finger protein	Itt1p	YML068W	ITT1
3	NCU02626	kin-4	kinesin-4	Kip2p	YPL155C	KIP2
3	NCU01422	mbf1	multiprotein-bridging factor 1	Mbf1p	YOR298C-A	MBF1
3	NCU06463	mind-1	hypothetical protein	MIND complex subunit MTW1	YAL034W-A	MTW1
3	NCU08115	msh3	DNA mismatch repair protein MSH3	mismatch repair protein MSH3	YCR092C	MSH3
3	NCU00017		hypothetical protein	None
3	NCU00054		hypothetical protein	None
3	NCU00055	cdo-1	catechol dioxygenase-1	None
3	NCU00132		hypothetical protein	None
3	NCU00195		MFS transporter	None
3	NCU00253		hypothetical protein	None
3	NCU00256		hypothetical protein	None
3	NCU00445		hypothetical protein	None
3	NCU00450	sut-14	sugar transporter-14	None
3	NCU00484	nuo18.4	NADH:ubiquinone oxidoreductase 18.4kD subunit	None
3	NCU00542	mic-36	mitochondrial carrier-36	None
3	NCU00549	gst-6	glutathione transferase omega-1	None
3	NCU00606		short-chain alcohol dehydrogenase	None
3	NCU00643	ard-1	L-arabinitol 4-dehydrogenase	None
3	NCU00780	idh-4	lactate dehydrogenase-4	None
3	NCU00786	gpr-1	G-protein coupled receptor	None
3	NCU00796		hydantoinase	None
3	NCU00809	sut-26	sugar transporter-26	None
3	NCU00828	pmpr-2	peroxisomal membrane protein-2	None
3	NCU00859		hypothetical protein	None
3	NCU00916	trm-15	membrane bound cation transporter, membrane bound cation transporter, membrane bound cation transporter	None
3	NCU01066	lao	L-amino acid oxidase	None
3	NCU01134	cyp450-4	hypothetical protein	None
3	NCU01209		hypothetical protein	None
3	NCU01348	put-3	putrescine-3	None
3	NCU01478		fungal specific transcription factor domain-containing protein	None
3	NCU01623		hypothetical protein	None
3	NCU01629		hypothetical protein	None
3	NCU01669	prm-3	protein arginine methyltransferase RmtB	None
3	NCU02057		autoinducer 2 sensor kinase/phosphatase luxQ, autoinducer 2 sensor kinase/phosphatase luxQ	None
3	NCU02100		LMBR1 domain-containing protein 1	None
3	NCU02142		hypothetical protein	None
3	NCU02197		riboflavin aldehyde-forming enzyme	None
3	NCU02257	pty-2	protein-tyrosine phosphatase 2	None
3	NCU02360		transmembrane protein UsgS	None
3	NCU02480		Short-chain dehydrogenase/reductase, short-chain dehydrogenase/reductase	None
3	NCU02487		hypothetical protein	None
3	NCU02789		hypothetical protein	None
3	NCU02885	stk-20	serine/threonine protein kinase-20	None
3	NCU02895		MutT/nudix family protein	None
3	NCU02918	mkr-6	polyketide synthase 6	None
3	NCU02925	fbm-1	fruiting body maturation-1	None
3	NCU02934		hypothetical protein	None
3	NCU02994		hypothetical protein	None
3	NCU03015		hypothetical protein	None
3	NCU03070		hypothetical protein	None
3	NCU03086		HpcH/HpaI aldolase/citrate lyase family protein	None
3	NCU03120		hypothetical protein	None
3	NCU03162		hypothetical protein	None
3	NCU03428		hypothetical protein	None
3	NCU03533	het-6	heterokaryon incompatibility protein 6	None
3	NCU03679		hypothetical protein	None
3	NCU03707		hypothetical protein	None
3	NCU03717	eif4E-2	translation initiation factor 4E	None
3	NCU03752		EBP domain-containing protein	None
3	NCU03753	ccg-1	clock controlled protein CCG-1	None
3	NCU03754		hypothetical protein	None
3	NCU03767	mch-2	mitochondrial chaperone-2	None
3	NCU03780		hypothetical protein	None
3	NCU03790		hypothetical protein	None
3	NCU03918	msp-26	hypothetical protein	None
3	NCU03996	gh6-1	exoglucanase 3	None
3	NCU04154		hypothetical protein	None
3	NCU04211		hypothetical protein	None
3	NCU04473	gt69-1	polysaccharide export protein	None
3	NCU04513	uce-14	ubiquitin-conjugating enzyme-14	None
3	NCU04628		hypothetical protein	None
3	NCU04635		hypothetical protein	None
3	NCU04819	trm-39	Fe(2+) transporter 3	None
3	NCU05022		hypothetical protein	None
3	NCU05199		hypothetical protein	None
3	NCU05307	gpr-22	hypothetical protein	None
3	NCU05411		pathway-specific nitrogen regulator	None
3	NCU05458		hypothetical protein	None
3	NCU05762		hypothetical protein	None
3	NCU05767		zinc finger transcription factor-10	None
3	NCU05909		hypothetical protein	None
3	NCU05974	gh16-7	cell wall glucanosyltransferase Mwg1	None
3	NCU06028	qa-1F	quinic acid utilization activator	None
3	NCU06111	gtp-26	guanine triphosphate binding-26	None
3	NCU06573	cea-9	chlorogenic acid esterase	None
3	NCU06583	stk-44	serine/threonine protein kinase-44	None
3	NCU06601		hypothetical protein	None
3	NCU06693		hypothetical protein	None
3	NCU06766	dcl-2	dicer-like protein 2	None
3	NCU06971	xlr-1	transcriptional activator xlnR	None
3	NCU07358		hypothetical protein	None
3	NCU07481		morphogenesis protein	None
3	NCU07705	clr-1	C6 finger domain-containing protein C6 finger domain-containing protein	None
3	NCU07769	gpr-30	hypothetical protein	None
3	NCU07834	rcn-1	MYB DNA-binding domain-containing protein	None
3	NCU08000		cutinase transcription factor 1 alpha	None
3	NCU08283		integral membrane channel protein	None
3	NCU08429	gpr-31	hypothetical protein	None
3	NCU08435	rrp3	RNA-dependent RNA polymerase	None
3	NCU08443		hypothetical protein	None
3	NCU08848		hypothetical protein	None
3	NCU08887		hypothetical protein	None
3	NCU09022	gpr-36	hypothetical protein	None
3	NCU09252		hypothetical protein	None
3	NCU09489	emp-11	Phosphoglycerate mutase	None
3	NCU09500		hypothetical protein	None
3	NCU09538	dpp-4	microsomal dipeptidase	None
3	NCU09575	cea-2	sterol esterase	None
3	NCU09638	pks-5	polyketide synthase 5	None
3	NCU09663	ce5-1	Axe2	None
3	NCU09706	dnl-2	DNA ligase-2	None
3	NCU09760		hypothetical protein	None
3	NCU09804		zinc finger transcription factor-43	None
3	NCU09829		hypothetical protein	None
3	NCU09855	nic-9	nicotinic acid-9	None
3	NCU09864	ovd-1	oxoisovalerate dehydrogenase-1	None
3	NCU09901	mrs-6	mRNA surveillance-6	None
3	NCU10853	stk-57	serine/threonine protein kinase-57, serine/threonine protein kinase-57, serine/threonine protein kinase-57, serine/threonine protein kinase-57, serine/threonine protein kinase-57	None
3	NCU06175	pex3	Peroxisomal membrane protein	Pex3p	YDR329C	PEX3
3	NCU05291		polyamine acetyltransferase	polyamine acetyltransferase	YDR071C	PAA1
3	NCU03846		DRAP deaminase, DRAP deaminase	pseudouridine synthase PUS9	YDL036C	PUS9	YOL066C	RIB2
3	NCU02420	aaa-2	AAA family ATPase	putative AAA family ATPase SAP1	YER047C	SAP1	YPL074W	YTA6
3	NCU03209	gh18-2	chitinase 1	putative chitinase	YDR371W	CTS2
3	NCU06756	uce-17	ubiquitin-protein ligase, ubiquitin-protein ligase	putative E3 ubiquitin-protein ligase HUL4	YJR036C	HUL4
3	NCU09432	sna-8	snare complex-8	putative Rab GTPase-binding protein SRO77	YBL106C	SRO77	YPR032W	SRO7
3	NCU06230	stk-39	serine/threonine protein kinase	putative serine/threonine protein kinase KSP1	YHR082C	KSP1
3	NCU02741	mei-3	MEI3	recombinase RAD51	YER095W	RAD51	YER179W	DMC1
3	NCU06701	ccr-1	cephalosporin C regulator 1	Rfx1p	YLR176C	RFX1
3	NCU02156		dsDNA-binding protein PDCD5	Sdd2p	YMR074C	SDD2
3	NCU01122		hypothetical protein	Sdd4p	YPR022C	SDD4
3	NCU06486	stk-43	serine/threonine protein kinase-43	serine/threonine protein kinase MEK1	YOR351C	MEK1
3	NCU04335	stk-30	protein kinase	serine/threonine protein kinase NPR1	YNL183C	NPR1	YOR267C	HRK1
3	NCU06177	camk-3	calcium/calmodulin-dependent protein kinase	serine/threonine protein kinase SAK1	YER129W	SAK1	YGL179C	TOS3
3	NCU01120	spo11	meiosis-specific topoisomerase Spo11	Spo11p	YHL022C	SPO11	YHL022C	SPO11
3	NCU02720		hypothetical protein	Sro9p	YCL037C	SRO9
3	NCU03659	prk-3	serine/threonine-protein kinase	TFIIH complex serine/threonine-protein kinase subunit KIN28	YDL108W	KIN28
3	NCU03877	fol-5	folate-5	trifunctional formate-tetrahydrofolate ligase/methenyltetrahydrofolate cyclohydrolase/methylenetetrahydrofolate dehydrogenase MIS1	YBR084W	MIS1	YGR204W	ADE3
3	NCU03862	tagl-4	triacylglycerol lipase-4	triglyceride lipase	YDR058C	TGL2	YDR058C	TGL2
3	NCU03495	pph-6 (pph-7?)	protein phosphatase-7	type 2C protein phosphatase PTC6	YCR079W	PTC6
3	NCU04326	stk-29	protein kinase	tyrosine protein kinase SWE1	YJL187C	SWE1	YJL187C	SWE1
3	NCU00335	msp-2	pre-mRNA-splicing factor cwc15	U2-type spliceosomal complex subunit CWC15	YDR163W	CWC15
3	NCU06626	stk-45	phosphoinositide 3-kinase regulatory subunit 4	ubiquitin-binding serine/threonine protein kinase VPS15	YBR097W	VPS15
3	NCU00658	mb-3	male barren-3 protein	Uso1p	YDL058W	USO1	YIL149C	MLP2	YKR095W	MLP1
3	NCU03883	vtc-1	vacuolar transporter chaperone 1	Vtc1p	YER072W	VTC1
3	NCU01994		transcription factor-1	Yap3p	YHL009C	YAP3
3	NCU01735	orp-1	hypothetical protein	Yro2p	YBR054W	YRO2	YCR021C	HSP30	YDR033W	MRH1
4	NCU01754	adh-1	alcohol dehydrogenase I, alcohol dehydrogenase I	alcohol dehydrogenase ADH5	YBR145W	ADH5	YCR105W	ADH7	YMR083W	ADH3	YMR303C	ADH2	YMR318C	ADH6	YOL086C	ADH1
4	NCU04321	mrc1	Mrc1-like-1	chromatin-modulating protein MRC1	YCL061C	MRC1	YCL061C	MRC1
4	NCU02203		zinc finger transcription factor-28	E3 ubiquitin-protein ligase HEL2	YDR266C	HEL2
4	NCU00019	fkh-1	FKH1	forkhead family transcription factor FKH1	YIL131C	FKH1	YNL068C	FKH2
4	NCU03813	fdh	formate dehydrogenase	formate dehydrogenase (NAD+)	YOR388C	FDH1	YPL275W	FDH2	YPL276W	N/A
4	NCU01792	hsp90a	heat shock protein 90-associated	Hsp90 cochaperone SBA1	YKL117W	SBA1	YKL117W	SBA1
4	NCU08052	aqp	aquaporin	hypothetical protein	YFL054C	N/A	YLL043W	FPS1
4	NCU00144		hypothetical protein	None
4	NCU00241		hypothetical protein	None
4	NCU00267		hypothetical protein	None
4	NCU00270		hypothetical protein	None
4	NCU00271		hypothetical protein	None
4	NCU00291		hypothetical protein	None
4	NCU00344		hypothetical protein	None
4	NCU00470	div-14	DNA repair protein Rad9, DNA repair protein rad9	None
4	NCU00491		hypothetical protein	None
4	NCU00642	gh35-1	Beta-galactosidase	None
4	NCU00808		zinc finger transcription factor-48	None
4	NCU00917		hypothetical protein	None
4	NCU00945	col-20	fungal specific transcription factor	None
4	NCU00957	acw-2	anchored cell wall protein 2	None
4	NCU01074		hypothetical protein	None
4	NCU01140	nic-11	nicotinic acid-11	None
4	NCU01285		hypothetical protein	None
4	NCU01321	trm-60	transport of metals-60	None
4	NCU01522	cdp-3	chromodomain protein-3	None
4	NCU01532		hypothetical protein	None
4	NCU01640	rpn-4	C2H2 transcription factor	None
4	NCU02035		helix-hairpin-helix domain-containing protein	None
4	NCU02151		WD repeat containing protein 23	None
4	NCU02178	sad-1	Suppressor of ascus dominance-1	None
4	NCU02692		hypothetical protein	None
4	NCU03370		hypothetical protein	None
4	NCU03517	rec-9	recombination-9	None
4	NCU03769	naf-2	nucleosome assembly factor-2	None
4	NCU03785		hypothetical protein	None
4	NCU03789	mdr-6	multi-drug resistance-6	None
4	NCU03861	gne-2	glutaminase-2	None
4	NCU04353		hypothetical protein	None
4	NCU04396		hypothetical protein	None
4	NCU04667		hypothetical protein	None
4	NCU05051	col-23	COL-23	None
4	NCU05308		transcription factor-25	None
4	NCU05395		hypothetical protein	None
4	NCU05710		hypothetical protein	None
4	NCU05733	acr-2	acriflavine sensitivity control protein acr-2	None
4	NCU05840		hypothetical protein	None
4	NCU05849		hypothetical protein	None
4	NCU05850		rubredoxin-NAD(+) reductase	None
4	NCU06006	stk-37	serine/threonine protein kinase-37	None
4	NCU06421	stk-41	serine/threonine protein kinase-41	None
4	NCU06422	stk-42	serine/threonine protein kinase-42	None
4	NCU06437		hypothetical protein	None
4	NCU06443		hypothetical protein	None
4	NCU06560		hypothetical protein	None
4	NCU06614		hypothetical protein	None
4	NCU06920		hypothetical protein	None
4	NCU07053	ahd-4	alhehyde dehydrogenase-4	None
4	NCU07151		hypothetical protein	None
4	NCU07221	hcp-1	two-component system protein A	None
4	NCU07534	qde-1	RNA-dependent RNA polymerase	None
4	NCU07538	gpr-27	hypothetical protein	None
4	NCU07575		hypothetical protein	None
4	NCU07618		hypothetical protein	None
4	NCU07880	prk-6	protein kinase	None
4	NCU08038	apf-2	appressorium formation-2	None
4	NCU08527		hypothetical protein	None
4	NCU08891		hypothetical protein	None
4	NCU09058	ech-5	enoyl-CoA hydratase-5	None
4	NCU09520		hypothetical protein	None
4	NCU09823	gpr-39	hypothetical protein	None
4	NCU10004	stk-56	serine/threonine protein kinase-56	None
4	NCU10028		Bax Inhibitor family protein	None
4	NCU10080		hypothetical protein	None
4	NCU11295		hypothetical protein	None
4	NCU11819			None
4	NCU02930	mkr-3	pyridoxine-9	putative aryl-alcohol dehydrogenase	YJR155W	AAD10	YPR127W	N/A
4	NCU03197	stk-11	serine/threonine-protein kinase psk1, serine/threonine-protein kinase psk1	putative protein kinase YPK3	YBR028C	YPK3
4	NCU02751	mus-59	serine/threonine-protein kinase	serine/threonine protein kinase DUN1	YDL101C	DUN1
4	NCU00631	crf9-1	RING-13 protein	translocase ULS1	YOR191W	ULS1
4	NCU07075	cax	calcium/proton exchanger, calcium/proton exchanger	Vcx1p	YDL128W	VCX1
4	NCU06399		hypothetical protein	Yap6p	YDR259C	YAP6
5	NCU00088	npp-1	nitrophenylphosphatase-1	4-nitrophenylphosphatase	YDL236W	PHO13
5	NCU08379	sec61-3	hypothetical protein	Arf family guanine nucleotide exchange factor SBH2	YER019C-A	SBH2	YER087C-B	SBH1
5	NCU00122	apr-16	aspartyl protease-16	aspartyl aminopeptidase	YHR113W	APE4
5	NCU10009	abc-21	ATP-binding cassette transporter	ATP-binding cassette transporter SNQ2	YDR011W	SNQ2	YDR406W	PDR15	YIL013C	PDR11	YNR070W	PDR18	YOL075C	N/A	YOR011W	AUS1	YOR153W	PDR5	YOR328W	PDR10	YPL058C	PDR12
5	NCU02202	stk-14	serine/threonine kinase IREI	bifunctional endoribonuclease/protein kinase IRE1	YHR079C	IRE1
5	NCU02463		Bax Inhibitor family protein	Bxi1p	YNL305C	BXI1
5	NCU00682	pkac-2	serine/threonine-protein kinase PRKX	cAMP-dependent protein kinase catalytic subunit TPK3	YKL166C	TPK3	YPL203W	TPK2
5	NCU00104	hsp98	hsp98-like protein	chaperone ATPase HSP78	YDR258C	HSP78	YLL026W	HSP104
5	NCU07232	hsp30-2	heat shock protein 30-2	chaperone protein HSP26	YBR072W	HSP26
5	NCU00146	enr-6	endoplamic reticulum-6	Der1p	YBR201W	DER1	YDR411C	DFM1
5	NCU02563	trf-5	transcription elongation factor-5	Dst1p	YGL043W	DST1
5	NCU05220	ats-2	ATP synthase-2	F1F0 ATP synthase subunit f	YDR377W	ATP17
5	NCU00121	clc-1	chloride channel-1	Gef1p	YJR040W	GEF1
5	NCU15829	asd-4	GATA type zinc finger protein Asd4	Gzf3p	YJL110C	GZF3	YKR034W	DAL80
5	NCU09825	dnr-21	DNA repair-21	H3 histone acetyltransferase RTT109	YLL002W	RTT109
5	NCU02826	trm-16	sodium/calcium exchanger protein	hypothetical protein	YDL206W	N/A	YJR106W	ECM27
5	NCU04160		hypothetical protein	hypothetical protein	YNL058C	N/A
5	NCU00830	tcu-1	ctr copper transporter	low-affinity Cu transporter	YHR175W	CTR2	YLR411W	CTR3
5	NCU00023	fer-2	ferric reductase-2	None
5	NCU00246		hypothetical protein	None
5	NCU00290	abc-12	ABC transporter-12	None
5	NCU00350	eph-2	epoxide hydrolase-2	None
5	NCU00403		dTDP-D-glucose 4,6-dehydratase	None
5	NCU00738	cdp-2	chromodomain protein-2	None
5	NCU01045	grn	Ribonuclease T1	None
5	NCU01408	csn-3	COP9 signalosome subunit 3	None
5	NCU01409		ran-binding protein	None
5	NCU02084	aga-2	arginase-2	None
5	NCU02188	lat-1	arabinose-proton symporter	None
5	NCU02195	aap-23	high affinity methionine permease	None
5	NCU02238		pantothenate transporter liz1	None
5	NCU02240	gh61-1	endoglucanase II	None
5	NCU02522		hypothetical protein	None
5	NCU02699	sah-6	zinc finger transcription factor-14	None
5	NCU02787	sah-12	hypothetical protein	None
5	NCU02855	gh11-1	endo-1,4-beta-xylanase A	None
5	NCU02909	gh75-1	Chitosanase	None
5	NCU03603	cyb-6	Cytochrome b5	None
5	NCU03975	vad-9	zinc finger transcription factor-17	None
5	NCU04024		hypothetical protein	None
5	NCU04027	gh7-3	endoglucanase EG-1	None
5	NCU04084	fxr-1	FAD-dependent oxidoreductase-1	None
5	NCU04092	naa-2	N-acylethanolamine amidohydrolase-2	None
5	NCU04099	mcr-2	methylacyl-CoA racemase-2	None
5	NCU04298	aro-10	Pentafunctional arom polypeptide	None
5	NCU04371	fkr-3	peptidyl-prolyl cis-trans isomerase fkr-3	None
5	NCU04389	set-4	SET-4	None
5	NCU05035	vad-12	hypothetical protein	None
5	NCU05257	sah-8	transcription factor-22	None
5	NCU05460	suz-12	Polycomb protein SUZ12	None
5	NCU05863		hypothetical protein	None
5	NCU05964		developmental regulator VosA	None
5	NCU06119	set-5	SET-5	None
5	NCU06328		hypothetical protein	None
5	NCU06623		hypothetical protein	None
5	NCU07335		hypothetical protein	None
5	NCU07353		UPF0499 protein	None
5	NCU08042	clr-2	Cellulose degradation regulator 2	None
5	NCU08137		hypothetical protein	None
5	NCU09471		hypothetical protein	None
5	NCU09494		hypothetical protein	None
5	NCU10697	vad-16	hypothetical protein	None
5	NCU00677		phenylacetyl-CoA ligase	Pcs60p	YBR222C	PCS60	YBR222C	PCS60
5	NCU02738	pef-1	EF hand domain-containing protein	Pef1p	YGR058W	PEF1	YGR058W	PEF1
5	NCU04140	fkr-2	peptidyl-prolyl cis-trans isomerase fkr-2	peptidylprolyl isomerase FPR1	YNL135C	FPR1
5	NCU02842		hypothetical protein	Pin2p	YOR104W	PIN2
5	NCU04051	abc-17	GCN20	putative AAA family ATPase GCN20	YFR009W	GCN20
5	NCU02167	krev-1	krev-1	Ras family GTPase RSR1	YGR152C	RSR1
5	NCU07421		hypothetical protein	RNA-binding protein YRA1	YDR381W	YRA1
5	NCU03505		JmjC domain-containing histone demethylation protein 3D	Rph1p	YER169W	RPH1
5	NCU02294		hypothetical protein	Sys1p	YJL004C	SYS1
5	NCU00793	tps-1	trehalose phosphate synthase	trehalose 6-phosphate synthase/phosphatase complex subunit	YML100W	TSL1	YMR261C	TPS3
5	NCU02621	ada-16	zinc finger transcription factor-30	zinc-coordinating transcription factor SFP1	YLR403W	SFP1
6	NCU04242	prd-6	ATP-dependent helicase NAM7	ATP-dependent RNA helicase NAM7	YMR080C	NAM7	YMR080C	NAM7
6	NCU03623	uce-4	ubiquitin-conjugating enzyme-4	E2 ubiquitin-conjugating protein UBC7	YMR022W	UBC7
6	NCU00725		epsin-3	Ent3p	YJR125C	ENT3	YJR125C	ENT3
6	NCU04379	CSE1	neuronal calcium sensor 1	frequenin	YDR373W	FRQ1
6	NCU06472	hat-1	histone acetyltransferase type B catalytic subunit	histone acetyltransferase catalytic subunit HAT1	YPL001W	HAT1
6	NCU03894	stk-4	serine/threonine-protein kinase ste-20	mitogen-activated protein kinase kinase kinase kinase STE20	YHL007C	STE20	YNL298W	CLA4	YOL113W	SKM1
6	NCU00028	hgd-1	hydroxymethylglutathione dehydrogenase-1	None
6	NCU00284		hypothetical protein	None
6	NCU01782		Ras guanyl-nucleotide exchange factor RasGEF	None
6	NCU01926		hypothetical protein	None
6	NCU02209	ods	fatty acid metabolism-4	None
6	NCU02957	ada-18	hypothetical protein	None
6	NCU03523	stk-22	serine/threonine protein kinase	None
6	NCU03725	vib-1	VIB-1, VIB-1	None
6	NCU04108	iao-3	isoamyl alcohol oxidase-3	None
6	NCU08850	mus-18	UV-endonuclease UVE-1	None
6	NCU06038	mrp-59	ribosomal protein L36	putative mitochondrial 54S ribosomal protein RTC6	YPL183W-A	RTC6
6	NCU07966	trm-1	calcium-transporting ATPase 3	putative Na(+)-exporting P-type ATPase ENA5	YDR038C	ENA5	YDR039C	ENA2	YDR040C	ENA1
6	NCU03571	stk-23	serine/threonine protein kinase	serine/threonine protein kinase PKH1	YDR490C	PKH1	YOL100W	PKH2
6	NCU02133	sod-1	superoxide dismutase	superoxide dismutase SOD1	YJR104C	SOD1
6	NCU06941	pfo-2	prefoldin subunit 6	tubulin-binding prefolding complex subunit YKE2	YLR200W	YKE2
6	NCU02733	gol-2	golgi-2	Tvp23p	YDR084C	TVP23
6	NCU06269		FHA domain-containing protein	ubiquitin-conjugating protein DMA1	YHR115C	DMA1	YNL116W	DMA2
7	NCU00155	sgr-2	zinc finger transcription factor-44	Asg1p	YIL130W	ASG1	YJL206C	N/A
7	NCU09830	mig-12	ABC multidrug transporter	ATP-binding cassette transporter SNQ2	YDR011W	SNQ2	YDR406W	PDR15	YIL013C	PDR11	YNR070W	PDR18	YOL075C	N/A	YOR011W	AUS1	YOR153W	PDR5	YOR328W	PDR10	YPL058C	PDR12
7	NCU02364		zinc finger transcription factor-29	Bud20p	YLR074C	BUD20
7	NCU01564	mic-4	calcium dependent mitochondrial carrier protein	Ca(2+)-binding ATP:ADP antiporter SAL1	YNL083W	SAL1
7	NCU03804	can-1	serine/threonine-protein phosphatase 2B catalytic subunit, serine/threonine-protein phosphatase 2B catalytic subunit	calcineurin catalytic subunit A	YLR433C	CNA1	YML057W	CMP2
7	NCU02283	camk-2	calcium/calmodulin-dependent protein kinase type I	calmodulin-dependent protein kinase CMK1	YFR014C	CMK1	YOL016C	CMK2
7	NCU07975	dnr-12	DNA repair-12	DNA helicase RAD5	YLR032W	RAD5
7	NCU03073	(pole-4)	hypothetical protein	DNA polymerase epsilon noncatalytic subunit	YDR121W	DPB4
7	NCU03905	nap-1	hypothetical protein	DNA-binding transcription factor YAP1	YML007W	YAP1
7	NCU00299		peroxisomal D3,D2-enoyl-CoA isomerase	dodecenoyl-CoA isomerase	YLR284C	ECI1	YOR180C	DCI1
7	NCU05210	uvs-2	postreplication repair E3 ubiquitin-protein ligase rad-18	E3 ubiquitin-protein ligase RAD18	YCR066W	RAD18
7	NCU00526	lacc-7	laccase-7	ferroxidase FET5	YFL041W	FET5	YMR058W	FET3
7	NCU02542	emp-1	Hexokinase, hexokinase	glucokinase	YCL040W	GLK1	YDR516C	EMI2	YFR053C	HXK1	YGL253W	HXK2
7	NCU01642		hypothetical protein	GTPase-activating protein IRA1	YBR140C	IRA1	YOL081W	IRA2
7	NCU09995	nhp-1	hypothetical protein	high-mobility group nucleosome-binding protein	YBR089C-A	NHP6B	YPR052C	NHP6A
7	NCU03761		hypothetical protein	L-serine/L-threonine ammonia-lyase CHA1	YCL064C	CHA1	YIL167W	SDL1
7	NCU02230	msh2	DNA mismatch repair protein msh-2	mismatch repair ATPase MSH2	YOL090W	MSH2
7	NCU05385		hypothetical protein	mismatch repair protein MLH3	YPL164C	MLH3
7	NCU10895	msh4	mutS ortholog 4 protein	MutS family protein MSH4	YFL003C	MSH4
7	NCU04737	nst-1	chromatin regulatory protein sir2	NAD-dependent histone deacetylase SIR2	YDL042C	SIR2	YOL068C	HST1	YDR122W	KIN1	YLR096W	KIN2
7	NCU00130	gh1-1	Beta-glucosidase, beta-glucosidase	None
7	NCU00181	ppi-2	peptidyl-prolyl cis-trans isomerase-like 2	None
7	NCU00251	cpr-7	hypothetical protein	None
7	NCU00268		hypothetical protein	None
7	NCU00278		hypothetical protein	None
7	NCU00283		hypothetical protein	None
7	NCU00285		hypothetical protein	None
7	NCU00304		hypothetical protein	None
7	NCU00306	mdr-10	multi-drug resistance-10	None
7	NCU00346	std-5	steroid-5	None
7	NCU00422		curved DNA-binding protein curved DNA-binding protein	None
7	NCU00604		hypothetical protein	None
7	NCU00648	aap-5	choline transporter	None
7	NCU00694		hypothetical protein	None
7	NCU00788		hypothetical protein	None
7	NCU01033		hypothetical protein	None
7	NCU01097		hypothetical protein	None
7	NCU01466		hypothetical protein	None
7	NCU01830	hpd-1	hydroxyphenylpyruvate dioxygenase-1	None
7	NCU01853	bet-1	choline dehydrogenase	None
7	NCU02097		Short chain dehydrogenase	None
7	NCU02126		Isovaleryl-CoA dehydrogenase	None
7	NCU02173		zinc finger transcription factor-52	None
7	NCU02190	osb-4	oxysterol-binding protein-4	None
7	NCU02198		hypothetical protein	None
7	NCU02265	frq	period clock protein FRQ, period clock protein FRQ, period clock protein FRQ	None
7	NCU02307		hypothetical protein	None
7	NCU02576		zinc finger transcription factor-39	None
7	NCU02603		oxidoreductase	None
7	NCU02612	stv-1	starvation-1	None
7	NCU02653	mfs-20	allantoate permease	None
7	NCU02679	cea-1	carboxylesterase	None
7	NCU02752		zinc finger transcription factor-47	None
7	NCU02922	gpl-5	Short-chain dehydrogenase/reductase	None
7	NCU03013	acw-10	anchored cell wall protein 10, anchored cell wall protein 10	None
7	NCU03110		hypothetical protein	None
7	NCU03356		hypothetical protein	None
7	NCU03417		hypothetical protein	None
7	NCU03643	(far-2)	fatty acid regulation-2	None
7	NCU03699		zinc finger transcription factor-13	None
7	NCU03721		hypothetical protein	None
7	NCU03726		hypothetical protein	None
7	NCU03736		hypothetical protein	None
7	NCU03864		hypothetical protein	None
7	NCU03878	sgr-11	hypothetical protein	None
7	NCU04295	sgr-14	transcription factor-7	None
7	NCU04359		hypothetical protein	None
7	NCU04421	anx14	annexin XIV, annexin XIV	None
7	NCU04453	het-6	Heterokaryon incompatibility protein 6	None
7	NCU04561	mld-1	melanization defective-1	None
7	NCU04589	het-17	heterokaryon incompatibility-17	None
7	NCU04619		hypothetical protein	None
7	NCU04729	sgr-15	hypothetical protein	None
7	NCU04851		hypothetical protein	None
7	NCU05061	sgr-16	hypothetical protein	None
7	NCU05294		zinc finger transcription factor-40	None
7	NCU05521		pathogenicity protein pathogenicity protein	None
7	NCU05637		hypothetical protein	None
7	NCU05638	stk-34	serine/threonine protein kinase-34	None
7	NCU05730	qa-5	quinate-5	None
7	NCU05751	ce3-2	cellulose-binding protein	None
7	NCU05790	phy-2	phytochrome-like histidine kinase 2	None
7	NCU05858	fam-2	fatty acid oxygenase	None
7	NCU05961		DUF572 domain-containing protein	None
7	NCU06073		hypothetical protein	None
7	NCU06101		hypothetical protein	None
7	NCU06186		hypothetical protein	None
7	NCU06773	msp-35	Septal pore-associated protein putative	None
7	NCU06907		nuclear division-74	None
7	NCU06919		hypothetical protein	None
7	NCU06990		hypothetical protein	None
7	NCU07287		hypothetical protein	None
7	NCU07312	sgr-24	hypothetical protein	None
7	NCU07374		hypothetical protein	None
7	NCU07484	gh18-8	Chitinase	None
7	NCU07561		hypothetical protein	None
7	NCU08049		hypothetical protein	None
7	NCU08289	dmm-2	DNA methylation modulator-2, DNA methylation modulator-2	None
7	NCU08658		zinc finger transcription factor-50	None
7	NCU09333	ace-1	Zinc finger transcription factor ace-1	None
7	NCU09423		secreted protein	None
7	NCU09495	set-6	SET-6	None
7	NCU09529		hypothetical protein	None
7	NCU09549		zinc finger transcription factor-51	None
7	NCU09758		Ras guanine-nucleotide exchange protein Ras guanine-nucleotide exchange protein	None
7	NCU10501	sgr-33	hypothetical protein	None
7	NCU00632		type I phosphodiesterase/nucleotide pyrophosphatase	nucleotide diphosphatase/phosphodiesterase NPP1	YCR026C	NPP1	YEL016C	NPP2
7	NCU02269	mic-9	mitochondrial carnitine/acylcarnitine carrier protein	organic acid transporter	YBR104W	YMC2	YPR058W	YMC1
7	NCU04802	pex11	peroxisomal biogenesis factor, peroxisomal biogenesis factor	Pex11p	YOL147C	PEX11	YOL147C	PEX11
7	NCU03860		cAMP-regulated phosphoprotein family protein Igo1	phosphatase regulator	YHR132W-A	IGO2	YNL157W	IGO1
7	NCU02425		PH domain-containing protein PH domain-containing protein	phosphatidylinositol 4,5-bisphosphate-binding protein	YIL105C	SLM1	YNL047C	SLM2
7	NCU03972	rpn-7	proteasome regulatory particle	proteasome regulatory particle lid subunit RPN7	YPR108W	RPN7
7	NCU08177	stk-51	protein kinase, protein kinase	protein kinase IKS1	YJL057C	IKS1
7	NCU03333	pty-6	tyrosine-6	putative tyrosine protein phosphatase SIW14	YNL032W	SIW14
7	NCU06410	gtp-13	guanine triphosphate binding-13	Rab family GTPase YPT52	YKR014C	YPT52	YOR089C	VPS21
7	NCU00030	mnu-2	mitochondrial nuclease-2	ribonuclease	YJL208C	NUC1
7	NCU00308		NOL1/NOP2/Sun domain family protein	rRNA (cytosine-C5-)-methyltransferase RCM1	YNL022C	RCM1
7	NCU02724	sgr-5	transcription factor-21	Rtg3p	YBL103C	RTG3
7	NCU04755	stk-32	protein kinase domain-containing protein ppk32	Scy1p	YGL083W	SCY1	YGL083W	SCY1
7	NCU04595	prk-11	serine/threonine-protein kinase BUD32	serine/threonine protein kinase BUD32	YGR262C	BUD32
7	NCU06179	stk-5	serine/threonine-protein kinase hal4	serine/threonine protein kinase SAT4	YCR008W	SAT4
7	NCU02814	prd-4	serine/threonine-protein kinase chk2	serine/threonine/tyrosine protein kinase RAD53	YPL153C	RAD53
7	NCU04615	sin1	osmolarity two-component system protein sln1	Sln1p	YIL147C	SLN1
7	NCU04047	nup-19	hypothetical protein	Srp40p	YKR092C	SRP40
7	NCU06213		zinc finger transcription factor-9	SUMO ligase SIZ1	YDR409W	SIZ1
7	NCU09903	eef3-2	elongation factor 3-2	translation elongation factor EF-3	YLR249W	YEF3	YNL014W	HEF3	YPL226W	NEW1
7	NCU08158	dsp-4	dual specificity phosphatase	tyrosine protein phosphatase YVH1	YIR026C	YVH1
7	NCU03426	dsp-1	pps1 dual specificty phosphatase	tyrosine/serine/threonine protein phosphatase PPS1	YBR276C	PPS1
7	NCU06534		hypothetical protein	ubiquitin-protein ligase RKR1	YMR247C	RKR1
7	NCU00795	trm-14	membrane bound cation transporter	Vcx1p	YDL128W	VCX1
8	NCU03076	pcd-2	pyrroline-5-carboxylate dehydrogenase-2	1-pyrroline-5-carboxylate dehydrogenase	YHR037W	PUT2
8	NCU00414	ad-15	Adenosine kinase	adenosine kinase	YJR105W	ADO1
8	NCU02705	apa-3	F1F0 ATP synthase assembly protein Atp10	Atp10p	YLR393W	ATP10
8	NCU02422	apg-7	ATG9 protein	autophagy protein ATG9	YDL149W	ATG9
8	NCU04601		hypothetical protein	Axl2p	YIL140W	AXL2
8	NCU02498	cul-3	Cullin-3	cullin CUL3	YGR003W	CUL3
8	NCU02113	uce-7	ubiquitin-conjugating enzyme-7	E2 ubiquitin-conjugating protein UBC13	YDR092W	UBC13
8	NCU09068	nit-2	nitrogen catabolic enzyme regulatory protein	Gat1p	YFL021W	GAT1
8	NCU00575	gki-2	glucokinase-2	glucokinase	YCL040W	GLK1	YDR516C	EMI2	YFR053C	HXK1	YGL253W	HXK2
8	NCU00326		calcium homeostasis protein Regucalcin	hypothetical protein	YBR053C	N/A
8	NCU02299		NADP-dependent leukotriene B4 12-hydroxydehydrogenase	hypothetical protein	YML131W	N/A
8	NCU03859		MYG1 protein	hypothetical protein	YER156C	N/A
8	NCU02413	rrg-2	transcription factor prr1	kinase-regulated stress-responsive transcription factor SKN7	YHR206W	SKN7
8	NCU05225	nde-1	mitochondrial NADH dehydrogenase	NADH-ubiquinone reductase (H(+)-translocating) NDE2	YDL085W	NDE2	YML120C	NDI1	YMR145C	NDE1
8	NCU00478	acon-2	aconidiate-2, aconidiate-2	None
8	NCU00545		hypothetical protein	None
8	NCU00746		hypothetical protein	None
8	NCU00749	chc-1	conidiation at high carbon dioxide-1 protein	None
8	NCU00782	mfs-16	pantothenate transporter liz1	None
8	NCU01173		hypothetical protein	None
8	NCU02712	ace-10	acetate-10	None
8	NCU02800	trm-55	transport of metals-55	None
8	NCU02910		hypothetical protein	None
8	NCU03967	vvd	vivid PAS protein VVD	None
8	NCU04533	app	DUF1881 domain-containing protein	None
8	NCU04827	vad-10	hypothetical protein	None
8	NCU06407	vad-3	zinc finger transcription factor 1	None
8	NCU08225	trm-34	high affinity nickel transporter nic1	None
8	NCU08560		hypothetical protein	None
8	NCU09189	stk-54	serine/threonine protein kinase-54	None
8	NCU09615	vad-14	hypothetical protein	None
8	NCU05942	pca-3	proteasome component Y13	proteasome core particle subunit alpha 3	YGR135W	PRE9
8	NCU00034		prenyl cysteine carboxyl methyltransferase Ste14	protein-S-isoprenylcysteine carboxyl O-methyltransferase	YDR410C	STE14
8	NCU00196	rho-8	rho GTPase activator	Sac7p	YDR389W	SAC7	YOR134W	BAG7
8	NCU04143	stk-26	protein kinase	serine/threonine protein kinase PRR1	YKL116C	PRR1
8	NCU06249	stk-40	serine/threonine protein kinase	serine/threonine protein kinase PSK1	YAL017W	PSK1	YOL045W	PSK2
8	NCU03200	stk-10	serine/threonine-protein kinase sck1	serine/threonine protein kinase SCH9	YHR205W	SCH9
8	NCU02223		hypothetical protein	Taf12p	YDR145W	TAF12
9	NCU00168	gpl-1	glycerophospholipid-2	1-acylglycerol-3-phosphate O-acyltransferase SLC1	YDL052C	SLC1
9	NCU00237	pur-1	purine-1	3',5'-cyclic-nucleotide phosphodiesterase PDE1	YGL248W	PDE1
9	NCU00548		MutT/nudix family protein	ADP-ribose diphosphatase	YBR111C	YSA1
9	NCU02091	gh47-7	ER glycosyl hydrolase	alpha-1,2-mannosidase MNL1	YHR204W	MNL1
9	NCU02333	aga-1	Arginase, arginase	arginase	YPL111W	CAR1
9	NCU04179	sah-1	C2H2 transcription factor	Azf1p	YOR113W	AZF1	YOR113W	AZF1
9	NCU01242	div-7	G2/mitotic-specific cyclin	B-type cyclin CLB3	YDL155W	CLB3	YGR108W	CLB1	YGR109C	CLB6	YLR210W	CLB4	YPR119W	CLB2
9	NCU01178	emp-17	embden-meyerhof pathway-17	bifunctional fructose-2,6-bisphosphate 2-phosphatase/6-phosphofructo-2-kinase	YLR345W	N/A
9	NCU00792		branched-chain-amino-acid aminotransferase	branched-chain-amino-acid transaminase BAT1	YHR208W	BAT1	YJR148W	BAT2
9	NCU00355	cat-3	catalase-3	catalase A	YDR256C	CTA1	YGR088W	CTT1
9	NCU03406	trf-6	transcription elongation factor-6	elongin C	YPL046C	ELC1
9	NCU03938	aod-5	alternative oxidase-5	Ert1p	YBR239C	ERT1
9	NCU02948	ncw-4	non-anchored cell wall protein 4	flavodoxin-like fold family protein	YCR004C	YCP4	YDR032C	PST2
9	NCU00227		mitochondrial cation transporter	Fsf1p	YOR271C	FSF1
9	NCU00389		developmentally regulated GTP-binding protein 1	GTP-binding protein RBG1	YAL036C	RBG1
9	NCU00728		hypothetical protein	Hol1p	YNR055C	HOL1	YNR055C	HOL1
9	NCU07262	trm-29	hypothetical protein	metal cation transporter MSC2	YDR205W	MSC2
9	NCU04452	mig-3	12-oxophytodienoate reductase 1	NADPH dehydrogenase	YHR179W	OYE2	YPL171C	OYE3
9	NCU00100	sah-13	hypothetical protein	None
9	NCU00298	mfs-1	MFS monocarboxylate transporter	None
9	NCU00307		hypothetical protein	None
9	NCU00320		hypothetical protein	None
9	NCU00709	gh3-8	Beta-xylosidase	None
9	NCU00710	ce1-4	Acetyl xylan esterase	None
9	NCU00730		hypothetical protein	None
9	NCU01009		hypothetical protein	None
9	NCU01147	tyr-5	tyrosine-5	None
9	NCU01320	gst-3	Glutathione S-transferase	None
9	NCU01366	cpr-5	hypothetical protein	None
9	NCU01704		NADP:D-xylose dehydrogenase	None
9	NCU02119		capsule protein	None
9	NCU02328		O-methyltransferase	None
9	NCU02502	std-6	steroid-6	None
9	NCU02550	gh36-1	Alpha-galactosidase	None
9	NCU02688	uce-10	ubiquitin-conjugating enzyme-10	None
9	NCU02713	csp-1	conidial separation-1	None
9	NCU02904		alpha/beta hydrolase fold protein	None
9	NCU03184	sah-7	zinc finger transcription factor-21	None
9	NCU03373		hypothetical protein	None
9	NCU03489	sah-4	COL-21, COL-21	None
9	NCU03681		hypothetical protein	None
9	NCU03750	cmd-2	calmodulin-2	None
9	NCU04037	gt15-2	hypothetical protein	None
9	NCU04076	trm-47	copper resistance-associated P-type ATPase	None
9	NCU04089	cyp450-6	pisatin demethylase	None
9	NCU04622		hypothetical protein	None
9	NCU04650		hypothetical protein	None
9	NCU04818	trm-26	cation diffusion facilitator 1	None
9	NCU04939		hypothetical protein	None
9	NCU05565		hypothetical protein	None
9	NCU05584		hypothetical protein	None
9	NCU05643		hypothetical protein	None
9	NCU06210		hypothetical protein	None
9	NCU06337		hypothetical protein	None
9	NCU06427		hypothetical protein	None
9	NCU06699	trm-28	cation diffusion facilitator 1	None
9	NCU06948		efhand domain-containing protein	None
9	NCU07204		hypothetical protein	None
9	NCU07496	set-7	SET domain-containing protein 7	None
9	NCU07511	het-14	hypothetical protein	None
9	NCU07586	sah-9	hypothetical protein	None
9	NCU08062	cyp450-17	Cytochrome P450 monooxygenase	None
9	NCU08294	nit-4	nitrogen assimilation transcription factor nit-4	None
9	NCU08859		hypothetical protein	None
9	NCU09033	sah-10	zinc finger transcription factor-46	None
9	NCU09115	cyp450-23	cytochrome P450 52A11	None
9	NCU09194	nuc-9	nuclease-9	None
9	NCU09329	svd-4	hypothetical protein	None
9	NCU09350	apr-14	aspartyl protease-14	None
9	NCU16599	sah-11	zinc finger transcription factor-49	None
9	NCU05119		hypothetical protein	Pet117p	YER058W	PET117
9	NCU07669	pco-1	purine utilization positive regulator	Ppr1p	YLR014C	PPR1
9	NCU07378	stk-12	serine threonine protein kinase	protein kinase RIM15	YFL033C	RIM15
9	NCU04195	pup-6	purine-cytosine permease FCY21	purine-cytosine permease	YER056C	FCY2	YER060W	FCY21	YER060W-A	FCY22
9	NCU02544	abc-11	ABC transporter-11	putative ATP-dependent permease ADP1	YCR011C	ADP1
9	NCU01183	gtp-1	GTP-binding protein 1	Rbg2p	YGR173W	RBG2
9	NCU00173	ce1-2	esterase D	S-formylglutathione hydrolase	YJL068C	N/A
9	NCU02358		sds23	Sds24p	YBR214W	SDS24	YGL056C	SDS23
9	NCU08706	aaa-1	AAA family ATPase	ssDNA-dependent ATPase MGS1	YNL218W	MGS1
9	NCU00035	dga-2	diacylglycerol acyltransferase-2	sterol acyltransferase	YNR019W	ARE2
9	NCU01213	sod-2	superoxide dismutase	superoxide dismutase SOD2	YHR008C	SOD2
9	NCU00580	ate-1	acyl-CoA thioesterase-1	Tes1p	YJR019C	TES1
10	NCU06238	arp-8	chromatin remodeling complex subunit	Arp8p	YOR141C	ARP8
10	NCU03033	sgr-6	transcription factor-26	Hap2p	YGL237C	HAP2
10	NCU00038	sgr-1	zinc finger transcription factor-32	None
10	NCU01796	chap	CDP-2- and HDA-1 associating protein	None
10	NCU08184	sgr-28	hypothetical protein	None
10	NCU09974	czt-1	fungal specific transcription factor domain-containing protein fungal specific transcription factor domain-containing protein	None
10	NCU08003	ada-22	porin-binding domain protein-3	Rsc8p	YFR037C	RSC8	YJL176C	SWI3
10	NCU08807	cre-1	DNA-binding protein cre-1	transcription factor MIG1	YGL035C	MIG1
11	NCU00090	pacc-1	pH-response transcription factor pacC/RIM101	alkaline-responsive transcriptional regulator RIM101	YHL027W	RIM101
11	NCU04306		methionine aminopeptidase-2	methionine aminopeptidase	YBL091C	MAP2	YBL091C	MAP2
11	NCU00582	cry	cryptochrome DASH	None
11	NCU03868		hypothetical protein	None
11	NCU04310		hypothetical protein	None
11	NCU07816	trm-22	magnesium and cobalt transporter CorA	None
11	NCU08227	gh12-1	hypothetical protein	None
11	NCU00041	gng-1	guanine nucleotide-binding protein subunit gamma	Ste18p	YJR086W	STE18
12	NCU05267		nonsense-mediated mRNA decay factor	Nmd2p	YHR077C	NMD2
12	NCU00471		hypothetical protein	None
12	NCU00810	gh2-3	Beta-galactosidase	None
12	NCU01924		hypothetical protein	None
12	NCU03716		hypothetical protein	None
12	NCU00045		PHD finger domain-containing protein	Nto1p	YPR031W	NTO1
12	NCU08380	csp-6	plasma membrane phosphatase required for sodium stress response, plasma membrane phosphatase required for sodium stress response, plasma membrane phosphatase required for sodium stress response	phosphatase	YLL010C	PSR1	YLR019W	PSR2
12	NCU04198	cac-1	chromatin assembly-1 protein	Rlf2p	YPR018W	RLF2	YPR018W	RLF2
13	NCU00135	gpl-1	Phosphatidyl synthase, phosphatidyl synthase	cardiolipin synthase	YDL142C	CRD1
13	NCU02630	hsp78	heat shock protein 78	chaperone ATPase HSP78	YDR258C	HSP78	YLL026W	HSP104
13	NCU00095	rpo-1	tetratricopeptide repeat protein 1	Ctr9p	YOL145C	CTR9
13	NCU07544	upl-1	ubiquitin ligase BRE1, ubiquitin ligase BRE1	E3 ubiquitin-protein ligase BRE1	YDL074C	BRE1
13	NCU02963	pfo-1	c-myc binding protein	Gim5p	YML094W	GIM5	YML094W	GIM5
13	NCU02475	gyd-1	glycine dehydrogenase	glycine decarboxylase subunit P	YMR189W	GCV2
13	NCU08948	pph-11	NIF domain-containing protein NIF domain-containing protein	Nem1-Spo7 phosphatase catalytic subunit NEM1	YHR004C	NEM1
13	NCU02666	ada-17	zinc finger transcription factor-58	None
13	NCU05890	mrp-63	hypothetical protein	None
13	NCU06145	ada-21	RING-6	None
13	NCU04600	pph-8	protein phosphatase-9	type 2C protein phosphatase PTC3	YBL056W	PTC3	YER089C	PTC2
13	NCU03277	pex10	RING-1	ubiquitin-protein ligase peroxin 10	YDR265W	PEX10
14	NCU00097	bek-1	BEAK-1	Cup9p	YPL177C	CUP9
14	NCU03713	gda1	guanosine-diphosphatase	guanosine diphosphatase	YEL042W	GDA1
14	NCU02336	gt90-2	capsule associated protein	None
14	NCU04044	nuo51	NADH2 dehydrogenase flavoprotein 1	None
14	NCU06390		hypothetical protein	None
14	NCU07139	bek-2	BEAK-2	None
14	NCU08744	vsd-2	hypothetical protein	None
14	NCU00914	stk-16	serine/threonine protein kinase, serine/threonine protein kinase	putative serine/threonine protein kinase KIN4	YOR233W	KIN4	YPL141C	FRK1
14	NCU09064	stk-53	serine/threonine protein kinase-53	serine/threonine protein kinase	YCL024W	KCC4	YDR477W	SNF1	YDR507C	GIN4	YKL101W	HSL1
15	NCU02296	aln-1	Allantoinase	allantoinase	YIR027C	DAL1
15	NCU01868	sut-25	sugar transporter-25	alpha-glucoside permease	YDL247W	MPH2	YGR289C	MAL11	YJR160C	MPH3	YBR298C	MAL31
15	NCU08989	adr-2	ADP-ribosylation factor 1	Arf family GTPase ARL1	YBR164C	ARL1
15	NCU05591	abc-5	ABC transporter CDR4	ATP-binding cassette transporter SNQ2	YDR011W	SNQ2	YDR406W	PDR15	YIL013C	PDR11	YNR070W	PDR18	YOL075C	N/A	YOR011W	AUS1	YOR153W	PDR5	YOR328W	PDR10	YPL058C	PDR12
15	NCU02524	rho-5	rho GAP domain-containing protein	Bem3p	YPL115C	BEM3
15	NCU00671		beige/BEACH domain-containing protein	Bph1p	YCR032W	BPH1	YCR032W	BPH1
15	NCU02400	mcp-2	metacaspase-2	Ca(2+)-dependent cysteine protease MCA1	YOR197W	MCA1
15	NCU08791	cat-1	catalase-1	catalase A	YDR256C	CTA1	YGR088W	CTT1
15	NCU02391	sec24	protein transporter sec-24	COPII subunit SEC24	YIL109C	SEC24	YNL049C	SFB2
15	NCU05994	sgr-20	transcription factor-10	Dal81p	YIR023W	DAL81
15	NCU02515	dpp-1	dipeptidyl aminopeptidase	Dap2p	YHR028C	DAP2
15	NCU00163	alg-8	dolichyl pyrophosphate Glc1Man9GlcNAc2 alpha-1,3-glucosyltransferase	dolichyl-P-Glc:Glc1Man(9)GlcNAc(2)-PP-dolichol alpha-1,3-glucosyltransferase	YOR067C	ALG8
15	NCU02387		nuclear import and export protein Msn5	karyopherin MSN5	YDR335W	MSN5
15	NCU00622		Cell polarity protein	Kel1p	YHR158C	KEL1
15	NCU07879	trm-30	transport of metals-30	Mmt1p	YMR177W	MMT1	YPL224C	MMT2
15	NCU00437	nse-2	nitrilase-2	Nit1p	YIL164C	NIT1
15	NCU02245	stk-19	Protein kinase domain-containing protein	non-specific serine/threonine protein kinase	YPL150W	N/A
15	NCU00233	gh16-15	glycosyl hydrolase family 16-15	None
15	NCU00244	gt8-1	Glycosyl transferase, glycosyl transferase	None
15	NCU00263	spr-10	serine protease-10	None
15	NCU00295		hypothetical protein	None
15	NCU00297		hypothetical protein	None
15	NCU00860	trm-37	ZIP family zinc transporter	None
15	NCU01092	cem-5	condensing enzyme (mitochondrial)-5	None
15	NCU01151	mpr-1	calpain-B	None
15	NCU01312	rca-1	myb-like DNA-binding protein myb-1	None
15	NCU01833	nik-2	Two-component histidine kinase CHK-1	None
15	NCU02127	mcc-2	methylcrotonyl carboxylase-2	None
15	NCU02216	gh76-6	cell wall glycosyl hydrolase Dfg5	None
15	NCU02424		DnaJ and TPR domain-containing protein	None
15	NCU02915		hypothetical protein	None
15	NCU03077	sgr-8	hypothetical protein	None
15	NCU03164		two-component system response regulator	None
15	NCU03242	stk-21	serine/threonine-protein kinase CBK1	None
15	NCU03775		hypothetical protein	None
15	NCU03810		hypothetical protein	None
15	NCU03962		hypothetical protein	None
15	NCU04170		hypothetical protein	None
15	NCU04264		extracellular developmental signal biosynthesis protein FluG	None
15	NCU04445		hypothetical protein	None
15	NCU04583		acetyltransferase	None
15	NCU04697	cnh-1	cyanide hydratase	None
15	NCU04834	phy-1	sensor histidine kinase/response regulator	None
15	NCU05137	ncw-1	non-anchored cell wall protein 1	None
15	NCU05536	sgr-19	hypothetical protein	None
15	NCU05956	gh2-2	Beta-galactosidase	None
15	NCU06173	sgr-21	hypothetical protein	None
15	NCU06242		lectin family integral membrane protein	None
15	NCU06245	plc-1	phospholipase C	None
15	NCU07062	stk-49	protein kinase	None
15	NCU07428	tcu-3	copper transporter	None
15	NCU07900	sgr-26	hypothetical protein	None
15	NCU08063	sgr-27	kinetochore protein-18	None
15	NCU08490	trm-20	hypothetical protein	None
15	NCU08652	sgr-31	hypothetical protein	None
15	NCU09406	cuo-1	Copper amine oxidase	None
15	NCU10006	sgr-30	hypothetical protein	None
15	NCU02725		hypothetical protein	Npr3p	YHL023C	NPR3
15	NCU03092		nuclear localization sequence binding protein	Nsr1p	YGR159C	NSR1
15	NCU08151	dnr-26	DNA repair-26	polynucleotide 3'-phosphatase	YMR156C	TPP1
15	NCU02936	pro-7	proline-7	proline dehydrogenase	YLR142W	PUT1
15	NCU01613	pp-2	Protein arginine N-methyltransferase HSL7, protein arginine N-methyltransferase HSL7	protein arginine N-methyltransferase	YBR133C	HSL7
15	NCU00522	met-17	methionine-17	putative cystathionine beta-lyase	YHR112C	N/A
15	NCU02278		hypothetical protein	putative ferric-chelate reductase	YLR047C	FRE8	YLR047C	FRE8
15	NCU09326	gh17-4	hypothetical protein	putative glucan endo-1,3-beta-D-glucosidase	YGL028C	SCW11
15	NCU00107	mipr-1	mitochondrial inner membrane protease-1	putative metalloprotease	YNR020C	ATP23
15	NCU05046	ena-1	calcium-transporting ATPase 3	putative Na(+)-exporting P-type ATPase ENA5	YDR038C	ENA5	YDR039C	ENA2	YDR040C	ENA1
15	NCU03080		hypothetical protein	rhomboid protease PCP1	YGR101W	PCP1
15	NCU03892	sgr-12	hypothetical protein	Rsc9p	YML127W	RSC9
15	NCU08161	rhc-1	histone chaperone RTT106	Rtt106p	YNL206C	RTT106
15	NCU05242	sgr-17	zinc finger transcription factor-25	Sdd4p	YPR022C	SDD4
15	NCU04566	prk-10	protein kinase SNF1	serine/threonine protein kinase	YCL024W	KCC4	YDR477W	SNF1	YDR507C	GIN4	YKL101W	HSL1
15	NCU09212	camk-4	serine/threonine-protein kinase	serine/threonine protein kinase RCK2	YLR248W	RCK2
15	NCU00275		hypothetical protein	SUMO-targeted ubiquitin ligase complex subunit SLX8	YER116C	SLX8
15	NCU01767	pph-5	phophatase 2C family protein	type 2C protein phosphatase PTC5	YOR090C	PTC5	YOR090C	PTC5
15	NCU03435		mRNA surveillance-2	Upf3p	YGR072W	UPF3
15	NCU03649		hypothetical protein	UV-damaged DNA-binding protein RAD7	YJR052W	RAD7
16	NCU05758	pre-2	pheromone receptor	alpha-factor pheromone receptor STE2	YFL026W	STE2
16	NCU09175	gh17-3	GPI-anchored cell wall beta-1,3-endoglucanase EglC	glucan 1,3-beta-glucosidase	YGR282C	BGL2
16	NCU01154	sub-1	submerged protoperithecia-1, submerged protoperithecia-1	None
16	NCU01647	gtp-12	guanine triphosphate binding-12	None
16	NCU01706	vsd-6	MYB DNA-binding domain-containing protein	None
16	NCU01823		two-component sensor protein histidine protein kinase	None
16	NCU04438		hypothetical protein	None
16	NCU05024	ff-11	hypothetical protein	None
16	NCU06538		hypothetical protein	None
16	NCU07007	sub-2	submerged protoperithecia-2	None
16	NCU07268		hypothetical protein	None
16	NCU07617	acon-3	Acr1	None
16	NCU09387	fmf-1	female and male fertility protein 1	None
16	NCU09443	abc-25	hypothetical protein	None
16	NCU09576	ff-12	hypothetical protein	None
16	NCU09915	fsd-1	female sexual development-1 protein	None
16	NCU10142		hypothetical protein	None
16	NCU00553	rho-7	rho GTPase activator	Rgd1p	YBR260C	RGD1
16	NCU00657		hypothetical protein	Smc5-Smc6 complex subunit NSE4	YDL105W	NSE4	YDL105W	NSE4
16	NCU00138	pre-1	pheromone receptor pre-1	Ste3p	YKL178C	STE3
16	NCU03266	ff-10	hypothetical protein	Yox1p	YML027W	YOX1
17	NCU06648		polarized growth protein Boi2	Boi2p	YER114C	BOI2
17	NCU03911	fac-1	f-actin-capping protein subunit alpha	Cap1p	YKL007W	CAP1
17	NCU03718		PAP2 domain-containing protein	Cax4p	YGR036C	CAX4
17	NCU08012	exo70	exocyst complex protein exo70	GTP-Rho binding exocyst subunit EXO70	YJL085W	EXO70
17	NCU00157	csn-1	COP9 signalosome subunit 1	None
17	NCU02671	msn-1/seb-1	cutinase G-box binding protein	None
17	NCU03616	ras-2	Ras-2 protein	None
17	NCU08726	fl	fluffy	None
17	NCU03593	kal-1	homeobox domain-containing protein	Pho2p	YDL106C	PHO2
17	NCU04514	gtp-31	guanine triphosphate binding-31	Rab GTPase-activating protein MSB3	YNL293W	MSB3	YOL112W	MSB4
17	NCU00600	rho-3	Small Rho-type GTPase	Rho family GTPase RHO3	YIL118W	RHO3
17	NCU00434	pph-8	protein phosphatase-8	type 2C protein phosphatase PTC1	YDL006W	PTC1
18	NCU07471	fac-2	f-actin-capping protein subunit beta	F-actin-capping protein subunit beta	YIL034C	CAP2
18	NCU02234	mik-1	MAP kinase kinase kinase	mitogen-activated protein kinase kinase kinase BCK1	YJL095W	BCK1
18	NCU00158	trm-63(?)	transport of metals-63	mRNA splicing protein PRP18	YGR006W	PRP18
18	NCU00272	cul-4	ubiquitin ligase subunit CulD	None
18	NCU02211		hypothetical protein	None
18	NCU02896	ada-3	ADA-3	None
18	NCU07361	csn-4	CSN-4	None
18	NCU00421	snf5	SWI-SNF complex subunit	Snf5p	YBR289W	SNF5
19	NCU05830	aap-20	general amino-acid permease GAP1	arginine permease CAN1	YEL063C	CAN1	YKR039W	GAP1	YNL268W	LYP1	YNL270C	ALP1
19	NCU04117	abc-7	ATP-dependent permease MDL2	ATP-binding cassette permease MDL1	YLR188W	MDL1	YPL270W	MDL2
19	NCU03305	nca-1	calcium-transporting ATPase sarcoplasmic/endoplasmic reticulum type	Ca(2+)/Mn(2+)-transporting P-type ATPase PMR1	YGL167C	PMR1
19	NCU01643	exr-1	5'-3' exoribonuclease 2	chromatin-binding exonuclease XRN1	YGL173C	XRN1	YOR048C	RAT1
19	NCU02117	sym1	sym-1	ethanol metabolism protein	YLR251W	SYM1
19	NCU06042	fxr-5	FAD-dependent oxidoreductase-5	fumarate reductase	YEL047C	FRD1	YJR051W	OSM1
19	NCU09534	ara-2	peroxiredoxin HYR1	glutathione peroxidase GPX2	YBR244W	GPX2	YIR037W	HYR1	YKL026C	GPX1
19	NCU00166		isochorismatase domain-containing protein 2A	None
19	NCU00652	mb-2	male barren-2 protein	None
19	NCU01964		RING-9 protein	None
19	NCU01970		DUF718 domain-containing protein	None
19	NCU01997	abc-10	ABC transporter-10	None
19	NCU02019	fxr-2	FAD-dependent oxidoreductase-2	None
19	NCU05319		LysM domain-containing protein	None
19	NCU05786		hypothetical protein	None
19	NCU06095	csp-2	CP2 transcription factor, CP2 transcription factor	None
19	NCU06153		monooxygenase	None
19	NCU06689		hypothetical protein	None
19	NCU06946		hypothetical protein	None
19	NCU07298		CAIB/BAIF family enzyme	None
19	NCU07454		MAC1 interacting protein 1	None
19	NCU08128	cyp450-19	cytochrome-P450-like-19	None
19	NCU08167	sit-8	siderophore transport-8	None
19	NCU09784		hypothetical protein	None
19	NCU02150	stp-1	serine-threonine protein phosphatase-1	putative serine/threonine-protein phosphatase	YNL217W	N/A
20	NCU00352	drs2	phospholipid-transporting ATPase	aminophospholipid-translocating P4-type ATPase DRS2	YAL026C	DRS2	YDR093W	DNF2	YER166W	DNF1
20	NCU05232	ap2-2	AP-2 complex subunit beta	Apl1p	YJR005W	APL1	YKL135C	APL2
20	NCU09673	ap2-3	AP-2 complex subunit mu-1	Apm4p	YOL062C	APM4
20	NCU00467	csn-5	CSN-5	COP9 signalosome catalytic subunit RRI1	YDL216C	RRI1
20	NCU02094	vad-2	VAD-2, VAD-2	leucine-responsive transcriptional regulator LEU3	YLR451W	LEU3
20	NCU03314	mob-2a	MOB-2A	Mob2p	YFL034C-B	MOB2
20	NCU00171	cmd-3	calmodulin-3	None
20	NCU00203	nst-5	SIR2 family histone deacetylase	None
20	NCU00329	vad-1	VAD-1	None
20	NCU02114	div-8	G1/S-specific cyclin Cln1	None
20	NCU06411	vad-4	VAD-4	None
20	NCU06605	dim-8	DNA damage-binding protein 1	None
20	NCU08301	pph-4	calcineurin-like phosphoesterase	None
20	NCU04534	nmp-1	nuclear migration protein NudF-2	Pac1p	YOR269W	PAC1	YOR269W	PAC1
20	NCU01498	ime-2	serine/threonine-protein kinase MAK	protein kinase IME2	YJL106W	IME2
20	NCU00277		hypothetical protein	Scp1p	YOR367W	SCP1
20	NCU07296	cot-1	serine/threonine-protein kinase orb6	serine/threonine protein kinase CBK1	YNL161W	CBK1
20	NCU00566		Synaptobrevin	SNAP receptor SNC1	YAL030W	SNC1	YOR327C	SNC2
20	NCU03115	spa2	spa2-like protein	Spa2p	YLL021W	SPA2
21	NCU06052		DnaJ domain-containing protein	Djp1p	YIR004W	DJP1
21	NCU01229	elp3	elongator complex protein 3	Elongator subunit ELP3	YPL086C	ELP3
21	NCU04003	erp-1	Erp1-like-1	Erp1p	YAR002C-A	ERP1	YGL002W	ERP6	YHR110W	ERP5
21	NCU03068	pdx-3	glycerol-3-phosphate phosphatase 1	glycerol-1-phosphatase HOR2	YER062C	GPP2	YIL053W	GPP1
21	NCU07018	had-4	histone deacetylase HosB	histone deacetylase	YPL116W	HOS3
21	NCU00178	rpo-26	RNA polymerase-26	Kti12p	YKL110C	KTI12
21	NCU03281	tcu-2	TCU-2, TCU-2	low-affinity Cu transporter	YHR175W	CTR2	YLR411W	CTR3
21	NCU00481	mpr-5	a-pheromone processing metallopeptidase Ste23	metalloendopeptidase	YLR389C	STE23
21	NCU04859	nst-4	Hst3p	NAD-dependent histone deacetylase HST4	YDR191W	HST4	YOR025W	HST3
21	NCU00223	vad-7	transcription factor-3	None
21	NCU00288		hypothetical protein	None
21	NCU00496		hypothetical protein	None
21	NCU00734	cpr-4	Ulp1 protease	None
21	NCU00923	tob37	topogenesis of outer membrane beta barrel protein 37	None
21	NCU01181	acd-3	acyl-CoA dehydrogenase family member 11	None
21	NCU02344	gh61-12	fungal cellulose binding domain-containing protein	None
21	NCU02456	trm-8	potassium transporter	None
21	NCU02663	lys-10	lysine-10	None
21	NCU02764	Rsp	Round spore	None
21	NCU02768		transcription factor-20	None
21	NCU03032	bet-6	betaine-6	None
21	NCU03125		NIMA-interacting protein TinC	None
21	NCU03169		hypothetical protein	None
21	NCU03340	cox-15	cytochrome-c oxidase chain VIIc	None
21	NCU03600	gtp-5	guanine triphosphate binding-5	None
21	NCU03968		hypothetical protein	None
21	NCU04401	fba-2	Fructose-bisphosphate aldolase	None
21	NCU04669		hypothetical protein	None
21	NCU04731	sah-2	Sterol regulatory element binding protein sah-2, putative	None
21	NCU06953		hypothetical protein	None
21	NCU07535	sah-3	SAH-3	None
21	NCU07559		hypothetical protein	None
21	NCU07728	sre	siderophore regulation protein	None
21	NCU08537		hypothetical protein	None
21	NCU09434	sms-2	meiotic silencing suppressor 2	None
21	NCU04185	gsk-3	protein kinase gsk3	putative serine/threonine protein kinase MRK1	YDL079C	MRK1	YMR139W	RIM11
21	NCU08346	mus-58	serine/threonine protein kinase	serine/threonine protein kinase CHK1	YBR274W	CHK1
21	NCU01345	asl-1	ascospore lethal-1	Sko1p	YNL167C	SKO1
21	NCU00754	mdr-2	multidrug resistant protein	spermine transporter	YGR138C	TPO2	YPR156C	TPO3
21	NCU08055	idi-4	zip-like-1	Yap7p	YOL028C	YAP7
21	NCU06704		hypothetical protein	Ysy6p	YBR162W-A	YSY6
21	NCU07709	trm-32	cation efflux system protein czcD	Zn(2+) transporter ZRC1	YMR243C	ZRC1	YOR316C	COT1
22	NCU00333	adr-6	ADP-ribosylation factor family protein ADP-ribosylation factor family protein	Arf family GTPase ARL3	YPL051W	ARL3
22	NCU08468	bud6	actin-interacting protein	Bud6p	YLR319C	BUD6
22	NCU07531	trm-49	copper-transporting ATPase	cation-transporting P-type ATPase PCA1	YBR295W	PCA1
22	NCU03650	rad16	DNA repair protein RAD16	DNA repair protein RAD16	YBR114W	RAD16
22	NCU08936	ccg-15	clock-controlled gene-15, clock-controlled gene-15	Ecm33p	YBR078W	ECM33
22	NCU00376	gtp-28	guanine triphosphate binding-28	Gtr2p	YGR163W	GTR2
22	NCU00495		SipA3	Lam1p	YHR155W	LAM1	YNL257C	SIP3
22	NCU00243	mal3	microtubule-associated protein RP/EB family member 1	microtubule-binding protein BIM1	YER016W	BIM1
22	NCU00187	mig-11	carboxyvinyl-carboxyphosphonate phosphorylmutase	None
22	NCU01459	ts	tan spore protein	None
22	NCU01940	ptk-2	serine/threonine protein kinase	None
22	NCU02182	sgr-3	Telomere binding protein	None
22	NCU02343	gh51-1	alpha-L-arabinofuranosidase 2	None
22	NCU02352	mic-11	solute carrier family 25 protein	None
22	NCU02614	nup-13	peptidyl-prolyl cis-trans isomerase H	None
22	NCU03667		hypothetical protein	None
22	NCU04395	neg-1	endo-1,6-beta-D-glucanase	None
22	NCU05383	sgr-18	fungal specific transcription factor	None
22	NCU05829	gpr-23	hypothetical protein	None
22	NCU06330	dsp-3	hypothetical protein	None
22	NCU06503	sgr-22	zinc finger transcription factor-24	None
22	NCU06729	gna-2	G-protein alpha subunit, G-protein alpha subunit	None
22	NCU07649	gpr-29	Integral membrane protein	None
22	NCU09364	hsp30	Hsp30-like protein	None
22	NCU09556	sgr-29	hypothetical protein	None
22	NCU03246	cdc-14	tyrosine-protein phosphatase CDC14	phosphoprotein phosphatase CDC14	YFR028C	CDC14
22	NCU07459	prm-1	protein arginine N-methyltransferase 1	protein-arginine omega-N methyltransferase HMT1	YBR034C	HMT1
22	NCU08343		RGS domain-containing protein	Rax1p	YOR301W	RAX1
22	NCU03045		cellular morphogenesis protein	Rax2p	YLR084C	RAX2
22	NCU04022	sgr-13	zinc finger transcription factor-27	Rei1p	YBR267W	REI1	YLR387C	REH1
22	NCU03244	sgr-9	WD repeat protein	Swd3p	YBR175W	SWD3
22	NCU03826	eef1B-gamma	elongation factor 1-gamma	translation elongation factor EF1B gamma	YKL081W	TEF4	YPL048W	CAM1
23	NCU02090	ad-10	adenine-10	adenine phosphoribosyltransferase APT1	YML022W	APT1
23	NCU00340	pp-1	transcription factor steA	homeodomain family transcription factor STE12	YHR084W	STE12
23	NCU01335	cdc15	cell division control protein 15	None
23	NCU02695	ada-23	hypothetical protein	None
23	NCU03320	ada-4	all development altered-4	None
23	NCU05157	trm-27	cation diffusion facilitator 10	None
23	NCU07622	rga	hypothetical protein	None
23	NCU08648	nuc-8	nuclease-8	None
23	NCU09208	ada-11	transcription factor-9	SAGA complex subunit SPT8	YLR055C	SPT8
23	NCU00188	apg-1	ATG1 protein	serine/threonine protein kinase ATG1	YGL180W	ATG1
23	NCU09740	wal-5	cell wall-5	Tao3p	YIL129C	TAO3
24	NCU00202	crn	coronin-6	Crn1p	YLR429W	CRN1
24	NCU03854		D-tyrosyl-tRNA(Tyr) deacylase	D-tyrosyl-tRNA(Tyr) deacylase	YDL219W	DTD1
24	NCU10155	pole-2	DNA polymerase epsilon subunit B	DNA polymerase epsilon noncatalytic subunit	YPR175W	DPB2
24	NCU00440	gnb-1	guanine nucleotide-binding protein beta subunit	G protein subunit beta	YOR212W	STE4
24	NCU08319	(regulator of flbA)	developmental regulator flbA, developmental regulator flbA	GTPase-activating protein SST2	YLR452C	SST2
24	NCU06493	gna-1	heterotrimeric G protein	guanine nucleotide-binding protein subunit alpha	YER020W	GPA2	YHR005C	GPA1
24	NCU04035	hir-1	hir-1	Hir1p	YBL008W	HIR1
24	NCU03937		intermediate filament protein	Mdm1p	YML104C	MDM1
24	NCU00441		phosducin	None
24	NCU01386	ada-10	hypothetical protein	None
24	NCU04866	ada-6	ADA-6	None
24	NCU09611	fak	fructosamine-3-kinase	None
24	NCU07530	trm-35	transporter smf2	putative divalent metal ion transporter SMF3	YLR034C	SMF3	YOL122C	SMF1
25	NCU05196	djc-3	mitochondrial DnaJ chaperone, mitochondrial DnaJ chaperone	Mdj1p	YFL016C	MDJ1
25	NCU00220		hypothetical protein	mediator complex subunit NUT2	YPR168W	NUT2
25	NCU02794	So	Fso1	None
25	NCU04540	fwd-1	F-box/WD-40 domain-containing protein 1	None
25	NCU05655	stk-35	serine/threonine protein kinase-35	None
25	NCU06366	trm-18	Ca2+/H+ antiporter, Ca2+/H+ antiporter	None
25	NCU07624	nst-7	transcriptional regulator	None
25	NCU09815	mbp3	methylated-DNA-binding protein3	None
25	NCU08992		hypothetical protein	Pet100p	YDR079W	PET100
25	NCU07399	stk-9	serine/threonine protein kinase-9	putative serine/threonine protein kinase ENV7	YPL236C	ENV7
25	NCU09071	dbf-2	AGC/NDR protein kinase	serine/threonine-protein kinase DBF2	YGR092W	DBF2	YPR111W	DBF20
26	NCU03124	cka	casein kinase II subunit alpha	casein kinase 2 catalytic subunit CKA1	YIL035C	CKA1	YOR061W	CKA2
26	NCU07435	chs-8	chitin synthase-8	Chs5p	YLR330W	CHS5
26	NCU09106	crf10-1	clockswitch protein CSW-1	DNA-dependent ATPase FUN30	YAL019W	FUN30
26	NCU00224		hypothetical protein	None
26	NCU00231		hypothetical protein	None
26	NCU00245		hypothetical protein	None
26	NCU00250		hypothetical protein	None
26	NCU00720	tca-17	L-lactate dehydrogenase	None
26	NCU02815	os-1	histidine kinase	None
26	NCU03378		TOL	None
26	NCU08092		nipsnap family protein	None
26	NCU08795	stp-2	serine-threonine protein phosphatase-2	None
26	NCU08809	bdp-1	bromodomain protein-1	None
26	NCU03312	trm-21	CorA family metal ion transporter	putative Mg(2+) transporter MNR2	YKL064W	MNR2
26	NCU03366		hypothetical protein	Scd6p	YPR129W	SCD6
27	NCU00453	trm-3	sodium/hydrogen exchanger 3	bifunctional K:H/Na:H antiporter NHX1	YDR456W	NHX1
27	NCU04362	msp-28	pre-mRNA-splicing factor cwc-26	Bud13p	YGL174W	BUD13
27	NCU00274	mus-21	mutagen sensitive-21 protein	DNA-binding protein kinase TEL1	YBL088C	TEL1
27	NCU06066		hypothetical protein	mitochondrial 37S ribosomal protein YmS-T	YDL045W-A	MRP10
27	NCU00649	nic-6	Npt1p	nicotinate phosphoribosyltransferase	YOR209C	NPT1	YOR209C	NPT1
27	NCU01243	vsd-4	zinc finger transcription factor-41	None
27	NCU04673	dsd-1	zinc finger transcription factor-26	None
27	NCU05246	dnr-13	DNA repair-13	None
27	NCU05685	dsd-2	hypothetical protein	None
27	NCU05970	dsd-3	hypothetical protein	None
27	NCU06487	svd-3	hypothetical protein	None
27	NCU06306	crf5-1	chromatin remodeling factor 5-1	putative ATPase	YFR038W	IRC5
27	NCU00772	mst-1 (stk-6)	serine/threonine-protein kinase	putative serine/threonine protein kinase SPS1	YDR523C	SPS1	YHR102W	KIC1
27	NCU05064	vsd-7	zinc finger transcription factor-33	Rgm1p	YMR182C	RGM1	YPL230W	USV1
27	NCU07587	vsd-5	Swi6	transcriptional regulator SWI6	YLR182W	SWI6
28	NCU03944		WD repeat containing protein 2	Aip1p	YMR092C	AIP1
28	NCU05278	erg-5	cytochrome P450 61	C-22 sterol desaturase	YMR015C	ERG5
28	NCU07293		hypothetical protein	Clg1p	YGL215W	CLG1
28	NCU06362	gtp-22	guanine triphosphate binding-22	Gyp5p	YPL249C	GYP5
28	NCU06266	hlm-2	histone-lysine N-methyltransferase	histone methyltransferase DOT1	YDR440W	DOT1
28	NCU00289	tah-1	TAH-1, TAH-1	None
28	NCU00700	gpr-15	hypothetical protein	None
28	NCU01979	cdo-2	catechol dioxygenase-2	None
28	NCU03686	tah-3	oxidase assembly protein 2, oxidase assembly protein 2	None
28	NCU05598	asd-1	rhamnogalacturonase B	None
28	NCU05814		hypothetical protein	None
28	NCU07257		F-box domain-containing protein	None
28	NCU07735	tcg1	Grp1p	None
28	NCU07788	col-26	fungal specific transcription factor	None
28	NCU09034		mandelate racemase/muconate lactonizing enzyme family protein	None
29	NCU01269	div-5	nuclear division-34	Cdh1p	YGL003C	CDH1	YGL116W	CDC20
29	NCU01238	ada-9	phd transcription factor	histone demethylase	YJR119C	JHD2
29	NCU00377		LMBR1 domain-containing protein	None
29	NCU01765	nuo78	NADH:ubiquinone oxidoreductase 78	None
29	NCU08634	vsd-1	hypothetical protein	None
29	NCU00680	mcd-1	2-methylcitrate dehydratase	putative 2-methylcitrate dehydratase	YPR002W	PDH1	YPR002W	PDH1
29	NCU02681		translocation protein	Sec63 complex subunit SEC66	YBR171W	SEC66
29	NCU03187	nim-1	G2-specific protein kinase nimA	serine/threonine protein kinase KIN3	YAR018C	KIN3
29	NCU06252	dsp-2	pheromone receptor-3	tyrosine/serine/threonine protein phosphatase MSG5	YNL053W	MSG5
30	NCU06240	pkac-1	cAMP-dependent protein kinase type 3	cAMP-dependent protein kinase catalytic subunit TPK3	YKL166C	TPK3	YPL203W	TPK2
30	NCU04459	ada-19	SAGA complex subunit	chromatin-binding transcription regulator ADA2	YDR448W	ADA2
30	NCU00406	vel	protein kinase CHM1	mitogen-activated protein kinase kinase kinase kinase STE20	YHL007C	STE20	YNL298W	CLA4	YOL113W	SKM1
30	NCU08565	dow	hypothetical protein	None
30	NCU08927	dcd	dihydroceramide delta(4)-desaturase	None
30	NCU01797	nrc-2	serine/threonine-protein kinase nrc-2	putative serine/threonine protein kinase KIN82	YCR091W	KIN82	YNR047W	FPK1
30	NCU06910		Cell wall integrity and stress response component 1	Slg1p	YOR008C	SLG1
31	NCU06365	dbh-3	DEAD/DEAH box helicase	ATP-dependent 3'-5' DNA helicase	YDR291W	HRQ1
31	NCU00591	mcc-1	methylcrotonyl carboxylase-1	bifunctional urea carboxylase/allophanate hydrolase	YBR208C	DUR1	YBR218C	PYC2	YGL062W	PYC1
31	NCU02184	chit-1	chitinase-1, chitinase-1	Cts1p	YLR286C	CTS1
31	NCU01225	uce-13	ubiquitin-conjugating enzyme-13	E2 ubiquitin-conjugating protein UBC1	YDR177W	UBC1
31	NCU06744	sgr-23	hypothetical protein	Ino4p	YOL108C	INO4
31	NCU00681	gtp-21	guanine triphosphate binding-21	Mdr1p	YGR100W	MDR1	YGR100W	MDR1
31	NCU00446	aacs-1	acetoacetyl-CoA synthase-1	None
31	NCU00572	gh64-3	thaumatin family protein	None
31	NCU02485		hypothetical protein	None
31	NCU03043	sgr-7	C2H2 finger domain-containing protein FlbC	None
31	NCU03421	sgr-10	zinc finger transcription factor-23	None
31	NCU03605		amidohydrolase	None
31	NCU04390	col-22	fungal specific transcription factor, fungal specific transcription factor, fungal specific transcription factor	None
31	NCU06068	col-25	fungal specific transcription factor	None
31	NCU06265	ham-13	Hyphal anastamosis-13 protein	None
31	NCU06650	spp-3	secretory phospholipase A2	None
31	NCU07039	asd-4	GATA type zinc finger protein Asd4	None
31	NCU07379	sgr-25	transcription factor-5	None
31	NCU07387		hypothetical protein	None
31	NCU07674	mob3	Mob1 family protein	None
31	NCU08480	hsf-2	HSF-type DNA-binding domain-containing protein	None
31	NCU08651	col-27	zinc binuclear cluster-type protein	None
31	NCU08875		Cullin binding protein CanA, Cullin binding protein CanA, Cullin binding protein CanA	None
31	NCU09772		hypothetical protein	None
31	NCU10760		jumonji domain-containing protein 5	None
31	NCU16494	vad-18	hypothetical protein	None
31	NCU09315	nuc-1	phosphorus acquisition-controlling protein	phosphate-sensing transcription factor PHO4	YFR034C	PHO4
31	NCU02416	gpl-3	glycerophospholipid-3	phospholipid:diacylglycerol acyltransferase	YNR008W	LRO1
31	NCU08147	ph7	Na or K P-type ATPase	putative Na(+)-exporting P-type ATPase ENA5	YDR038C	ENA5	YDR039C	ENA2	YDR040C	ENA1
31	NCU09866		thyroid hormone receptor interactor 12, thyroid hormone receptor interactor 12, thyroid hormone receptor interactor 12, thyroid hormone receptor interactor 12	putative ubiquitin-protein ligase UFD4	YKL010C	UFD4
31	NCU01187	cpc-3	cpc-3 protein	serine/threonine-protein kinase GCN2	YDR283C	GCN2
31	NCU09813		SMT3, SMT3, SMT3	SUMO family protein SMT3	YDR510W	SMT3
31	NCU06646	rtf-1	RNA polymerase II transcription factor B subunit 5	TFIIH complex subunit TFB5	YDR079C-A	TFB5
31	NCU00598	trx-4	thioredoxin-4	Trx3p	YCR083W	TRX3	YGR209C	TRX2	YLR043C	TRX1
31	NCU03850	ugh-1	ureidoglycolate hydrolase-1	ureidoglycolate hydrolase	YIR032C	DAL3
31	NCU02525	sgr-4	hypothetical protein	War1p	YML076C	WAR1
32	NCU01563	rpo-30	RNA polymerase-30	cyclin-dependent protein serine/threonine kinase regulator SSN8	YNL025C	SSN8
32	NCU02913	dnr-17	DNA repair-17	DNA helicase RAD5	YLR032W	RAD5
32	NCU01010	pty-5	hypothetical protein	hypothetical protein	YDL057W	N/A	YDL057W	N/A
32	NCU00483		hypothetical protein	None
32	NCU00761	cea-4	Triacylglycerol lipase, triacylglycerol lipase	None
32	NCU00870		hypothetical protein	None
32	NCU00902	wc-2	zinc finger white collar protein WC2	None
32	NCU06799	vad-5	fungal specific transcription factor	None
32	NCU16491	vad-17	transcription factor-20	None
33	NCU08999	vsd-3	kinetochore protein-16	Cbf1p	YJR060W	CBF1
33	NCU03875	crf4-1	chromatin remodelling complex ATPase chain ISW1	chromatin-remodeling ATPase ISW1	YBR245C	ISW1	YOR304W	ISW2
33	NCU00499	ada-1	all development altered-1	None
33	NCU03436	tng	serine/threonine-protein phosphatase ppe1	None
33	NCU04426	div-4	cell division protein kinase	None
33	NCU07874		nuclear and cytoplasmic polyadenylated RNA-binding protein pub1	Pub1p	YNL016W	PUB1
34	NCU04495	div-59	nuclear division-59	Ctk2p	YJL006C	CTK2
34	NCU06685	stk-47	protein kinase, protein kinase	cyclin-dependent serine/threonine protein kinase CTK1	YKL139W	CTK1
34	NCU02795	had-2	histone deacetylase phd1	histone deacetylase HOS2	YGL194C	HOS2
34	NCU01206	set-1	histone-lysine N-methyltransferase	histone methyltransferase SET1	YHR119W	SET1
34	NCU02689	amyc	LIM and Rho-GAP domain-containing protein	Lrg1p	YDL240W	LRG1
34	NCU07024	os-2	mitogen-activated protein kinase	mitogen-activated protein kinase HOG1	YLR113W	HOG1
34	NCU03071	os-4	MAP kinase kinase kinase SskB	mitogen-activated protein kinase kinase kinase SSK22	YCR073C	SSK22	YNR031C	SSK2
34	NCU00587	os-5	mitogen activated protein kinase kinase, mitogen activated protein kinase kinase	mitogen-activated protein kinase kinase STE7	YDL159W	STE7	YJL128C	PBS2
34	NCU06405	pole-3	DNA polymerase epsilon subunit C	negative cofactor 2 transcription regulator complex subunit BUR6	YER159C	BUR6
34	NCU04001	ff-7	female fertility-7	None
34	NCU04405	mrs-4	mago nashi protein	None
34	NCU06638	stk-46	serine/threonine protein kinase, serine/threonine protein kinase	None
35	NCU04050	cpc-1	cross-pathway control protein 1	amino acid starvation-responsive transcription factor GCN4	YEL009C	GCN4
35	NCU00670	nuo9.5	NADH:ubiquinone oxidoreductase 9.5kD subunit	None
35	NCU02280	nuo21.3b	NADH:ubiquinone oxidoreductase 21.3kD subunit B	None
35	NCU04079	svd-1	hypothetical protein	None
35	NCU04776		hypothetical protein	None
35	NCU06140	vsd-8	hypothetical protein	None
35	NCU02496	div-12	M-phase inducer phosphatase 3	putative tyrosine protein phosphatase MIH1	YMR036C	MIH1
35	NCU03114	pph-10	SSU72	RNA polymerase II subunit A C-terminal domain phosphatase	YNL222W	SSU72
35	NCU09841	pty-4	phosphotyrosine protein phosphatase	tyrosine protein phosphatase LTP1	YPR073C	LTP1
35	NCU05364	pty-3	tyrosine-protein phosphatase non-receptor type 6	tyrosine protein phosphatase PTP3	YER075C	PTP3
36	NCU06998	rnp-6	scavenger mRNA decapping enzyme	5'-(N(7)-methyl 5'-triphosphoguanosine)-(mRNA) diphosphatase	YLR270W	DCS1	YOR173W	DCS2
36	NCU05943		hypothetical protein	Bye1p	YKL005C	BYE1
36	NCU00879		WD domain-containing protein WD domain-containing protein	None
36	NCU01108		hypothetical protein	None
36	NCU01815		hypothetical protein	None
36	NCU02214	tah-2	TAH-2	None
36	NCU02356	wc-1	white collar 1 protein	None
36	NCU02694		hypothetical protein	None
36	NCU02903	gpr-16	Integral membrane protein	None
36	NCU04106	gpr-17	hypothetical protein	None
36	NCU04457		DUF803 domain membrane protein	None
36	NCU04626	gpr-2	G-protein coupled receptor	None
36	NCU05025	tah-8	hypothetical protein	None
36	NCU06504	gh16-8	hypothetical protein	None
36	NCU06656	acu-15	transcriptional activator protein acu-15	None
36	NCU07121		modin	None
36	NCU07284		hypothetical protein	None
36	NCU07675	tah-10	hypothetical protein	None
36	NCU07945	tah-4	fungal specific transcription factor, fungal specific transcription factor	None
36	NCU08447	gpr-33	hypothetical protein	None
36	NCU08899	tah-11	hypothetical protein	None
36	NCU08901	tah-12	hypothetical protein	None
36	NCU09205	tah-14	nitrate assimilation regulatory protein nirA	None
36	NCU09273		hypothetical protein	None
36	NCU09427	gpr-3	G-protein coupled receptor	None
36	NCU09641	vad-15	hypothetical protein	None
36	NCU06966	pty-1	hypothetical protein	phosphatase YCH1	YGR203W	YCH1
36	NCU01433	ppt-1	serine/threonine-protein phosphatase 5	protein serine/threonine phosphatase	YGR123C	PPT1
36	NCU09581		hypothetical protein	protein-lysine N-methyltransferase	YHL039W	EFM1
36	NCU04554	gh18-5	endochitinase 1	putative chitinase	YDR371W	CTS2
36	NCU07543	vad-13	hypothetical protein	transcription factor TFIIIB subunit BDP1	YNL039W	BDP1
36	NCU00958	pph-7	azacytidine resistance-1	type 2C protein phosphatase PTC7	YHR076W	PTC7	YHR076W	PTC7
36	NCU10055	nop-1	opsin-1	Yro2p	YBR054W	YRO2	YCR021C	HSP30	YDR033W	MRH1
37	NCU02104		WD domain-containing protein	COMPASS subunit protein SWD1	YAR003W	SWD1
37	NCU07952	vsd-9	zinc finger transcription factor-37	DNA-binding transcription factor CRZ1	YNL027W	CRZ1	YNL027W	CRZ1
37	NCU02636	pex4	ubiquitin conjugating enzyme	E2 ubiquitin-protein ligase peroxin 4	YGR133W	PEX4
37	NCU03289	efr3	hypothetical protein	Eaf6p	YJR082C	EAF6
37	NCU00939	dcc-1	development and carotenogenesis control-1 protein	None
37	NCU01731	ve-1	VeA-like protein	None
37	NCU08270	sms-3	Suppressor of meiotic silencing-3	None
37	NCU09045	het-16	heterokaryon incompatibility-16	None
37	NCU09644	uvs-3	UVS-3	None
37	NCU03853	nup-17	peptidyl-prolyl cis-trans isomerase	peptidylprolyl isomerase CPR6	YLR216C	CPR6
37	NCU08689		polyphosphoinositide phosphatase Fig4	phosphatidylinositol-3,5-bisphosphate 5-phosphatase	YNL325C	FIG4
37	NCU02464	cdc11	neuronal-specific septin-3	septin SHS1	YDL225W	SHS1	YJR076C	CDC11
37	NCU03103		hypothetical protein	Spc105p	YGL093W	SPC105
38	NCU08008	CAP1	adenylate cyclase capping protein CAP-1, putative	adenylate cyclase-binding protein	YNL138W	SRV2
38	NCU03440	ap2-1	AP-2 complex subunit alpha	Apl3p	YBL037W	APL3
38	NCU09993	crf1-1	helicase swr-1	chromatin-remodeling protein SWR1	YDR334W	SWR1
38	NCU04313	fol-7	methionyl-tRNA formyltransferase	methionyl-tRNA formyltransferase	YBL013W	FMT1	YBL013W	FMT1
38	NCU06703	mid-1	calcium channel subunit Mid1	Mid1p	YNL291C	MID1
38	NCU01197	gul-1	cell wall biogenesis protein phosphatase Ssd1	mRNA-binding translational repressor SSD1	YDR293C	SSD1
38	NCU03461		hypothetical protein	None
38	NCU07489	pzl-1	serine/threonine-protein phosphatase PP-Z, serine/threonine-protein phosphatase PP-Z	salt homeostasis regulator	YDR436W	PPZ2	YML016C	PPZ1
38	NCU02264	pfo-3	prefoldin subunit 3	tubulin-binding prefolding complex subunit PAC10	YGR078C	PAC10
39	NCU02635	gt62-2	mannan polymerase complexes MNN9 subunit	mannosyltransferase complex subunit MNN9	YPL050C	MNN9
39	NCU01451		hypothetical protein	None
39	NCU07425		hypothetical protein	None
39	NCU08297	cdc3	cell division control protein 3, cell division control protein 3	septin CDC3	YLR314C	CDC3
39	NCU06202	stk-38	serine/threonine protein kinase	serine/threonine protein kinase AKL1	YBR059C	AKL1	YIL095W	PRK1	YNL020C	ARK1
40	NCU09123	camk-1	Ca/CaM-dependent kinase-1, Ca/CaM-dependent kinase-1, ca/CaM-dependent kinase-1	calmodulin-dependent protein kinase CMK1	YFR014C	CMK1	YOL016C	CMK2
40	NCU06205	rco-1	transcriptional repressor rco-1	chromatin-silencing transcriptional regulator TUP1	YCR084C	TUP1
40	NCU07172	stk-8	serine/threonine-protein kinase prk1, serine/threonine-protein kinase prk1	cyclin-dependent serine/threonine protein kinase SSN3	YPL042C	SSN3
40	NCU03800	ens-1	endosome-1	Erp3p	YDL018C	ERP3	YGL200C	EMP24
40	NCU10847	ngf-1	histone acetyltransferase GCN5	histone acetyltransferase GCN5	YGR252W	GCN5
40	NCU06182	nrc-1	MAPKK kinase	mitogen-activated protein kinase kinase kinase STE11	YLR362W	STE11
40	NCU06419	mek-1	map kinase kinase	mitogen-activated protein kinase kinase MKK1	YOR231W	MKK1	YPL140C	MKK2
40	NCU04612	mek-2	Mitogen activated protein kinase kinase 2	mitogen-activated protein kinase kinase STE7	YDL159W	STE7	YJL128C	PBS2
40	NCU02393	mak-2	Mitogen-activated protein kinase 2	mitogen-activated serine/threonine-protein kinase FUS3	YBL016W	FUS3	YGR040W	KSS1	YHR030C	SLT2
40	NCU09842	mak-1	mitogen-activated protein kinase MKC1	mitogen-activated serine/threonine-protein kinase FUS3	YBL016W	FUS3	YGR040W	KSS1	YHR030C	SLT2
40	NCU04747	stk-31	serine/threonine protein kinase Kin1	None
40	NCU05658	stk-36	serine/threonine protein kinase-36	None
40	NCU07817	ncw-3	non-anchored cell wall protein 3	None
40	NCU08566	ro-11	nuclear distribution protein RO11, nuclear distribution protein RO11	None
40	NCU08739	apr-10	endothiapepsin	None
40	NCU08741	ham-3	Hyphal anastamosis protein 3	None
40	NCU04096	prk-9	serine/threonine-protein kinase 3, serine/threonine-protein kinase 3	putative serine/threonine protein kinase SPS1	YDR523C	SPS1	YHR102W	KIC1
40	NCU09202	mdk-2	protein kinase dsk1, protein kinase dsk1, protein kinase dsk1	serine/threonine protein kinase SKY1	YMR216C	SKY1
40	NCU07872	prk-2	protein kinase Yak1	serine/threonine protein kinase YAK1	YJL141C	YAK1
40	NCU10346	ada-13	hypothetical protein	Snt1p	YCR033W	SNT1
40	NCU05891	ada-20	arid/bright domain-containing protein	Swi1p	YPL016W	SWI1
