# Supplementary material for: Clustering analysis of large-scale phenotypic data in the model filamentous fungus Neurospora crassa
Source: BMC Genomics. 2020 Nov 2;21:755. doi: 10.1186/s12864-020-07131-7 (PMC7607824; doi:10.1186/s12864-020-07131-7)
Supplement: Supplementary file 8 — Additional file 8. [file 12864_2020_7131_MOESM8_ESM.xlsx]

## Sheet: MAPK targets
Additional File 8: Transcriptional targets of the three mitogen-activated protein kinases, MAK-1, MAK-2 and OS-2
NCU MAPK Targets	Cluster #	MAK-1 Target	MAK-2 Target	OS-2 Target	Gene Name	Description
NCU00005	1	MAK-1			gpr-12	G-protein coupled receptor
NCU00300	1			OS-2	gpr-5	G-protein coupled receptor
NCU06629	1			OS-2	gpr-13	G-protein coupled receptor
NCU09195	1		MAK-2	OS-2	gpr-6	G-protein coupled receptor
NCU07392	2		MAK-2		adv-1	transcriptional regulatory protein pro-1
NCU00132	3			OS-2
NCU00253	3			OS-2
NCU00450	3			OS-2	sut-14	sugar transporter-14
NCU00549	3			OS-2	gst-6	glutathione transferase omega-1
NCU00711	3			OS-2	mdr-1	multidrug resistance protein fnx1
NCU00780	3			OS-2	ldh-4	lactate dehydrogenase-4
NCU00828	3			OS-2	pmpr-2	peroxisomal membrane protein-2
NCU00859	3	MAK-1
NCU01348	3	MAK-1			put-3	putrescine-3
NCU01735	3	MAK-1		OS-2	orp-1	G-protein coupled receptor
NCU02100	3			OS-2		LMBR1 domain-containing protein 1
NCU02420	3			OS-2	aaa-2	AAA family ATPase
NCU02480	3	MAK-1				Short-chain dehydrogenase/reductase
NCU02720	3		MAK-2
NCU03070	3		MAK-2
NCU03753	3	MAK-1	MAK-2	OS-2	ccg-1	clock controlled protein CCG-1
NCU03862	3			OS-2	tagl-4	triacylglycerol lipase-4
NCU04424	3			OS-2
NCU04635	3			OS-2
NCU04639	3			OS-2		non-classical export protein Nce102
NCU05762	3	MAK-1
NCU06111	3	MAK-1			gtp-26	guanine triphosphate binding-26
NCU06756	3	MAK-1			uce-17	ubiquitin-protein ligase
NCU08000	3	MAK-1			far1	cutinase transcription factor 1 alpha
NCU08115	3	MAK-1			msh3	DNA mismatch repair protein MSH3
NCU08484	3	MAK-1			mus-27	chromosome segregation protein
NCU09638	3	MAK-1			pks-5	polyketide synthase 5
NCU09706	3			OS-2	dnl-2	DNA ligase-2
NCU00144	4		MAK-2
NCU00957	4	MAK-1			acw-2	anchored cell wall protein 2
NCU01640	4			OS-2	rpn-4	C2H2 transcription factor
NCU01754	4		MAK-2	OS-2	adh-1	alcohol dehydrogenase I
NCU01792	4	MAK-1			hsp90a	heat shock protein 90-associated
NCU02692	4			OS-2
NCU02930	4		MAK-2	OS-2	mkr-3	pyridoxine-9
NCU03370	4	MAK-1
NCU03789	4			OS-2	mdr-6	multi-drug resistance-6
NCU03813	4	MAK-1			fdh	formate dehydrogenase
NCU04667	4			OS-2
NCU05733	4	MAK-1			acr-2	acriflavine sensitivity control protein acr-2
NCU05850	4			OS-2		rubredoxin-NAD(+) reductase
NCU06437	4			OS-2
NCU07075	4			OS-2	cax	calcium/proton exchanger
NCU07221	4		MAK-2		hcp-1	two-component system protein A
NCU09520	4			OS-2		Putative histidine kinase, two-component system
NCU00350	5			OS-2	eph-2	epoxide hydrolase-2
NCU00682	5			OS-2	pkac-2	serine/threonine-protein kinase PRKX
NCU00793	5			OS-2	tps-1	trehalose phosphate synthase
NCU04024	5			OS-2
NCU07232	5			OS-2	hsp30-2	heat shock protein 30-2
NCU08137	5		MAK-2
NCU10009	5			OS-2	abc-21	ATP-binding cassette transporter
NCU00028	6			OS-2	hgd-1	hydroxymethylglutathione dehydrogenase-1
NCU00725	6		MAK-2			epsin-3
NCU02209	6		MAK-2		ods	fatty acid metabolism-4
NCU03571	6	MAK-1			stk-23	serine/threonine protein kinase
NCU03725	6		MAK-2		vib-1	VIB-1
NCU04379	6			OS-2	cse1	neuronal calcium sensor 1
NCU06269	6			OS-2		FHA domain-containing protein
NCU07966	6			OS-2	trm-1	calcium-transporting ATPase 3
NCU00268	7	MAK-1
NCU00306	7			OS-2	mdr-10	multi-drug resistance-10
NCU00648	7	MAK-1			aap-5	choline transporter
NCU00795	7			OS-2	trm-14	membrane bound cation transporter
NCU02097	7	MAK-1				Short chain dehydrogenase
NCU02307	7		MAK-2
NCU02425	7			OS-2		PH domain-containing protein
NCU02542	7	MAK-1		OS-2	emp-1	Hexokinase
NCU03333	7		MAK-2		tyr-6	tyrosine-6
NCU03417	7	MAK-1
NCU03804	7		MAK-2		cna-1	serine/threonine-protein phosphatase 2B catalytic subunit-1
NCU05521	7		MAK-2	OS-2		pathogenicity protein
NCU05637	7	MAK-1
NCU05730	7	MAK-1		OS-2	qa-5	quinate-5
NCU07975	7			OS-2	dnr-12	DNA repair-12
NCU09830	7			OS-2	mig-12	ABC multidrug transporter
NCU00575	8		MAK-2	OS-2	gki-2	glucokinase-2
NCU02299	8			OS-2		NADP-dependent leukotriene B4 12-hydroxydehydrogenase
NCU02712	8			OS-2	ace-10	acetate-10
NCU03076	8		MAK-2		pcd-2	pyrroline-5-carboxylate dehydrogenase-2
NCU03200	8		MAK-2	OS-2	stk-10	serine/threonine-protein kinase sck1
NCU04533	8		MAK-2		app	DUF1881 domain-containing protein
NCU05225	8			OS-2	nde-1	mitochondrial NADH dehydrogenase
NCU06249	8		MAK-2		stk-40	serine/threonine protein kinase
NCU09068	8		MAK-2		nit-2	nitrogen catabolic enzyme regulatory protein
NCU00035	9			OS-2	dga-2	diacylglycerol acyltransferase-2
NCU00237	9			OS-2	pur-1	purine-1
NCU00320	9			OS-2
NCU00355	9			OS-2	cat-3	catalase-3
NCU00548	9			OS-2		MutT/nudix family protein
NCU01213	9			OS-2	sod-2	superoxide dismutase
NCU01320	9	MAK-1			gst-3	Glutathione S-transferase
NCU02333	9	MAK-1			aga-1	Arginase
NCU02544	9			OS-2	abc-11	ABC transporter-11
NCU04179	9	MAK-1			sah-1	C2H2 transcription factor
NCU04452	9			OS-2	mig-3	12-oxophytodienoate reductase 1
NCU04818	9			OS-2	trm-26	cation diffusion facilitator 1
NCU06699	9			OS-2	trm-28	cation diffusion facilitator 1
NCU08859	9		MAK-2
NCU09329	9			OS-2	svd-4
NCU07816	11			OS-2	trm-22	magnesium and cobalt transporter CorA
NCU02475	13	MAK-1			gyd-1	glycine dehydrogenase
NCU05890	13	MAK-1			mrp-63
NCU02336	14			OS-2	gt90-2	capsule associated protein
NCU00107	15	MAK-1			mipr-1	mitochondrial inner membrane protease-1
NCU00263	15			OS-2	spr-10	serine protease-10
NCU00295	15			OS-2
NCU00437	15	MAK-1			nse-2	nitrilase-2
NCU01833	15			OS-2	nik-2	Two-component histidine kinase CHK-1
NCU02245	15			OS-2	stk-19	Protein kinase domain-containing protein
NCU04834	15	MAK-1			phy-1	sensor histidine kinase/response regulator
NCU05046	15			OS-2	ena-1	calcium-transporting ATPase 3
NCU05137	15	MAK-1			ncw-1	non-anchored cell wall protein 1
NCU05591	15		MAK-1	OS-2	abc-5	ABC transporter CDR4
NCU08063	15	MAK-1			sgr-27/kpr-18	kinetochore protein-18
NCU08791	15		MAK-2	OS-2	cat-1	catalase-1
NCU09212	15		MAK-2	OS-2	camk-4	Calcium/calmodulin-dependent protein kinase type IV
NCU09326	15	MAK-1			gh17-4
NCU01823	16			OS-2		two-component sensor protein histidine protein kinase
NCU03266	16	MAK-1			ff-10
NCU03718	17	MAK-1				PAP2 domain-containing protein
NCU08012	17			OS-2	exo70	exocyst complex protein exo70
NCU02896	18			OS-2	ada-3	ADA-3
NCU00166	19			OS-2		isochorismatase domain-containing protein 2A
NCU01964	19			OS-2		RING-9 protein
NCU01997	19			OS-2	abc-10	ABC transporter-10
NCU02019	19	MAK-1			fxr-2	FAD-dependent oxidoreductase-2
NCU05319	19	MAK-1				LysM domain-containing protein
NCU06042	19			OS-2	fxr-5	FAD-dependent oxidoreductase-5
NCU06095	19			OS-2	csp-2	CP2 transcription factor, CP2 transcription factor, variant 1
NCU06153	19			OS-2		monooxygenase
NCU08167	19			OS-2	sit-8	siderophore transport-8
NCU00203	20			OS-2	nst-5	SIR2 family histone deacetylase
NCU00277	20		MAK-2			Septal pore-associated protein, putative
NCU00467	20	MAK-1			csn-5	CSN-5
NCU07296	20		MAK-2		cot-1	serine/threonine-protein kinase orb6
NCU00754	21			OS-2	mdr-2	multidrug resistant protein
NCU01345	21		MAK-2	OS-2	asl-1	ascospore lethal-1
NCU02663	21	MAK-1			lys-10	lysine-10
NCU03068	21			OS-2	pdx-3	glycerol-3-phosphate phosphatase 1
NCU04401	21			OS-2	fba-2	Fructose-bisphosphate aldolase
NCU04669	21			OS-2
NCU04859	21	MAK-1			nst-4	Hst3p
NCU07018	21			OS-2	hda-4	histone deacetylase HosB
NCU07535	21			OS-2	sah-3	SAH-3
NCU07709	21			OS-2	trm-32	cation efflux system protein czcD
NCU08055	21		MAK-2		idi-4/zip-1	B-zip transcription factor, putative
NCU01459	22			OS-2	ts	tan spore protein
NCU01940	22			OS-2	ptk-2	serine/threonine protein kinase
NCU03826	22	MAK-1			eef1B-gamma	elongation factor 1-gamma
NCU06493	24			OS-2	gna-1	heterotrimeric G protein
NCU09611	24			OS-2	fak	fructosamine-3-kinase
NCU02794	25		MAK-2		so	Fso1
NCU00250	26			OS-2
NCU03312	26			OS-2	trm-21	CorA family metal ion transporter
NCU08092	26	MAK-1		OS-2		nipsnap family protein
NCU05278	28	MAK-1			erg-5	cytochrome P450 61
NCU07257	28		MAK-2	OS-2		F-box domain-containing protein
NCU00377	29			OS-2		LMBR1 domain-containing protein
NCU06240	30			OS-2	pkac-1	cAMP-dependent protein kinase type 3
NCU08927	30		MAK-2		dcd	dihydroceramide delta(4)-desaturase
NCU03043	31		MAK-2		sgr-7/acon-4	C2H2 finger domain-containing protein FlbC
NCU06265	31	MAK-1		OS-2	ham-13	Hyphal anastamosis-13 protein
NCU06650	31	MAK-1			spp-3	secretory phospholipase A2
NCU08147	31	MAK-1		OS-2	ph7	Na or K P-type ATPase
NCU02913	32			OS-2	dnr-17	DNA repair-17
NCU00499	33		MAK-2		ada-1	all development altered-1
NCU03875	33	MAK-1			crf4-1	chromatin remodelling complex ATPase chain ISW1
NCU07024	34		MAK-2	OS-2	os-2	mitogen-activated protein kinase
NCU05364	35		MAK-2	OS-2	pty-3	tyrosine-protein phosphatase non-receptor type 6
NCU00958	36			OS-2	pph-7/azr-1	azacytidine resistance-1
NCU02694	36	MAK-1
NCU09427	36	MAK-1			gpr-3	G-protein coupled receptor
NCU10055	36			OS-2	nop-1	opsin-1
NCU00939	37			OS-2	dcc-1	development and carotenogenesis control-1 protein
NCU08689	37	MAK-1		OS-2		polyphosphoinositide phosphatase Fig4
NCU03461	38			OS-2
NCU06202	39	MAK-1			stk-38	serine/threonine protein kinase
NCU02393	40		MAK-2		mak-2	Mitogen-activated protein kinase 2
NCU05891	40			OS-2	ada-20	arid/bright domain-containing protein
NCU06419	40	MAK-1			mek-1	map kinase kinase
NCU09202	40			OS-2	mdk-2	protein kinase dsk1
NCU09842	40		MAK-2		mak-1	mitogen-activated protein kinase MKC1
