# Supplementary material for: Clustering analysis of large-scale phenotypic data in the model filamentous fungus Neurospora crassa
Source: BMC Genomics. 2020 Nov 2;21:755. doi: 10.1186/s12864-020-07131-7 (PMC7607824; doi:10.1186/s12864-020-07131-7)
Supplement: Supplementary file 10 — Additional file 10. [file 12864_2020_7131_MOESM10_ESM.xlsx]

## Sheet: Quadratic models
Additional File 10: R-squared values for gene expression models
Quadratic models
Phenotypic cluster #1	Best Model	Residual standard error	Multiple R squared	% variance explained by model	Adjusted R squared	% variance explained by model	P-value
2	Model 2 degrees	0.9495 on 77 degrees of freedom	0.008289	0.8289	-0.01809	-1.809	0.7258
11	Model 2 degrees	0.9056 on 61 degrees of freedom	0.1067	10.67	0.07744	7.744	0.03199
12	Model 2 degrees	0.8389 on 61 degrees of freedom	0.2334	23.34	0.2083	20.83	0.0003017
13	Model 2 degrees	0.8968 on 93 degrees of freedom	0.1095	10.95	0.09038	9.038	0.004542
14	Model 2 degrees	0.9071 on 69 degrees of freedom	0.09871	9.871	0.07259	7.259	0.02772
16	Model 2 degrees	0.8943 on 165 degrees of freedom	0.1023	10.23	0.09141	9.141	0.000136
18	Model 3 degrees	0.9109 on 60 degrees of freedom	0.1109	11.09	0.02422	2.422	0.06846
23	Model 2 degrees	0.9467 on 85 degrees of freedom	0.01055	1.055	-0.01273	-1.273	0.6372
24	Model 2 degrees	0.9357 on 101 degrees of freedom	0.02825	2.825	0.009008	0.9008	0.2352
25	Model 2 degrees	0.9208 on 85 degrees of freedom	0.06407	6.407	0.04205	4.205	0.05995
27	Model 2 degrees	0.9204 on 109 degrees of freedom	0.05775	5.775	0.04046	4.046	0.03908
29	Model 2 degrees	0.8976 on 69 degrees of freedom	0.1175	11.75	0.09194	9.194	0.01339
30	Model 3 degrees	0.8859 on 52 degrees of freedom	0.1671	16.71		0	0.02233
33	Model 2 degrees	0.8449 on 37 degrees of freedom	0.2453	24.53	0.2045	20.45	0.005476
34	Model 2 degrees	0.9501 on 93 degrees of freedom	0.0005338	0.05338	-0.02096	-2.096	0.9755
35	Model 2 degrees	0.9283 on 77 degrees of freedom	0.05214	5.214	0.02752	2.752	0.1273
37	Model 2 degrees	0.914 on 101 degrees of freedom	0.07289	7.289	0.05453	5.453	0.02188
39	Model 2 degrees	0.97 on 37 degrees of freedom	0.005406	0.5406	-0.04836	-4.836	0.9046
40	Model 2 degrees	0.9426 on 165 degrees of freedom	0.002683	0.2683	-0.009406	-0.9406	0.8012
1. Phenotypic clusters with a sexual cycle phenotype

## Sheet: Sine wave models
Sine wave models
Phenotypic cluster #1	Residual standard error	Multiple R squared	% variance explained by model	Adjusted R squared	% variance explained by model	P-value
2	0.9427 on 77 degrees of freedom	0.0224	2.24	-0.002996	-0.2996	0.4181
11	0.9045 on 61 degrees of freedom	0.1089	10.89	0.07964	7.964	0.02975
12	0.8968 on 61 degrees of freedom	0.124	12.4	0.0953	9.53	0.01762
13	0.8933 on 93 degrees of freedom	0.1166	11.66	0.09759	9.759	0.003137
14	0.9301 on 69 degrees of freedom	0.0526	5.26	0.02514	2.514	0.155
16	0.9001 on 165 degrees of freedom	0.09054	9.054	0.07951	7.951	0.0003979
18	0.8989 on 61 degrees of freedom	0.1198	11.98	0.0909	9.09	0.02043
23	0.9401 on 85 degrees of freedom	0.02433	2.433	0.001375	0.1375	0.351
24	0.9363 on 101 degrees of freedom	0.02701	2.701	0.007742	0.7742	0.2509
25	0.9075 on 85 degrees of freedom	0.09097	9.097	0.06958	6.958	0.01736
27	0.9333 on 109 degrees of freedom	0.03128	3.128	0.01351	1.351	0.1769
29	0.9362 on 69 degrees of freedom	0.03997	3.997	0.01215	1.215	0.2448
30	0.8777 on 53 degrees of freedom	0.1668	16.68	0.1354	13.54	0.007942
33	0.9613 on 37 degrees of freedom	0.02305	2.305	-0.02976	-2.976	0.6496
34	0.95 on 93 degrees of freedom	0.0008943	0.08943	-0.02059	-2.059	0.9593
35	0.9225 on 77 degrees of freedom	0.06381	6.381	0.03949	3.949	0.07899
37	0.9434 on 101 degrees of freedom	0.01225	1.225	-0.007314	-0.7314	0.5368
39	0.9585 on 37 degrees of freedom	0.0288	2.88	-0.02369	-2.369	0.5823
40	0.9427 on 165 degrees of freedom	0.002452	0.2452	-0.009639	-0.9639	0.8166
1. Phenotypic clusters with a sexual cycle phenotype
