# Supplementary material for: Clustering analysis of large-scale phenotypic data in the model filamentous fungus Neurospora crassa
Source: BMC Genomics. 2020 Nov 2;21:755. doi: 10.1186/s12864-020-07131-7 (PMC7607824; doi:10.1186/s12864-020-07131-7)
Supplement: Supplementary file 11 — Additional file 11. [file 12864_2020_7131_MOESM11_ESM.xlsx]

## Sheet: Metadata
Additional File 11: K-means expression profile summary
For all four datasets, gene expression values were scaled between -2 and 2.
Colony development -Data are taken from Kasuga T, Glass NL. Dissecting colony development of Neurospora crassa using mRNA profiling and comparative genomics approaches. Eukaryot Cell. 2008;7(9):1549-64. doi: 10.1128/EC.00195-08. PubMed PMID: 18676954; PubMed Central PMCID: PMCPMC2547062.
Conidiation - Data are taken from Greenwald CJ, Kasuga T, Glass NL, Shaw BD, Ebbole DJ, Wilkinson HH. Temporal and spatial regulation of gene expression during asexual development of Neurospora crassa. Genetics. 2010;186(4):1217-30. doi: 10.1534/genetics.110.121780. PubMed PMID: 20876563; PubMed Central PMCID: PMCPMC2998306.
Germination - Data are taken from Wang Z, Miguel-Rojas C, Lopez-Giraldez F, Yarden O, Trail F, Townsend JP. Metabolism and Development during Conidial Germination in Response to a Carbon-Nitrogen-Rich Synthetic or a Natural Source of Nutrition in Neurospora crassa. MBio. 2019;10(2). doi: 10.1128/mBio.00192-19. PubMed PMID: 30914504; PubMed Central PMCID: PMCPMC6437048.
Sexual development - Data are taken from Wang Z, Lopez-Giraldez F, Lehr N, Farre M, Common R, Trail F, et al. Global gene expression and focused knockout analysis reveals genes associated with fungal fruiting body development in Neurospora crassa. Eukaryot Cell. 2014;13(1):154-69. doi: 10.1128/EC.00248-13. PubMed PMID: 24243796; PubMed Central PMCID: PMCPMC3910948.

## Sheet: Colony development
Colony development
NCU	1hr	3hrs	9hrs	15hrs	21hrs	27hrs	Expression profile	PAM Phenotype cluster
NCU00005	1.56853	0.900124	-0.265504	-0.651511	-0.899828	-0.651807	6	1
NCU00182	0.00656139	1.7457	-0.3857	0.0658361	-0.0943033	-1.33809	2	1
NCU00282	1.19325	-1.43847	-0.296315	-0.724893	0.419022	0.847404	3	1
NCU00300	1.9586	-0.118161	-0.90818	-0.390374	-0.384776	-0.157109	6	1
NCU01954	0.953044	1.04262	0.595134	-1.1514	-1.09971	-0.339692	2	1
NCU03238	1.95576	0.132264	-0.714511	-0.53823	-0.48267	-0.35261	6	1
NCU04848	-0.960178	-0.697329	1.78545	-0.1088	-0.452258	0.433117	5	1
NCU04987	-1.01871	-0.526456	1.17257	1.34367	-0.356671	-0.614398	5	1
NCU06312	1.96214	-0.0168941	-0.872919	-0.408857	-0.347319	-0.316147	6	1
NCU06531	-1.20437	-0.0766864	0.18975	-0.951501	0.513602	1.5292	1	1
NCU08431	-1.45032	-0.687715	-0.105499	0.211309	0.626949	1.40527	1	1
NCU09201	1.60523	-0.119388	-0.910058	-0.607757	-0.762118	0.794087	6	1
NCU09214	1.76674	-0.0385167	-0.843305	-0.867743	-0.462939	0.445769	6	1
NCU00007	1.43662	-0.968482	-0.716423	-0.86225	0.805058	0.305479	3	2
NCU02534	-1.68451	-0.574246	0.27214	0.850368	1.00968	0.126571	5	2
NCU03931	0.491681	0.822522	0.874182	0.0709861	-0.513206	-1.74617	2	2
NCU04078	-0.253076	-0.635804	-1.21926	0.123425	1.72048	0.26424	3	2
NCU04350	1.90191	-0.13982	-1.04775	-0.466389	-0.0313202	-0.216632	6	2
NCU04990	1.73599	0.306175	0.237306	-0.538165	-0.994296	-0.747012	6	2
NCU07392	1.63548	-0.00113931	-1.42855	-0.263702	0.355488	-0.297573	6	2
NCU00017	1.45029	-0.142535	-0.772094	-1.26572	-0.0886532	0.818717	4	3
NCU00195	1.65003	0.725772	-0.93797	-0.690122	-0.613714	-0.133996	6	3
NCU00302	1.36725	0.831456	0.204216	-0.969841	-1.18031	-0.252765	6	3
NCU00303	1.72278	0.577025	-0.935553	-0.803428	-0.177842	-0.382985	6	3
NCU00316	2.01917	-0.46744	-0.112671	-0.468668	-0.510652	-0.459735	6	3
NCU00335	1.87718	-0.13654	-0.610461	-0.988454	-0.291984	0.150255	6	3
NCU00450	2.00808	-0.650988	-0.456258	-0.16172	-0.234731	-0.504384	6	3
NCU00484	-1.24461	-0.70347	1.25805	0.625104	0.732658	-0.667732	5	3
NCU00549	-1.41736	-1.10332	0.657672	0.838032	0.750895	0.274075	5	3
NCU00570	-1.22519	-0.241611	-0.1787	-0.588598	0.584824	1.64928	1	3
NCU00644	1.09439	1.33637	-0.877716	-1.05255	-0.169912	-0.330587	4	3
NCU00916	1.8243	0.52523	-0.531304	-0.573549	-0.550952	-0.693729	6	3
NCU01066	-1.4129	-0.49906	0.883203	-0.63972	1.12874	0.539733	1	3
NCU01120	-1.69852	-0.294862	1.27212	0.557087	0.289431	-0.125263	5	3
NCU01209	2.00048	-0.48916	-0.568221	-0.335966	-0.0401911	-0.566944	6	3
NCU01376	-1.34668	-0.630337	-0.44367	1.29674	0.935553	0.188397	5	3
NCU01422	-1.5682	-0.41228	0.562517	-0.0167347	1.4332	0.0015019	5	3
NCU01478	0.374282	-0.24549	1.7756	-0.888493	-0.0947515	-0.921144	2	3
NCU01669	-1.69422	0.466366	0.00205016	-0.551499	1.00816	0.769146	1	3
NCU01994	-0.0836444	0.128918	1.9117	-0.82501	-0.550274	-0.581686	2	3
NCU02156	-1.5113	-0.83475	0.406117	0.024331	0.860631	1.05497	1	3
NCU02197	-0.338792	1.73656	-0.955273	0.392794	0.0587466	-0.894035	2	3
NCU02257	1.29406	1.07649	-0.0552504	-1.18271	-0.317935	-0.814653	6	3
NCU02319	-1.48027	-0.911112	0.0273053	0.793474	0.545602	1.025	1	3
NCU02360	-1.65154	-0.63219	0.750046	0.220675	0.209584	1.10343	1	3
NCU02480	-1.33122	-0.183386	1.66708	0.466614	-0.256206	-0.362887	5	3
NCU02626	0.517797	-1.01345	-0.285374	-0.614907	1.76355	-0.367613	3	3
NCU02720	-1.72308	0.638541	0.601626	-0.724736	0.54518	0.662465	1	3
NCU02895	-1.59612	-0.304056	-0.0669153	-0.17835	0.967318	1.17812	1	3
NCU02918	-0.551619	1.67927	0.271336	0.399097	-0.784285	-1.01379	2	3
NCU02925	-1.37255	0.303983	-0.0381848	-0.95087	1.00427	1.05334	1	3
NCU02934	1.29336	0.729609	-0.671637	-1.52584	0.0735746	0.100934	4	3
NCU03070	-0.341299	2.00018	-0.583682	-0.677011	-0.151663	-0.246523	2	3
NCU03120	-0.656888	1.43823	0.754083	-1.23139	-0.581441	0.277404	2	3
NCU03162	-1.08225	-0.967603	0.172669	-0.341726	0.732552	1.48636	1	3
NCU03209	-0.875006	1.17957	-1.22602	1.14636	-0.0981769	-0.12673	2	3
NCU03428	1.80623	-0.526786	-1.0294	0.368462	-0.11781	-0.500698	6	3
NCU03533	-1.85066	-0.420109	0.573352	0.554199	0.805278	0.337944	5	3
NCU03659	0.619955	0.454652	-1.2554	-1.25948	0.396526	1.04374	4	3
NCU03679	-0.127717	0.552453	-1.08063	-1.1267	0.320132	1.46246	4	3
NCU03719	-0.774341	-0.758539	-0.435744	-0.564781	1.0353	1.4981	1	3
NCU03752	1.17018	1.0841	0.318531	-0.642155	-1.16267	-0.76798	2	3
NCU03753	-0.796181	-0.700393	-0.121134	1.94048	-0.0142519	-0.308525	5	3
NCU03754	-1.80021	0.552467	-0.076464	0.0530029	0.071083	1.20012	1	3
NCU03918	1.1395	0.0814659	-0.852373	-0.138676	1.09391	-1.32382	3	3
NCU04154	1.89004	0.338139	-0.515449	-0.686582	-0.670942	-0.355204	6	3
NCU04513	-1.60484	-0.601062	0.425095	1.03385	0.890541	-0.143583	5	3
NCU04635	-0.159963	1.14429	-1.82678	0.473017	0.318699	0.050744	4	3
NCU04639	-1.06347	-1.24473	0.0411708	0.714784	0.227342	1.32491	1	3
NCU04733	0.967053	1.1902	-0.45215	-1.16749	-0.953004	0.415388	4	3
NCU04819	1.99465	-0.0831339	-0.676843	-0.590797	-0.325376	-0.318498	6	3
NCU05199	1.76272	0.165583	0.048063	-1.09759	-0.808345	-0.0704322	6	3
NCU05762	1.92491	0.228045	-0.49261	-0.670702	-0.668746	-0.3209	6	3
NCU05909	-0.158776	1.66896	-0.584761	0.658771	-0.510506	-1.07369	2	3
NCU05974	1.87676	0.368912	-0.69935	-0.68575	-0.507868	-0.352705	6	3
NCU06111	0.872585	1.40705	-0.455199	-0.030185	-0.427527	-1.36672	2	3
NCU06230	1.58317	0.528725	-0.774577	-1.17045	-0.422678	0.255811	6	3
NCU06766	-1.59745	0.369807	-0.678754	0.506156	0.145977	1.25427	1	3
NCU06971	0.763828	-0.966548	-1.25362	-0.387386	1.09658	0.74715	3	3
NCU07481	1.89882	0.00981254	-0.792619	-0.783809	-0.385901	0.053701	6	3
NCU07769	0.649575	1.0566	-1.6706	-0.638405	0.0995796	0.503246	4	3
NCU08000	-0.411654	1.49667	0.290044	0.656576	-0.93985	-1.09178	2	3
NCU08115	1.88285	0.393437	-0.613353	-0.519016	-0.582971	-0.560944	6	3
NCU08848	-0.476236	0.805132	0.58765	-1.75226	-0.00641539	0.842128	4	3
NCU08887	1.6469	0.806952	-0.428131	-0.805617	-0.7831	-0.437008	6	3
NCU09432	2.01617	-0.170914	-0.285529	-0.612242	-0.491062	-0.456427	6	3
NCU09485	-0.947897	-0.862054	1.24723	-0.707953	1.13246	0.138212	5	3
NCU09538	-0.91529	0.434116	-1.25981	-0.12984	1.49211	0.378713	1	3
NCU09638	-0.443671	-0.511751	-0.574384	-0.799087	0.508345	1.82055	1	3
NCU09663	1.93222	0.137797	-0.441497	-0.233205	-0.586365	-0.808952	6	3
NCU09706	1.71132	0.186757	-0.174564	-0.77009	-1.16898	0.215557	6	3
NCU09760	-0.932336	-1.43963	0.922183	0.0578573	0.352655	1.03927	5	3
NCU00019	0.387495	-0.928815	-1.17945	-0.405103	1.35643	0.769444	3	4
NCU00270	0.668282	1.5061	-0.250456	-1.01385	-1.07967	0.169594	4	4
NCU00271	1.96196	0.0332867	-0.441597	-0.777613	-0.544199	-0.23184	6	4
NCU00291	-1.14609	-0.0278561	-0.750392	-0.316941	0.615415	1.62586	1	4
NCU00945	1.40009	0.958651	-0.816374	-1.04096	0.0992626	-0.600668	6	4
NCU00957	1.6332	-0.761208	-1.09727	-0.516819	0.3129	0.4292	6	4
NCU01285	1.17704	0.155474	-0.758124	1.09732	-0.380752	-1.29096	6	4
NCU01321	-1.33159	0.240669	0.121631	-1.05114	1.07426	0.94617	1	4
NCU01522	-0.0127613	-0.326389	-0.604575	0.109614	-1.02653	1.86065	4	4
NCU01754	-0.503807	0.474271	-1.42282	-0.600775	1.1454	0.907726	1	4
NCU01792	-1.74619	-0.216706	1.28999	0.205427	0.0235925	0.443884	5	4
NCU02178	0.920605	0.611828	0.139181	-0.563683	-1.74293	0.635002	4	4
NCU02203	-1.91591	-0.0288043	0.025019	0.551323	0.474822	0.893549	1	4
NCU02751	0.918513	-1.90063	0.0446633	0.458236	-0.0898967	0.569113	3	4
NCU03370	-0.922409	-1.27693	0.344395	1.43189	0.572229	-0.149178	5	4
NCU03517	0.253239	1.82779	-0.165876	-0.171063	-0.778937	-0.965154	2	4
NCU03813	-1.1885	-0.517418	1.76906	0.262225	0.0223787	-0.347748	5	4
NCU04321	-1.89836	-0.148853	0.0562891	0.520057	0.638702	0.832166	1	4
NCU05395	-1.16932	-0.519612	-0.334632	-0.386215	0.890202	1.51957	1	4
NCU05733	1.12833	1.0131	-1.2136	-1.09306	-0.0154599	0.180687	4	4
NCU05850	-0.994875	-0.921578	0.491392	1.65078	0.177755	-0.403472	5	4
NCU06399	-1.22029	-0.641736	-0.64951	0.247653	1.29519	0.968687	1	4
NCU06421	-0.529189	-0.869615	1.82656	-0.755087	0.206533	0.120798	5	4
NCU06437	1.20054	-0.465775	-1.30942	-0.796741	0.524452	0.846946	4	4
NCU06443	1.40096	0.685856	0.522734	-0.765926	-0.983245	-0.860378	6	4
NCU06560	1.91034	0.292786	-0.387277	-0.669106	-0.642974	-0.503767	6	4
NCU07151	-0.452505	-0.0962706	-0.940208	-0.872476	0.760897	1.60056	1	4
NCU07538	0.722465	0.516493	-1.72443	-0.454591	1.01275	-0.0726863	3	4
NCU07618	-1.74254	0.453683	-0.533656	0.176622	1.03185	0.614036	1	4
NCU08038	0.653982	1.75214	-0.432716	-0.552006	-0.720364	-0.701033	2	4
NCU08527	-1.90998	0.143903	0.250489	-0.0294603	0.580064	0.964981	1	4
NCU08891	-0.115717	-1.22408	-1.12148	1.16077	0.513403	0.787108	3	4
NCU09058	-0.58108	1.20361	-1.06347	-0.592669	-0.256914	1.29052	4	4
NCU09520	0.144309	1.21167	-0.801288	-0.925799	-0.800094	1.1712	4	4
NCU09823	-0.997736	-0.776062	-0.513324	0.955524	1.48407	-0.152475	3	4
NCU10028	-1.36513	-0.502945	-0.371045	-0.0986341	1.21094	1.12681	1	4
NCU10080	-0.771131	-0.325615	0.0402073	1.93566	-0.152751	-0.726369	5	4
NCU00088	-0.144301	-1.36777	0.414867	1.171	0.84693	-0.920723	5	5
NCU00104	-1.47902	-0.560983	0.380118	1.50064	0.290219	-0.13098	5	5
NCU00121	-1.77592	0.42309	0.0902059	0.761479	0.94106	-0.439916	5	5
NCU00122	-1.57389	-0.568496	1.03004	0.941888	0.429485	-0.259022	5	5
NCU00290	-1.54517	0.0272512	0.739448	-0.75053	0.356626	1.17237	1	5
NCU00350	0.133842	-1.4401	-0.124433	0.103176	1.66399	-0.336474	3	5
NCU00677	0.349412	-0.234887	-0.493757	-1.25053	-0.103549	1.73332	4	5
NCU00793	-1.61143	-0.107462	-0.345105	1.26892	0.813725	-0.0186445	5	5
NCU00830	0.26054	-0.243515	-1.44574	-0.686676	1.24964	0.865755	3	5
NCU01408	0.357651	0.97209	1.17832	-0.315844	-0.961893	-1.23032	2	5
NCU02084	-0.705573	-0.298812	-1.1549	-0.204647	1.53061	0.833325	1	5
NCU02167	-0.848184	1.81078	0.349044	-0.420313	-0.836782	-0.0545415	2	5
NCU02188	-1.27107	1.40808	0.363754	0.675707	-0.342509	-0.833955	2	5
NCU02202	1.8957	-0.44433	-0.542743	-0.904207	-0.222118	0.217696	6	5
NCU02238	0.447201	1.28379	-1.38452	-0.93585	-0.00986848	0.59924	4	5
NCU02294	-0.390924	1.22004	0.0976162	-0.541183	1.02828	-1.41383	2	5
NCU02463	-0.305862	1.57688	-1.48566	-0.267598	0.129683	0.352562	4	5
NCU02738	1.82104	0.441151	-0.643506	-0.178646	-0.663824	-0.776217	6	5
NCU02826	1.91514	-0.406445	-0.831058	-0.686384	-0.0468061	0.0555579	6	5
NCU02842	1.35281	0.708009	-1.12368	-0.8359	-0.643131	0.541892	4	5
NCU02909	1.87647	-0.385108	-1.00793	-0.551594	0.0975088	-0.0293517	6	5
NCU03505	0.860024	1.58617	-1.00997	-0.392756	-0.408362	-0.635111	2	5
NCU03603	1.72884	-0.31706	0.463952	-0.113348	-0.626744	-1.13564	6	5
NCU04084	0.625556	1.08767	-0.446229	-1.04921	-1.13407	0.916284	4	5
NCU04099	1.27759	1.0094	-0.22124	0.0691608	-1.15757	-0.977331	6	5
NCU04140	-1.38052	-0.91848	0.300742	1.33749	0.606893	0.0538706	5	5
NCU04160	1.58729	0.21801	-1.37179	-0.340528	-0.510649	0.417663	6	5
NCU04371	1.67926	0.370061	-0.9264	-0.846794	-0.601608	0.325482	6	5
NCU04389	1.3428	0.203756	-0.754184	-1.37192	-0.228134	0.807684	4	5
NCU05220	-1.90973	-0.0594793	0.891925	0.0531928	0.627507	0.396581	5	5
NCU05257	-1.95959	0.00935081	0.286758	0.233291	0.698913	0.731281	1	5
NCU05460	-0.705489	-0.529146	-1.09349	0.466141	0.197579	1.6644	1	5
NCU06119	2.04111	-0.42885	-0.397758	-0.397812	-0.411666	-0.405019	6	5
NCU06328	0.768774	0.296317	-0.980251	-1.01584	-0.507894	1.43889	4	5
NCU06623	-1.9265	-0.119968	0.290111	0.257346	0.761472	0.737541	1	5
NCU07421	1.91988	0.102057	-0.0863754	-0.592546	-0.524508	-0.81851	6	5
NCU08137	-1.45657	0.0881794	1.61719	-0.386517	0.288443	-0.150722	5	5
NCU08379	-1.04914	-0.945288	-0.139302	1.43359	0.935749	-0.235613	5	5
NCU09471	0.635866	-0.994013	-1.43889	0.159109	0.527018	1.11092	3	5
NCU10009	1.59041	0.876182	-0.542545	-0.743014	-0.872537	-0.308492	6	5
NCU00028	-0.906334	0.0789196	1.78891	0.344167	-0.627412	-0.678253	5	6
NCU00725	0.491197	-1.10152	-0.673779	-0.861185	0.916722	1.22857	3	6
NCU02133	-1.40036	-0.682249	1.01197	1.20571	0.140551	-0.275619	5	6
NCU02209	-1.07363	0.106545	1.65855	0.554095	-0.657808	-0.587747	5	6
NCU02733	0.738431	-0.553905	-0.395591	0.0288346	-1.31849	1.50072	4	6
NCU03523	1.92898	0.0374652	-0.126449	-0.478637	-0.910795	-0.450563	6	6
NCU03571	-0.469977	0.470353	-1.32701	-0.389079	0.0917968	1.62392	1	6
NCU04108	1.0672	1.44759	-0.635462	-0.960861	-0.550599	-0.367873	4	6
NCU04242	1.8926	-0.385942	-0.323368	-1.01407	-0.331496	0.162282	6	6
NCU06038	-1.83923	-0.110426	1.16196	0.353289	0.350843	0.0835638	5	6
NCU06269	1.38766	0.382944	-1.53149	-0.330067	0.52984	-0.438892	6	6
NCU00130	-0.93899	-0.84525	1.6002	0.680297	0.110524	-0.606783	5	7
NCU00155	0.00681718	1.59416	-0.431708	-1.00805	-0.868991	0.707767	4	7
NCU00251	1.82219	0.207384	-0.701074	-0.627928	-0.852981	0.152406	6	7
NCU00268	-1.82029	1.16589	0.0648804	0.0557971	-0.0310288	0.564755	1	7
NCU00308	1.787	0.590623	-0.658332	-0.613004	-0.688589	-0.417697	6	7
NCU00422	-1.835	0.191008	1.03558	0.717225	-0.0123773	-0.0964443	5	7
NCU00632	0.975834	-0.386156	-0.468347	-1.60555	0.745241	0.738983	4	7
NCU00648	1.90228	0.0777571	-0.467165	-0.857714	-0.649091	-0.0060702	6	7
NCU00694	-0.210438	1.75218	0.578972	-0.891677	-0.614982	-0.614058	2	7
NCU01033	0.277578	-0.719633	0.599879	1.47992	-1.3258	-0.311952	5	7
NCU01097	0.767195	1.40321	0.418957	-0.752542	-0.835944	-1.00088	2	7
NCU01642	1.93053	0.186343	-0.289181	-0.444215	-0.677974	-0.705502	6	7
NCU02097	1.70492	0.691374	-0.252655	-0.672442	-0.643328	-0.827869	6	7
NCU02190	-1.0271	-0.250942	-0.113367	-0.497864	-0.0136743	1.90294	1	7
NCU02198	1.95887	-0.756496	-0.0400932	-0.293811	-0.684734	-0.183733	6	7
NCU02269	0.0525393	1.88727	-0.637724	-0.332996	-0.957991	-0.0110999	2	7
NCU02283	0.787898	-1.32831	-1.14977	0.188645	1.00568	0.495856	3	7
NCU02364	-1.96104	0.380722	0.921178	0.266709	0.116566	0.27586	5	7
NCU02542	-1.61602	-0.554847	0.785695	1.16782	0.303482	-0.0861348	5	7
NCU02576	-0.894024	1.76944	-0.675346	-0.333193	0.563476	-0.430349	2	7
NCU02603	-1.1001	-0.715366	-0.358806	-0.207954	0.824664	1.55756	1	7
NCU02752	0.941456	1.15313	-1.12705	-1.14998	-0.204243	0.386687	4	7
NCU02922	1.78929	-0.176025	-1.16449	-0.293083	0.318018	-0.473713	6	7
NCU03013	1.86375	0.363894	-0.763488	-0.712225	-0.478755	-0.273177	6	7
NCU03110	1.89461	0.33065	-0.770767	-0.519027	-0.474215	-0.461255	6	7
NCU03333	1.94879	-0.338225	-0.0419295	-0.116572	-0.63059	-0.821476	6	7
NCU03356	2.01927	-0.132173	-0.454327	-0.517408	-0.535142	-0.380223	6	7
NCU03417	-1.20076	0.880003	-1.34486	0.579653	0.700258	0.385704	1	7
NCU03426	-0.385034	-0.85932	-1.04852	0.296404	0.315184	1.68129	1	7
NCU03726	0.466993	-0.988716	-0.907011	-0.619175	1.52463	0.523282	3	7
NCU03761	1.89044	0.359358	-0.602402	-0.464078	-0.688418	-0.494899	6	7
NCU03804	1.76924	0.141738	0.231654	-1.0415	-0.321356	-0.779771	6	7
NCU03860	-0.792692	-1.04288	1.22592	1.08755	0.253092	-0.730989	5	7
NCU03878	-1.32846	-0.399912	-0.771199	0.323708	1.15336	1.02249	1	7
NCU04421	-1.20305	-0.432633	-0.509717	-0.305428	1.15779	1.29304	1	7
NCU04595	-0.715565	-0.231963	-0.802423	-0.414645	1.88092	0.283673	3	7
NCU04615	6.05e-05	-0.373645	-0.728966	0.605393	1.63402	-1.13687	3	7
NCU04619	-0.794792	1.73664	0.283317	0.305395	-0.826701	-0.70386	2	7
NCU04737	-0.479401	1.13849	0.100589	-1.68554	0.774571	0.151293	4	7
NCU04851	1.44116	-0.556083	-0.833544	-1.11116	0.281863	0.77776	4	7
NCU05061	-1.15313	1.38116	0.0642228	0.797075	-0.0299121	-1.05941	2	7
NCU05385	-0.206758	-0.173849	-1.4168	-0.493708	1.30576	0.985359	3	7
NCU05521	-1.64594	0.0988731	0.743669	0.867601	0.665488	-0.729686	5	7
NCU05637	1.80779	0.498831	-0.353877	-0.414454	-0.80704	-0.731255	6	7
NCU05730	-0.259663	0.396848	-0.997906	-0.965357	1.68118	0.1449	3	7
NCU05751	1.29181	1.1448	-0.508849	-0.0524256	-0.954038	-0.921299	6	7
NCU05790	0.742879	1.44139	0.225465	-1.06703	-1.04533	-0.297374	2	7
NCU06101	-1.73113	-0.126798	1.29279	-0.0880539	0.108977	0.544211	5	7
NCU06179	-0.286424	0.292121	-1.29427	0.333917	1.61538	-0.660726	3	7
NCU06773	1.18999	0.400209	-1.46087	-0.961501	0.513261	0.318913	4	7
NCU06990	2.01986	-0.442408	-0.252999	-0.234655	-0.620838	-0.468962	6	7
NCU07287	-1.37263	-0.833896	-0.192683	0.247301	1.13461	1.01729	1	7
NCU07374	0.566614	-0.235126	-0.562991	-0.44959	1.73206	-1.05097	3	7
NCU08049	1.74804	0.642813	-0.648136	-0.481153	-0.835464	-0.426099	6	7
NCU08158	-1.63705	-0.475828	0.406222	-0.228918	0.928825	1.00674	1	7
NCU09333	-0.158552	-1.0316	-0.710735	-0.577578	1.25575	1.22271	3	7
NCU09529	-0.709275	0.567595	1.79619	-0.404922	-0.668335	-0.581247	2	7
NCU09830	-1.12555	0.275825	-0.66111	-0.377425	0.139533	1.74873	1	7
NCU00326	-0.264669	-1.41669	0.679628	1.4526	0.127678	-0.578546	5	8
NCU00414	-1.5177	0.0422205	1.36283	0.781511	-0.373451	-0.295404	5	8
NCU00478	0.259744	1.87946	-0.118336	-0.694148	-0.773436	-0.553282	2	8
NCU00575	-1.37878	0.395064	0.54651	1.26137	0.185221	-1.00938	5	8
NCU02113	-1.75644	-0.526956	0.0864518	0.616037	0.80842	0.772483	1	8
NCU02299	0.236622	1.51236	-0.111437	-1.61732	0.109129	-0.129359	4	8
NCU02413	-0.377473	1.17677	0.719163	0.700573	-1.07286	-1.14617	2	8
NCU02422	1.25079	1.05958	-0.384369	-0.101219	-0.417462	-1.40732	6	8
NCU02705	-0.506444	1.2397	0.479423	0.0623412	0.401745	-1.67676	2	8
NCU02712	-1.53545	-0.49283	0.278058	1.44155	0.467786	-0.159119	5	8
NCU02910	-0.882845	-0.336815	-0.158456	-0.354885	-0.2413	1.9743	1	8
NCU03076	-0.84859	-0.339343	1.98664	-0.275159	-0.312904	-0.210645	5	8
NCU03200	-0.320932	1.25014	0.0897195	1.03889	-0.774446	-1.28337	2	8
NCU03859	-1.45219	-0.619989	0.836118	1.31083	0.170705	-0.245467	5	8
NCU03967	0.626446	0.765958	0.80222	0.316335	-1.00569	-1.50527	2	8
NCU04533	-1.52365	0.175505	1.49688	-0.154666	-0.434704	0.440632	5	8
NCU04601	1.08137	1.19545	0.127846	-0.288198	-1.23492	-0.881544	2	8
NCU05225	-1.2098	1.81041	-0.421415	-0.276421	0.0436305	0.0535952	2	8
NCU05942	-1.11752	-1.2475	1.15952	0.800935	0.454353	-0.0497861	5	8
NCU06407	1.90378	-0.0219081	-0.35158	-1.0308	-0.42898	-0.0705127	6	8
NCU08225	-0.748315	0.991904	1.47431	-0.416438	-1.01284	-0.288612	2	8
NCU09615	1.98216	-0.0868588	-0.250103	-0.293967	-0.64706	-0.704169	6	8
NCU00035	0.413882	0.880518	-1.18729	-1.30149	0.941124	0.253257	4	9
NCU00168	-0.214088	-0.593975	-1.44966	0.13516	1.39961	0.722952	3	9
NCU00173	-0.391345	-0.341115	2.03158	-0.34694	-0.597542	-0.354634	5	9
NCU00298	1.83737	0.252429	-0.37823	-1.0817	-0.471217	-0.158652	6	9
NCU00389	-1.72746	-0.397675	-0.0754696	0.356433	1.03275	0.811424	1	9
NCU00548	-0.985137	-0.193582	-0.222007	-0.892948	1.65424	0.639432	1	9
NCU00580	0.849911	1.08418	-1.01228	-1.10337	-0.558666	0.740236	4	9
NCU00709	1.34199	0.183755	-0.935874	-1.29869	0.773711	-0.0648885	4	9
NCU00730	-0.486158	-0.507851	-1.05998	-0.45299	1.38482	1.12216	1	9
NCU00792	-1.57508	-0.766063	1.21575	0.23741	0.486426	0.401555	5	9
NCU01213	1.35908	-0.997968	-1.03532	0.960405	0.103617	-0.389813	3	9
NCU01704	-1.35489	-0.971957	1.1018	0.981688	0.200024	0.0433314	5	9
NCU02091	-0.0212791	1.8345	0.18392	-0.346747	-1.06831	-0.582077	2	9
NCU02119	0.548307	-0.357683	-0.0274548	-1.56425	-0.0551946	1.45628	4	9
NCU02328	-0.110529	1.14637	1.29074	-0.417338	-0.881092	-1.02816	2	9
NCU02333	-1.82128	0.353025	0.877562	0.838709	0.0403322	-0.288351	5	9
NCU02904	-1.51428	-0.36331	-0.298699	0.0305539	1.37512	0.770622	1	9
NCU02948	-0.246512	-1.84852	0.687695	0.93342	0.055674	0.418239	5	9
NCU03406	-1.59785	-0.751422	0.330479	0.584497	1.16592	0.268368	5	9
NCU03489	1.70427	-0.419573	-1.1889	-0.346502	0.546326	-0.295617	6	9
NCU03681	-0.778754	-0.334669	0.424563	-0.604073	-0.557806	1.85074	1	9
NCU04076	0.398016	0.724743	-1.72342	-0.637131	0.323794	0.913995	4	9
NCU04089	1.89083	-0.0223477	-1.10713	-0.31172	-0.212915	-0.236717	6	9
NCU04179	-1.4059	1.22657	-0.648993	-0.322306	0.167933	0.982699	1	9
NCU04452	1.32971	0.578809	-1.07009	-1.28203	0.291699	0.151907	4	9
NCU04622	1.10539	1.05449	0.460375	-0.609705	-1.18036	-0.830192	2	9
NCU04650	1.9592	0.113731	-0.382323	-0.729104	-0.546363	-0.415137	6	9
NCU05643	0.360823	-1.005	-0.918506	1.53093	0.595474	-0.563723	3	9
NCU06210	-1.60851	0.471332	1.42069	0.215913	-0.270312	-0.22911	5	9
NCU06337	1.43743	0.833167	-0.666814	-0.711234	0.221111	-1.11366	6	9
NCU06699	1.8629	0.407399	-0.643663	-0.748932	-0.398538	-0.479165	6	9
NCU06948	-1.75959	0.117482	0.788518	1.08176	0.075695	-0.30387	5	9
NCU07204	0.468701	-0.667024	-1.50408	0.348472	1.39639	-0.0424523	3	9
NCU07262	1.42467	0.741915	-1.35746	-0.732561	-0.175394	0.0988279	4	9
NCU07378	1.13302	1.36725	-0.68971	-0.577059	-0.989199	-0.244301	6	9
NCU07496	1.98473	0.0420319	-0.539571	-0.638351	-0.414447	-0.434391	6	9
NCU07669	-0.303845	0.329534	-0.340145	-1.44151	0.148688	1.60728	4	9
NCU08859	0.739866	1.70154	-0.432386	-0.571827	-0.645566	-0.791624	2	9
NCU09033	1.27768	-0.210174	-1.23391	-0.302489	1.12871	-0.659819	3	9
NCU09194	1.6077	0.32019	-0.937213	0.527074	-0.709729	-0.80802	6	9
NCU09329	-0.733152	-0.818736	-0.0868535	-0.369384	1.90736	0.100766	3	9
NCU09350	-0.398732	-0.997345	-0.836911	1.62897	0.695673	-0.0916519	3	9
NCU03033	-1.17454	1.54425	0.638181	0.205436	-0.448237	-0.765093	2	10
NCU08807	1.62428	0.750988	-0.262606	-0.687619	-1.05936	-0.365678	6	10
NCU00041	1.96966	-0.0755945	-0.736818	-0.652556	-0.348903	-0.155786	6	11
NCU00090	0.628321	1.71669	-0.662631	-0.973966	-0.453094	-0.255324	4	11
NCU04306	-1.88818	0.0905903	0.912638	0.736738	0.215332	-0.0671168	5	11
NCU04310	1.46771	1.05815	-0.723768	-0.792718	-0.684228	-0.325151	6	11
NCU08227	0.988229	0.830748	-1.15664	-1.26869	-0.014648	0.621004	4	11
NCU00045	-0.625882	-0.929448	-0.708764	-0.238101	1.08546	1.41673	1	12
NCU00810	-1.31548	-1.23746	0.619459	0.383075	0.721184	0.829225	5	12
NCU04198	-0.185714	-1.51705	-0.652762	0.681133	1.26861	0.405789	3	12
NCU08380	1.78565	0.0123494	-1.0141	-0.81078	-0.236738	0.263621	6	12
NCU00135	0.847472	1.08435	-1.51526	-0.768514	-0.104558	0.456517	4	13
NCU02630	0.179661	1.93076	-0.6382	-0.333038	-0.760401	-0.378778	2	13
NCU04600	-1.06604	0.263645	1.56979	0.490937	-0.243739	-1.01459	5	13
NCU05890	-1.46776	0.746654	1.24444	-0.265671	-0.69266	0.434998	5	13
NCU06145	-0.982316	0.340758	-0.949547	-0.606756	0.756986	1.44087	1	13
NCU07544	1.87486	0.327004	-0.756542	-0.751178	-0.36151	-0.332635	6	13
NCU00914	1.87942	0.40166	-0.579827	-0.567976	-0.514323	-0.618958	6	14
NCU02336	1.36152	-0.108442	-1.52346	-0.456698	-0.0491957	0.776276	4	14
NCU03713	1.64244	-0.775455	-0.979499	-0.660274	0.445943	0.32685	6	14
NCU04044	-1.66621	-0.44898	0.0188195	0.269976	1.28806	0.538341	1	14
NCU07139	1.18738	1.23083	-0.501778	-1.1459	-0.711954	-0.0585728	4	14
NCU08744	-0.635995	-0.737559	-0.692579	-0.491519	1.10638	1.45127	1	14
NCU00107	1.94912	0.192974	-0.485214	-0.484936	-0.642344	-0.529602	6	15
NCU00163	-1.3819	-0.584307	-0.641915	0.799428	1.08059	0.728098	1	15
NCU00244	-1.13082	-0.723061	0.745134	-0.254372	-0.226587	1.5897	1	15
NCU00263	-0.0158677	1.60479	-0.373204	-1.48677	-0.00216996	0.27322	4	15
NCU00437	1.07815	1.11888	-0.841194	-0.0595081	0.0709832	-1.36731	6	15
NCU00522	-0.905359	-1.05305	1.7226	0.0854427	0.281895	-0.131524	5	15
NCU00622	1.8861	0.256174	-0.83675	-0.484389	-0.639797	-0.181337	6	15
NCU00671	1.91885	-0.404059	-0.526636	-0.465591	-0.77318	0.250612	6	15
NCU00860	1.45397	-0.897445	-1.09289	-0.406555	0.843152	0.0997702	3	15
NCU01092	1.18657	-0.621412	-1.32764	0.262141	1.04054	-0.540199	3	15
NCU01613	-0.801926	0.91019	-1.04058	-0.730437	0.316721	1.34603	1	15
NCU01833	1.66293	0.819139	-0.558437	-0.715988	-0.674433	-0.533213	6	15
NCU02127	0.0814085	1.64826	0.561315	-0.682403	-1.12218	-0.486401	2	15
NCU02216	1.84946	-0.471356	-1.00826	-0.56661	0.110944	0.0858182	6	15
NCU02245	-0.657044	0.00823363	-1.18809	-0.485962	1.49509	0.827769	1	15
NCU02278	0.692318	-1.0895	0.587676	1.0762	0.0835407	-1.35024	5	15
NCU02296	0.656941	0.956555	-1.25216	-1.21317	0.071705	0.780129	4	15
NCU02387	1.99006	-0.788861	-0.105255	-0.306802	-0.414313	-0.37483	6	15
NCU02391	-1.19288	-0.689294	-0.0603794	-0.102981	1.7283	0.317227	1	15
NCU02400	-0.979151	-0.613897	-0.854947	0.963779	1.4141	0.0701178	3	15
NCU02915	1.91863	0.268332	-0.521559	-0.730796	-0.512079	-0.422532	6	15
NCU02936	-0.0585576	0.625502	0.195858	-1.07932	-1.13633	1.45285	4	15
NCU03080	-1.86455	0.230473	0.988426	0.696336	0.034585	-0.0852694	5	15
NCU03092	-1.46869	1.58064	0.455792	-0.0742162	-0.315612	-0.177907	2	15
NCU03164	-1.40676	0.0434092	-0.0574546	-0.694769	0.673526	1.44205	1	15
NCU03242	-1.2349	-0.848157	-0.104691	-0.120767	0.973298	1.33522	1	15
NCU03892	1.16289	1.24577	-0.362428	-1.17345	-0.757738	-0.115041	4	15
NCU04170	1.14021	0.727546	-0.700884	-1.08918	-0.901986	0.8243	4	15
NCU04583	0.532275	1.62421	0.281049	-0.881258	-0.855648	-0.700629	2	15
NCU05046	1.88098	0.333757	-0.288585	-0.690391	-0.734189	-0.50157	6	15
NCU05591	1.14638	1.23985	-1.10145	-0.790589	-0.553892	0.0596962	4	15
NCU06173	1.98436	-0.226303	-0.670527	-0.0399797	-0.448818	-0.598728	6	15
NCU06242	-0.697884	-1.55942	0.9682	0.810985	0.670193	-0.19207	5	15
NCU06245	1.98706	0.0361957	-0.518719	-0.605754	-0.377437	-0.521349	6	15
NCU08063	1.87558	-0.356172	-0.770299	-0.811139	-0.194935	0.256963	6	15
NCU08161	-1.116	0.135695	-0.739701	-0.582779	0.836802	1.46598	1	15
NCU08652	-1.3061	-0.612034	-0.551581	0.201254	1.16441	1.10405	1	15
NCU08989	1.83452	-0.258609	-0.957629	-0.710344	0.31227	-0.220211	6	15
NCU09212	0.0248735	1.96374	-0.334474	-0.372323	-0.829428	-0.452389	2	15
NCU09326	1.41587	0.350102	-1.26865	-1.03304	0.105677	0.43004	4	15
NCU00138	1.54466	0.761645	-0.202523	-1.09059	-0.887535	-0.125656	6	16
NCU01154	1.68414	-0.415528	-0.764619	-1.03379	-0.049172	0.57897	6	16
NCU01647	1.89407	0.266276	-0.421834	-0.316732	-0.873048	-0.548734	6	16
NCU03266	2.03606	-0.435245	-0.384819	-0.490433	-0.281525	-0.444036	6	16
NCU05024	-1.47913	-0.214128	0.331643	-0.0449957	-0.209119	1.61573	1	16
NCU07268	1.39345	0.856597	-1.42533	-0.131528	-0.213531	-0.479657	6	16
NCU07617	-1.57708	0.226896	-0.800793	0.346161	1.09159	0.713222	1	16
NCU09175	1.5256	0.384456	-1.26652	-0.886129	-0.108914	0.351508	4	16
NCU09443	1.03629	0.68197	-1.45025	-0.901115	-0.0990097	0.73211	4	16
NCU00600	1.76513	0.22095	0.104948	-0.449485	-0.449898	-1.19165	6	17
NCU02671	1.42774	1.12248	-0.840303	-0.683836	-0.48616	-0.539918	6	17
NCU03593	1.81525	0.198668	-1.07069	-0.0388524	-0.219182	-0.685188	6	17
NCU03616	1.93927	-0.222909	-0.771136	-0.714664	-0.284933	0.0543701	6	17
NCU03718	0.561387	1.35079	-0.376606	0.55868	-0.720551	-1.3737	2	17
NCU03911	1.76684	-0.194913	0.37061	-0.306064	-0.450648	-1.18582	6	17
NCU04514	1.72151	0.722503	-0.562471	-0.720691	-0.629668	-0.531179	6	17
NCU00272	1.9085	-0.236047	-0.536399	-0.697325	-0.683953	0.245224	6	18
NCU02211	0.308163	0.256625	-0.559854	-1.28793	-0.369431	1.65242	4	18
NCU02234	0.621045	1.69549	-0.596539	-0.977728	-0.647114	-0.0951532	4	18
NCU07471	1.97234	-0.0110574	-0.445366	-0.807113	-0.288182	-0.420621	6	18
NCU00166	-0.868189	-1.21524	0.88582	-0.458387	1.27716	0.37884	5	19
NCU01970	-1.35178	-1.02611	1.19591	0.643471	0.0137969	0.524714	5	19
NCU02019	1.55258	0.86639	-0.109726	-0.590642	-0.883487	-0.835114	6	19
NCU02117	-0.685372	0.410259	-1.19076	-0.326054	0.111042	1.68089	1	19
NCU02150	-0.400242	-1.24983	-0.959461	0.663788	1.0815	0.864241	3	19
NCU03305	1.46349	-1.188	-0.923654	-0.24359	0.707398	0.184355	3	19
NCU04117	1.81624	-0.44432	-0.546403	-1.04021	-0.116511	0.3312	6	19
NCU05319	-1.10902	0.593629	-1.05416	-0.377206	1.34026	0.606493	1	19
NCU06946	1.00008	1.36754	-1.12505	-0.80969	-0.455874	0.0229922	4	19
NCU08128	1.89506	-0.271972	-0.67652	-0.887692	-0.238448	0.179572	6	19
NCU08167	2.03191	-0.262101	-0.478085	-0.468387	-0.322992	-0.50035	6	19
NCU09534	-1.38592	-0.442368	1.35265	0.960031	-0.155868	-0.328526	5	19
NCU00171	1.82683	0.493131	-0.369351	-0.635769	-0.742492	-0.572353	6	20
NCU00329	1.86504	0.14536	-0.225843	-0.891224	-0.804567	-0.088767	6	20
NCU00467	-1.92123	-0.152397	0.806889	0.661974	0.384555	0.220208	5	20
NCU00566	1.74664	-0.820304	-0.471992	-0.883595	0.515224	-0.085969	6	20
NCU01498	1.76763	0.430758	0.0210542	-0.587812	-0.895982	-0.735649	6	20
NCU02114	1.75446	0.645208	-0.473191	-0.81356	-0.572377	-0.540537	6	20
NCU03115	1.99205	-0.388554	-0.594188	-0.690525	-0.16549	-0.153292	6	20
NCU03314	1.97547	-0.0123396	-0.238691	-0.665763	-0.393776	-0.6649	6	20
NCU05232	-0.474503	-0.842314	-0.758429	-0.42672	0.952541	1.54942	1	20
NCU07296	1.96164	0.1532	-0.452432	-0.549416	-0.592441	-0.520548	6	20
NCU09673	1.97037	0.0595276	-0.71437	-0.532238	-0.308823	-0.474469	6	20
NCU00178	1.64774	0.199273	-1.08331	-0.635292	0.510177	-0.638586	6	21
NCU00223	1.56548	-1.14613	-0.652879	-0.582037	0.670526	0.145031	3	21
NCU00496	-0.691771	-0.654755	1.84126	-0.124528	0.370982	-0.741191	5	21
NCU00734	0.027949	-1.36955	0.435841	-0.932701	0.486968	1.35149	1	21
NCU00754	1.8297	-0.489736	-1.07526	-0.423613	0.258474	-0.0995708	6	21
NCU00923	-1.38323	1.33746	-0.503196	-0.144805	-0.278835	0.972604	1	21
NCU01181	-1.42618	-0.949617	0.561137	1.14699	0.658546	0.00912293	5	21
NCU02344	-0.171196	1.30895	-1.2834	-0.98427	0.525749	0.604168	4	21
NCU02768	1.98116	0.063601	-0.572097	-0.559556	-0.539224	-0.373887	6	21
NCU03032	1.86892	-0.624784	-0.688434	0.4128	-0.52559	-0.442915	6	21
NCU03068	-1.38715	-1.03493	-0.00433358	0.641634	0.880429	0.904355	1	21
NCU03281	0.00871608	-1.68487	-0.104364	0.114349	1.4451	0.221064	3	21
NCU03340	-1.86646	-0.0518407	0.88721	0.701464	0.464906	-0.135277	5	21
NCU03600	-1.62968	-0.506518	0.148868	0.024775	0.717659	1.2449	1	21
NCU04185	0.229948	0.985248	0.922692	0.182872	-0.713924	-1.60684	2	21
NCU04669	-1.03794	-0.836492	0.263123	1.76201	-0.212643	0.0619362	5	21
NCU04731	1.05561	0.844268	-1.36523	-1.04407	0.0435177	0.465905	4	21
NCU04859	1.30324	1.20966	-0.761787	-0.419183	-0.978405	-0.353524	6	21
NCU06704	0.775878	1.64308	-0.411411	-0.647202	-0.376093	-0.984247	2	21
NCU07535	1.10617	-0.48946	0.434361	-1.36988	1.00225	-0.68343	6	21
NCU08055	1.16245	-1.02341	-0.998071	-0.471679	1.16402	0.166686	3	21
NCU09434	1.31296	-0.181436	-1.31093	-0.641645	1.03338	-0.212326	3	21
NCU00187	1.771	-0.0802721	-0.848426	-0.642591	-0.69333	0.49362	6	22
NCU00243	1.97705	0.0673835	-0.342584	-0.61859	-0.539974	-0.543282	6	22
NCU00495	1.80727	0.432655	-0.390131	-0.942625	-0.670808	-0.236359	6	22
NCU01459	-0.0470775	-1.47126	-0.696475	0.968267	1.18613	0.060411	3	22
NCU03045	1.91717	0.299965	-0.549772	-0.561522	-0.500537	-0.605302	6	22
NCU03246	1.91541	0.16284	-0.387747	-0.923305	-0.322102	-0.445093	6	22
NCU03667	1.96017	0.0621381	-0.395858	-0.81362	-0.357172	-0.455657	6	22
NCU03826	-1.73245	0.406124	1.07944	0.739245	-0.226431	-0.265926	5	22
NCU04022	-1.23946	1.4228	-0.614164	-0.547265	0.111971	0.86611	1	22
NCU04395	0.363407	-1.10646	-0.498567	0.0691773	1.74876	-0.576318	3	22
NCU05383	-1.88406	-0.16729	0.032121	0.671962	0.497268	0.849998	1	22
NCU05829	-1.26703	-0.232416	-0.397369	-0.274565	0.473364	1.69802	1	22
NCU06330	1.62855	0.771726	-0.268655	-0.52198	-1.04163	-0.568016	6	22
NCU06503	1.89402	0.24288	-0.475808	-0.76902	-0.708728	-0.183345	6	22
NCU07459	-1.4678	0.991629	0.838953	0.668842	-0.814903	-0.216717	2	22
NCU07531	-1.27122	1.7404	-0.27614	-0.173769	0.342765	-0.362042	2	22
NCU08468	1.20038	0.381368	1.01254	-1.11828	-0.893865	-0.582139	6	22
NCU08936	0.946567	-0.378535	-1.42825	-0.767075	0.748894	0.878397	3	22
NCU00340	1.71899	0.683024	-0.466931	-0.859347	-0.685281	-0.390451	6	23
NCU02090	1.29283	0.364414	-0.907584	-1.19774	-0.422917	0.870997	4	23
NCU02695	-1.75034	0.242194	-0.182502	-0.18238	0.76776	1.10527	1	23
NCU05157	-1.37539	-0.902619	0.419244	1.3495	0.543581	-0.034319	5	23
NCU07622	1.95332	0.189189	-0.553904	-0.545441	-0.508961	-0.534206	6	23
NCU08648	0.167787	1.76353	0.302601	-0.923719	-0.826382	-0.483817	2	23
NCU09208	-0.764456	-1.04313	-0.230897	1.46117	0.985972	-0.408661	5	23
NCU00202	2.01657	-0.383987	-0.318654	-0.232488	-0.389636	-0.691804	6	24
NCU00440	0.350295	0.839711	0.643295	0.635206	-1.62675	-0.841761	2	24
NCU03937	0.596683	1.70859	-0.150688	-0.883517	-0.873843	-0.397224	2	24
NCU04866	1.99153	-0.102193	-0.634689	-0.458073	-0.182144	-0.614431	6	24
NCU06493	1.90529	0.295492	-0.731492	-0.559325	-0.556548	-0.353413	6	24
NCU07530	0.932058	1.07923	-0.640956	0.6324	-0.727224	-1.27551	2	24
NCU09611	1.92918	0.24176	-0.688011	-0.495014	-0.575928	-0.411985	6	24
NCU02794	-0.882748	-0.076945	0.821814	-1.445	0.476268	1.10661	1	25
NCU06366	1.4989	0.878582	-0.642337	-1.18495	-0.356738	-0.193465	6	25
NCU07399	-0.507066	-0.267437	-1.08407	0.868817	1.55589	-0.566143	3	25
NCU07624	1.23153	0.250864	-0.814465	-1.33719	-0.275707	0.944964	4	25
NCU08992	1.59341	0.338813	-1.28661	-0.821301	0.109313	0.0663714	6	25
NCU09815	-1.45046	0.786072	-0.4866	-0.214937	-0.0458667	1.4118	1	25
NCU00245	1.96455	0.0345386	-0.633665	-0.721453	-0.392664	-0.251302	6	26
NCU00250	-0.377751	0.0878858	-1.1809	-0.742314	0.629496	1.58359	1	26
NCU02815	1.57886	0.831013	-0.727176	-1.03947	-0.336608	-0.306619	6	26
NCU03124	-1.57488	0.437059	1.14572	0.81441	-0.32546	-0.496847	5	26
NCU03312	0.7297	0.280852	-0.250552	-0.928889	-1.22872	1.39761	4	26
NCU03366	1.23106	0.921814	-0.804284	-1.27351	0.388619	-0.463696	6	26
NCU07435	0.203183	-1.56067	0.158339	1.22706	0.690282	-0.718192	3	26
NCU08092	1.68484	-0.633489	0.540851	-0.268192	-0.152558	-1.17145	6	26
NCU08795	1.68885	-0.34848	-0.583063	-1.248	0.310546	0.180151	6	26
NCU09106	-1.48921	1.0933	-0.320606	1.09532	0.136698	-0.515499	2	26
NCU00274	0.834255	0.330481	-1.66521	-0.59116	0.057681	1.03396	4	27
NCU00453	-1.61268	-0.689971	0.0978016	0.314292	0.827496	1.06306	1	27
NCU00649	-0.0523107	-1.28554	1.40561	0.670552	-0.937798	0.199485	5	27
NCU04362	1.86265	0.221436	-0.116032	-0.679267	-0.941156	-0.347634	6	27
NCU04673	0.592772	-0.221191	0.643236	-1.62129	-0.525458	1.13193	4	27
NCU05685	-0.762842	1.6452	-1.15481	0.191709	0.451335	-0.370596	2	27
NCU06306	-1.22608	1.38196	0.404579	0.565781	-0.0789068	-1.04733	2	27
NCU07587	-1.5112	-0.375423	0.120138	-0.412443	1.1814	0.997532	1	27
NCU00700	-0.117091	-0.0993187	-0.624421	-0.9196	-0.166518	1.92695	4	28
NCU01979	1.82212	-0.350657	-0.0338942	-0.897079	0.279741	-0.820228	6	28
NCU03944	0.562253	-0.243125	-1.19468	-1.07949	1.22361	0.731433	3	28
NCU05278	0.641575	-0.49076	-1.53301	-0.482939	0.821164	1.04397	3	28
NCU05598	-0.596784	-0.90342	-0.712317	1.21595	1.3184	-0.321828	3	28
NCU06266	1.24315	1.23685	-0.991293	-0.433814	-0.213175	-0.841715	6	28
NCU06362	1.75024	0.492735	-1.08067	-0.549782	-0.171752	-0.440772	6	28
NCU07735	1.84131	0.446699	-0.385104	-0.443342	-0.728738	-0.730828	6	28
NCU01765	-0.872043	0.341894	0.269825	1.42746	0.23225	-1.39938	5	29
NCU00406	1.95966	0.153877	-0.62561	-0.463017	-0.562664	-0.462251	6	30
NCU01797	1.8148	0.480078	-0.632446	-0.57233	-0.267284	-0.822818	6	30
NCU06240	1.91716	-0.369695	-0.965124	-0.0772214	-0.00475082	-0.500369	6	30
NCU06910	1.6859	0.722786	-0.675292	-0.852204	-0.260565	-0.620621	6	30
NCU08565	0.911269	0.967843	-0.949439	-0.806593	0.853137	-0.976217	6	30
NCU08927	1.96087	-0.445347	-0.473214	-0.748038	-0.401971	0.107705	6	30
NCU00446	1.84967	0.211234	-0.92744	-0.503457	-0.648194	0.018187	6	31
NCU00591	-0.178091	1.71505	0.620265	-0.758134	-0.910096	-0.488995	2	31
NCU00681	1.88676	0.328415	-0.589958	-0.647716	-0.69723	-0.280274	6	31
NCU02184	1.94506	0.216674	-0.508242	-0.546891	-0.54654	-0.560065	6	31
NCU02416	-1.33534	-0.431643	0.142661	-0.436317	0.440113	1.62053	1	31
NCU02525	0.840003	-0.310556	-0.352938	-1.68609	0.541433	0.968153	4	31
NCU03043	1.13968	1.40001	-0.697545	-0.432131	-0.897001	-0.513013	6	31
NCU03605	2.02199	-0.501188	-0.310227	-0.438691	-0.19391	-0.577978	6	31
NCU06068	0.181952	1.85733	-0.0773181	-0.268067	-0.895563	-0.798336	2	31
NCU06744	-0.332983	-0.573185	-0.930009	-0.54287	1.72386	0.655189	3	31
NCU07039	-1.39293	-0.373672	0.202074	-0.480208	1.55068	0.494057	1	31
NCU07379	-1.63376	-0.601701	-0.0450367	0.601213	1.15213	0.527158	1	31
NCU08147	-0.877017	1.32402	-0.166849	1.0567	-0.19951	-1.13734	2	31
NCU08875	-1.77553	-0.0896047	0.51344	1.16396	0.41279	-0.225052	5	31
NCU09813	-1.60177	-0.269958	-0.0110784	-0.250738	0.960758	1.17278	1	31
NCU09866	1.43971	0.528758	0.483762	-0.296048	-1.05155	-1.10463	6	31
NCU00870	-0.143174	-0.0522112	0.259162	-1.56276	-0.0702487	1.56923	4	32
NCU01010	0.821474	0.0961396	-0.66006	-1.62431	0.291048	1.07571	4	32
NCU06799	1.09618	0.991374	-1.15545	-1.00503	-0.447143	0.520068	4	32
NCU00499	-0.504174	1.83126	0.309882	-0.0273066	-0.808032	-0.801628	2	33
NCU03875	0.416589	1.46388	0.154372	-1.22835	-1.04575	0.239253	4	33
NCU07874	1.86806	-0.293685	-0.718984	0.0729026	0.0211309	-0.949423	6	33
NCU00587	1.47887	1.05635	-0.488526	-0.648937	-0.525097	-0.872667	6	34
NCU03071	1.73968	0.373824	-0.52246	-0.949844	-0.796533	0.155332	6	34
NCU04001	1.67485	0.699639	-0.916616	-0.423324	-0.242641	-0.791908	6	34
NCU04405	0.0625252	-0.20191	-0.324367	-0.485594	-0.968185	1.91753	4	34
NCU06405	1.58381	-0.0909364	-1.36877	-0.0342217	0.504852	-0.59473	6	34
NCU07024	0.799211	0.817384	0.598194	0.271007	-0.949407	-1.53639	2	34
NCU00670	-1.51058	-0.923382	0.743661	0.871276	0.739637	0.0793866	5	35
NCU02280	-1.71298	-0.418606	1.04689	0.781875	0.413445	-0.110626	5	35
NCU04050	-1.99958	0.677067	0.555409	0.104138	0.377159	0.285807	5	35
NCU04079	0.916929	-0.40783	-0.331423	-1.3457	1.41768	-0.249655	3	35
NCU04776	1.72372	-0.890492	-0.381541	-0.339466	0.639836	-0.752061	6	35
NCU09841	0.63541	-1.71634	1.25317	-0.0257084	0.111909	-0.25844	5	35
NCU00958	-1.98551	0.431894	0.47253	0.601181	0.532675	-0.052773	5	36
NCU01433	-1.80664	0.667627	1.02802	0.352794	-0.320662	0.078855	5	36
NCU01815	-0.43194	-0.293371	1.37368	-0.0642697	-1.44653	0.862428	5	36
NCU02356	1.39643	0.596786	-0.236537	0.409588	-1.33188	-0.834396	6	36
NCU02694	-0.186615	1.72516	-0.966406	0.304866	0.0988768	-0.97588	2	36
NCU02903	-1.68866	-0.585826	0.379269	0.673743	1.09109	0.130382	5	36
NCU04106	-0.969647	0.833577	0.917066	0.977283	-0.77174	-0.986539	2	36
NCU04457	1.61729	0.871849	-0.623571	-0.686733	-0.775116	-0.403723	6	36
NCU04554	-0.891765	-0.59248	-0.463201	-0.461127	0.691492	1.71708	1	36
NCU04626	1.12586	0.183085	-0.937524	-1.23412	-0.248645	1.11135	4	36
NCU05943	1.9287	-0.573385	-0.817914	-0.278644	0.163221	-0.421981	6	36
NCU06656	2.00548	-0.269387	-0.429795	-0.117158	-0.59167	-0.597468	6	36
NCU06998	1.27464	-0.757458	0.518822	-0.304678	-1.40781	0.676475	6	36
NCU07121	-0.975622	0.773455	1.64393	-0.313073	-0.4855	-0.643191	2	36
NCU07543	1.91136	-0.742559	-0.380901	-0.760022	0.176061	-0.20394	6	36
NCU07675	1.40095	1.11205	-0.854045	-0.286217	-0.5328	-0.839937	6	36
NCU09273	1.83807	0.406682	-0.251153	-0.650601	-0.855799	-0.487198	6	36
NCU09427	-0.062256	0.839412	-1.26378	-1.14614	0.661812	0.970949	4	36
NCU09581	1.60161	-0.0639403	-0.992628	-0.970969	-0.240882	0.666806	4	36
NCU01731	1.80258	0.141672	-1.03061	-0.221065	0.0894687	-0.782047	6	37
NCU02464	1.98066	0.0222586	-0.28691	-0.532509	-0.663382	-0.520119	6	37
NCU08270	-1.22211	1.51588	0.740441	0.05586	-0.36749	-0.722587	2	37
NCU08689	1.87462	-0.456758	-0.7485	-0.834089	0.144226	0.0205029	6	37
NCU09045	1.15922	-1.04637	1.21584	-0.940943	0.0536014	-0.441346	6	37
NCU01197	1.61905	0.384038	-1.01939	-1.07709	0.164098	-0.0707056	6	38
NCU02264	-1.26777	-1.01508	1.44781	0.419276	0.252672	0.163088	5	38
NCU03440	1.06642	0.866988	-0.173111	-1.39887	0.546943	-0.908373	6	38
NCU03461	1.67592	0.566694	0.0912124	-0.692771	-0.953487	-0.687572	6	38
NCU08008	-0.566361	-1.33501	0.960855	-0.230773	1.37131	-0.200023	5	38
NCU09993	1.14734	1.3698	-0.596422	-0.828019	-0.836976	-0.255723	6	38
NCU06202	1.87015	0.169414	-0.781865	-0.753288	-0.541905	0.0374892	6	39
NCU08297	1.95234	0.173144	-0.536347	-0.390889	-0.601906	-0.596345	6	39
NCU02393	-1.09736	0.886251	1.2414	0.480565	-0.535178	-0.975672	2	40
NCU03800	1.59444	-1.23825	-0.751851	-0.289502	0.199941	0.485219	3	40
NCU04612	-1.33612	0.16244	1.69931	-0.429942	0.188089	-0.283778	5	40
NCU04747	1.90903	0.165187	-0.683247	-0.641791	-0.665253	-0.0839229	6	40
NCU05658	-0.102085	-0.923746	-1.14291	0.254086	1.64016	0.274494	3	40
NCU05891	1.79982	0.490945	-0.517702	-0.844849	-0.695455	-0.232758	6	40
NCU06205	-0.196467	0.439839	-1.35063	-0.915258	0.836975	1.18554	4	40
NCU07817	-0.753982	-0.836648	-0.887663	0.204105	1.53456	0.739624	3	40
NCU07872	1.40321	-0.62802	-0.459704	-1.35817	0.657423	0.385267	6	40
NCU08739	-0.961659	-0.969108	-0.775904	0.970048	1.07458	0.662047	1	40
NCU09123	-0.943337	-1.44491	0.476465	0.765796	1.09847	0.0475114	5	40
NCU09202	-1.71911	-0.196119	1.3518	0.344142	0.244453	-0.0251679	5	40
NCU09842	0.0139281	0.857366	0.203328	1.02184	-0.347648	-1.74882	2	40

## Sheet: Conidiation
Conidiation
NCU	0 h	2 h	4 h	8 h	10 h	12B	12T	14T	18T	24 h	Expression profile	PAM Phenotype cluster
NCU03238	-0.0243522	-1.36436	-1.03705	0.791562	0.507768	-0.143217	1.47962	1.32074	-0.92714	-0.603583	1	1
NCU08431	0.50391	-0.599565	0.133897	-0.538331	-0.656304	-1.05104	-1.23771	1.52718	1.60703	0.310946	2	1
NCU00005	-0.35892	0.240824	-0.693224	-1.18579	-0.224197	1.89356	-0.751195	0.99833	0.969407	-0.888799	4	1
NCU01954	-1.03992	0.368087	0.131311	-0.828431	-0.0749003	0.962006	0.174327	0.979363	1.23463	-1.90647	4	1
NCU06531	-1.39988	1.22637	0.190306	-0.678288	1.21998	0.834734	-1.44325	0.563633	0.144684	-0.658293	4	1
NCU00282	0.196351	-0.458803	-0.427719	-0.955077	0.839299	0.0788111	2.25714	-1.05519	-0.796134	0.321317	5	1
NCU00300	0.611831	-0.276301	-0.540673	-0.425608	0.451624	1.76228	1.10099	-1.75014	-0.632705	-0.301288	5	1
NCU06312	0.725345	-0.758339	-1.02201	-1.01845	-0.359262	0.0677706	2.32649	-0.41126	0.207545	0.242173	5	1
NCU00182	-1.20029	-0.514237	-0.919001	0.166991	0.10599	2.03369	-1.19519	0.421	0.372451	0.728596	6	1
NCU04848	-1.74382	-0.683189	-0.863578	-0.488569	0.72959	0.666813	-0.147721	-0.0541876	1.00431	1.58036	6	1
NCU09214	0.203583	-0.4713	-0.554513	-0.452509	2.10319	-0.81109	-1.51684	0.467765	0.729263	0.302456	6	1
NCU00007	-0.468245	-0.873537	-0.825172	-0.209177	0.460455	-1.19369	2.23619	0.805573	-0.0126777	0.0802865	1	2
NCU04350	0.718064	-1.45366	-1.22218	0.53631	-0.181639	-0.746977	1.73429	-0.362164	0.0520439	0.925909	1	2
NCU06563	-0.449639	-0.919937	-0.170551	-0.0893549	0.505456	-0.349467	0.23042	2.56443	-0.791977	-0.529378	1	2
NCU07392	-0.274464	-0.913778	-0.787403	-0.39772	0.268023	-1.34391	2.20674	0.595334	0.32577	0.321405	1	2
NCU02534	2.01246	-0.0682029	0.439323	0.346188	0.485976	0.199504	-1.00051	-1.32167	-1.25762	0.164549	3	2
NCU03931	0.437516	-0.43535	-0.498966	-0.837353	-0.939366	-0.376038	2.54853	-0.254859	0.282377	0.0735077	5	2
NCU00253	-1.02789	-1.2956	-0.588955	0.0668056	0.687652	-0.522781	0.715814	2.13896	-0.266807	0.0928077	1	3
NCU00549	-1.33419	-1.28198	-1.1209	0.777815	1.21018	-0.792364	0.671964	0.575041	0.683869	0.61057	1	3
NCU00916	-1.14168	-1.08035	-1.11971	0.524741	1.06449	-0.836231	1.66858	0.564287	0.146599	0.209277	1	3
NCU01120	-1.25276	-1.24184	-0.388594	0.896611	1.18502	-1.01173	0.964491	1.11746	0.246843	-0.515503	1	3
NCU01209	-0.824183	-0.73395	-0.764924	-0.342753	0.456221	-1.44542	1.95101	0.528373	0.535752	0.639877	1	3
NCU01629	-1.34863	-0.900036	-0.256676	1.00101	-0.294634	-1.43439	0.889017	1.37503	0.421081	0.548234	1	3
NCU02100	-1.25753	-0.744883	-0.0679637	-0.127266	0.150093	-1.04236	2.25212	0.282769	-0.185035	0.740053	1	3
NCU02626	-0.792579	-0.613803	0.078318	0.57125	1.65337	-1.75479	1.05976	0.490012	0.00592321	-0.697458	1	3
NCU02934	-2.05868	-1.07659	0.181066	0.566607	1.54647	0.0788293	0.751116	0.43511	-0.149397	-0.274526	1	3
NCU03015	-1.52237	-1.38746	-0.283496	0.768676	1.72142	-0.0875377	0.764464	0.601076	-0.241077	-0.333687	1	3
NCU03070	0.168018	-0.260583	0.136509	0.214443	0.311218	-2.05014	2.00628	-0.69079	-0.0255319	0.190571	1	3
NCU03883	-1.01027	-1.27325	-0.7233	-0.187522	0.373064	-0.943514	1.77766	0.927338	0.222613	0.837184	1	3
NCU03918	0.161145	0.408586	0.350499	0.466491	0.247791	-1.91228	1.92517	-0.289478	-0.813766	-0.544165	1	3
NCU05307	-0.491012	-0.319646	-0.340581	0.70339	1.70327	-1.43039	1.46982	-0.489029	0.0299037	-0.835724	1	3
NCU06028	-0.73962	-0.0633651	-0.175661	0.186856	0.866029	-1.82936	1.95883	0.426767	-0.500584	-0.129896	1	3
NCU06971	-1.24052	-0.907917	-0.441472	0.497759	0.463335	-0.776323	1.9604	1.06425	-0.633086	0.0135682	1	3
NCU09485	-1.02582	-1.04506	-0.696032	-0.0839616	0.524334	-0.293024	2.40447	0.40798	0.0390618	-0.231952	1	3
NCU00335	0.26506	-0.187733	-1.6114	-1.01567	-0.683567	-0.361493	0.0518953	0.68441	1.66561	1.19289	2	3
NCU00711	-1.6826	-1.17197	-0.889338	0.16166	0.784002	0.109051	0.787507	1.64113	0.176699	0.0838557	2	3
NCU02142	-1.12995	-0.995054	-0.766517	-0.63643	-0.0155677	-0.799481	1.49599	1.27105	0.734681	0.84128	2	3
NCU03086	-0.873753	-1.20838	-1.53798	0.0391905	-0.487416	0.797944	1.12237	1.25746	0.831089	0.0594752	2	3
NCU03659	-1.62461	-0.90122	-1.0904	0.0051611	0.0140529	-0.0407153	0.138538	1.5319	0.815473	1.15181	2	3
NCU04635	-0.597025	-1.00532	-0.931026	-0.808937	-0.0902085	-0.947679	1.14459	1.14233	0.599654	1.49361	2	3
NCU04639	-1.09428	-0.403489	-0.58024	-0.70565	-0.589287	-0.0922522	-0.724378	1.45753	1.55071	1.18134	2	3
NCU04733	0.289031	-0.977701	-0.835524	-1.42645	-0.344686	-0.429805	1.87496	0.479847	0.339073	1.03125	2	3
NCU05762	-1.12949	-1.3466	-0.683503	-1.0927	0.37189	-0.0910045	1.04427	0.654135	1.10941	1.1636	2	3
NCU09706	-1.45373	-0.805702	-0.744716	-0.990196	-0.490318	0.547028	0.60322	1.31943	1.12563	0.889357	2	3
NCU00303	1.20699	0.359598	0.620087	0.00411723	-1.2846	1.83265	-0.834398	-0.398456	-0.878531	-0.627461	3	3
NCU00644	1.74409	0.7767	0.538482	0.938294	0.198635	-0.272494	-1.04563	-0.581865	-1.18432	-1.11189	3	3
NCU01422	0.920976	0.827403	0.715282	0.299124	-0.000370962	-2.10338	-0.249862	-1.02612	-0.44526	1.06221	3	3
NCU02319	1.36473	-0.447116	0.800645	-0.0192291	-0.626394	1.80742	-1.35158	-0.370604	-0.61495	-0.542925	3	3
NCU02918	2.40845	0.0258588	0.0787981	-0.278397	-0.599232	-1.52902	0.161319	-0.488234	-0.144071	0.364525	3	3
NCU03533	1.99034	-0.156618	-0.0269894	-0.0686861	-0.0291168	0.100512	-1.50141	-0.497141	-1.01863	1.20774	3	3
NCU05974	2.08876	1.08483	0.50205	-0.186427	-0.231726	-0.899463	0.210516	-0.646189	-0.984484	-0.93787	3	3
NCU07769	1.1627	1.50389	-0.107283	-1.23386	-1.20308	0.801623	-0.44668	-0.988741	-0.221057	0.732487	3	3
NCU08000	2.11738	0.401239	0.255503	-0.43382	-0.438659	-1.45461	-0.851851	0.414571	0.664586	-0.674338	3	3
NCU02197	-1.01006	0.265212	-0.119672	-0.665925	-0.0244033	2.44642	-1.19356	0.0672008	0.186066	0.0487334	4	3
NCU02480	-0.5886	0.750568	0.983771	0.905565	0.0534432	1.3109	-1.96241	-0.599296	-0.371249	-0.482695	4	3
NCU03719	-2.322	0.915174	1.25298	0.412356	-0.587393	0.299944	0.0929681	-0.639232	0.368493	0.20671	4	3
NCU04154	-1.26757	0.158966	0.291756	-1.37002	-0.447323	1.94861	-0.18095	0.639296	0.799724	-0.572489	4	3
NCU05291	-2.32396	0.500743	-0.334023	-0.0786447	0.168873	1.62872	-0.0411249	-0.396578	0.49637	0.379621	4	3
NCU05909	-1.16382	-0.406957	0.162528	-0.700426	0.123308	2.52364	-0.736913	0.101647	0.150646	-0.0536573	4	3
NCU06111	0.378418	-0.397215	-0.229405	-0.838747	0.227953	2.34455	-1.32462	-0.29293	0.587964	-0.455971	4	3
NCU06230	-1.68357	0.0568857	-0.245514	-0.111984	0.29954	2.13496	-0.901558	-0.36147	0.1165	0.696215	4	3
NCU08115	-0.859703	-0.0450165	0.764515	-1.39052	-0.539416	1.45598	0.588075	0.351767	1.02194	-1.34762	4	3
NCU09538	0.801574	-0.774417	0.559279	0.550679	0.340966	1.87528	-1.21782	-0.164463	-1.15299	-0.81808	4	3
NCU09760	-0.0541431	0.812979	-0.55597	-1.10877	1.33729	1.0586	-0.739378	-0.597888	-1.29555	1.14284	4	3
NCU02257	0.523017	0.760303	-2.1482	-0.387172	0.461631	-0.0292554	1.04541	-0.707156	-0.613955	1.09538	5	3
NCU03162	-0.0137774	-0.0347854	-0.560719	0.131325	1.24964	-0.258545	1.82198	-1.79311	-0.693362	0.151355	5	3
NCU03209	0.389702	0.798704	0.0638539	-0.566096	-0.897244	1.48933	1.30018	-1.54127	-0.158922	-0.878238	5	3
NCU03752	0.601086	0.201223	-0.597455	-1.76807	-0.798172	0.842819	1.62055	0.243112	0.542616	-0.887709	5	3
NCU03754	0.120238	-0.406998	-0.80465	-1.35309	-0.98214	0.95337	1.96452	-0.170998	0.757293	-0.0775408	5	3
NCU03998	0.73145	0.403661	1.12986	-1.54805	-0.972068	-0.090938	0.78212	0.748489	0.357026	-1.54155	5	3
NCU06175	-0.417432	1.15133	-0.174985	-1.08824	-0.75706	1.30465	1.69458	-0.833315	-0.270555	-0.608976	5	3
NCU06766	1.49508	-0.328085	0.561575	-0.882249	-1.25933	1.48744	0.382794	-1.26159	-0.0358693	-0.159771	5	3
NCU08848	0.800779	0.187911	-0.410394	-1.72412	-1.13158	-0.131114	1.57293	-0.59744	0.600383	0.832636	5	3
NCU00195	-1.71004	-0.985591	-0.172215	0.735033	-0.0496754	0.413462	-1.13896	1.34392	0.650676	0.913387	6	3
NCU01376	-0.290951	-0.670607	1.17671	-1.05997	-0.367717	-0.289036	-1.21435	-0.132481	1.73225	1.11616	6	3
NCU02925	-0.169128	-1.01484	-0.250487	0.711458	-0.00205815	-0.194613	-0.965523	-1.06104	0.788812	2.15742	6	3
NCU04172	0.315255	-0.510682	-1.3685	-0.374838	0.411279	1.23949	-1.74613	0.567253	1.22046	0.246415	6	3
NCU05199	-1.03839	-1.24219	-0.894178	-0.531678	1.16701	0.952455	0.678851	-0.396577	-0.230308	1.535	6	3
NCU06756	-0.328703	-0.912429	0.157008	0.180552	0.531638	0.169143	-1.54418	2.22463	-0.587687	0.110024	6	3
NCU08283	-1.63426	-0.52711	-1.0017	-0.602467	0.793616	1.10372	-0.0108989	-0.347183	0.768102	1.45818	6	3
NCU08887	-1.60636	-0.257216	-0.730458	0.568931	-0.776741	0.749434	-1.00584	0.685216	1.31755	1.05548	6	3
NCU00484	0.348839	-0.834795	0.318337	1.72179	0.911333	-0.315058	-0.46784	0.832004	-1.49502	-1.01959	7	3
NCU00570	0.568289	0.502437	0.175448	0.0366889	1.70626	0.296041	0.533011	-1.48723	-1.46623	-0.864719	7	3
NCU02895	-0.0950186	-0.471556	0.677456	1.36602	1.42305	0.684546	-0.614287	-1.62805	-0.774469	-0.567697	7	3
NCU09197	-1.11674	0.0948017	0.347044	0.516556	1.65929	1.07737	-1.03748	-0.771063	-1.24381	0.474033	7	3
NCU09638	-0.304176	-0.392264	-0.106628	0.343519	0.906364	1.18796	0.332529	-2.05811	-0.964786	1.05559	7	3
NCU09663	1.321	-1.04184	-0.139814	1.17222	1.00017	-0.525787	0.950969	-1.08704	-0.98623	-0.663654	7	3
NCU00271	-0.681452	-1.11203	0.423781	-1.28374	0.354785	-0.317537	2.206	0.566701	-0.22805	0.071538	1	4
NCU03370	-1.02996	-0.700749	-1.51943	0.867436	1.2455	0.754899	0.793336	0.198103	0.535586	-1.14473	1	4
NCU07538	-0.22423	-1.17661	-0.666597	0.584543	1.09674	-1.5752	1.59251	0.511355	0.30788	-0.450392	1	4
NCU07618	-0.813089	-0.393605	-0.450749	0.132386	1.26973	-0.723609	2.27171	-0.635973	-0.481038	-0.175766	1	4
NCU08038	-0.725013	-1.25934	0.842093	1.14831	-0.627074	-0.813481	0.325998	1.80183	-0.0207147	-0.672612	1	4
NCU02178	-1.15577	-0.942425	-0.69347	0.120127	0.516502	-0.820545	0.549331	-0.122778	0.332438	2.21659	2	4
NCU03785	-0.526188	-0.812474	-1.30404	-0.129106	-0.177851	-0.226954	-0.206793	0.242393	2.35414	0.786874	2	4
NCU04321	-0.939814	-0.562293	-1.30125	-1.15169	1.09061	0.305795	-0.459047	1.26591	0.601691	1.15009	2	4
NCU06437	-1.09337	-0.985954	-0.918466	-0.35288	-0.29288	0.206362	2.19969	0.631982	-0.0938484	0.699365	2	4
NCU07075	1.07177	-0.83082	-0.990062	-0.983244	-1.00802	-0.768124	1.24968	1.20888	0.395212	0.654725	2	4
NCU07151	-1.45852	-1.01965	-0.789603	0.134936	0.416349	0.489625	1.37795	-0.931437	0.428038	1.35231	2	4
NCU08891	-0.90193	-0.888013	0.423287	-1.4162	-0.810242	-0.208868	1.2917	1.01435	1.3382	0.157719	2	4
NCU00019	0.672448	0.419302	1.21973	-0.103704	0.266956	-1.7177	0.707515	-1.42902	-0.826612	0.791076	3	4
NCU00957	1.84811	0.0748339	0.397436	0.634224	0.968853	0.0217033	-0.800212	-1.21969	-0.740978	-1.18427	3	4
NCU00144	0.364973	0.631551	0.265298	0.734695	-0.0778733	1.12501	-2.44419	-0.296774	0.337602	-0.640292	4	4
NCU00270	-0.0612964	1.35242	0.221766	-0.380467	-0.0494055	2.05036	-0.882207	-0.988501	-0.958628	-0.304046	4	4
NCU01321	0.224333	-0.396641	1.16277	-0.330842	0.930988	1.73706	-0.35391	-1.47283	-0.864266	-0.63666	4	4
NCU01754	-0.624395	1.70361	0.484767	-0.0641689	-0.426517	1.27477	-1.87216	-0.280642	0.074051	-0.269314	4	4
NCU03517	0.110334	-0.399074	-0.862915	-1.29093	-0.579775	1.78465	-0.674387	1.05715	1.11976	-0.264809	4	4
NCU03813	-0.576152	0.750461	0.540758	-0.281451	0.392839	1.41821	-2.31052	-0.242846	0.401799	-0.0931017	4	4
NCU05395	-2.12226	0.440477	0.205013	-0.0162934	0.926655	1.07329	-0.394842	-0.79469	1.12511	-0.44246	4	4
NCU05733	-1.79836	0.421358	0.429729	-0.328236	-0.241683	2.11876	-0.286223	0.491643	-0.180875	-0.626115	4	4
NCU09058	0.101155	-0.476608	-0.0462179	-0.552377	1.34233	2.00249	0.207479	-0.367506	-1.00113	-1.20961	4	4
NCU10080	-0.359855	0.457377	-0.74584	-0.818671	-0.548425	2.51273	0.25488	-0.218615	0.26476	-0.798346	4	4
NCU00291	1.02802	-0.173671	-1.22636	-1.74376	0.17155	0.524213	1.6425	-0.522913	0.304729	-0.00431099	5	4
NCU01792	0.38713	-0.945557	-0.500626	-1.25572	-1.04094	1.91986	0.83943	-0.147082	0.793948	-0.0504311	5	4
NCU06443	-0.364613	0.628125	1.69151	-0.975755	-0.426282	0.692894	1.08917	-0.344383	-0.399037	-1.59163	5	4
NCU01140	-2.39831	-1.09682	0.0396646	0.793304	0.619642	0.260699	0.272591	0.765621	0.259237	0.484366	6	4
NCU02751	-1.69839	-0.791562	-0.464389	-1.08801	0.799016	1.23153	-0.172748	0.776374	1.09797	0.310208	6	4
NCU05308	-1.18012	-0.470003	-1.10285	-0.172329	-0.0943664	2.04057	-0.816032	0.987618	0.391812	0.415704	6	4
NCU05850	-0.578263	-1.45961	-1.03908	0.744357	0.854633	0.522447	-0.370898	0.145056	-0.64253	1.82389	6	4
NCU06399	-0.629554	-0.513112	-0.55951	-0.897588	1.1034	1.76371	0.0161817	-1.35735	0.0499256	1.0239	6	4
NCU08527	-0.93319	-1.17233	0.879005	1.52461	-0.506709	1.069	-0.873404	-0.792197	-0.118731	0.923949	6	4
NCU07053	-2.02382	-0.47112	-0.839585	0.0405142	1.33065	0.654088	0.026602	0.454679	-0.369266	1.19726	6	4
NCU00642	-2.20037	-0.446021	-0.0476481	0.912129	1.15172	0.394225	0.121716	0.899127	-0.898431	0.113547	7	4
NCU01285	-0.438638	-1.13909	0.53639	1.55923	1.33286	0.53639	-1.07432	0.376597	-0.888774	-0.800643	7	4
NCU01522	0.0200076	1.40813	0.999825	1.00816	-0.506304	-0.322345	0.592262	-1.82014	-0.801972	-0.577627	7	4
NCU00023	0.997508	-0.857637	-0.921619	-0.57384	1.36834	-0.947498	1.55941	-0.847961	0.380839	-0.157542	1	5
NCU03603	-1.71334	-1.1144	-0.57453	0.190797	1.35063	-0.576184	0.714329	1.17948	-0.0825886	0.62581	1	5
NCU07353	-0.650612	-0.321055	0.824278	0.378509	1.61355	-1.73825	1.12008	-0.387095	-0.0528594	-0.786544	1	5
NCU08379	-0.896291	-0.853633	-0.561895	0.472958	0.635287	-0.754341	2.17886	0.7452	-0.788432	-0.177708	1	5
NCU00350	-0.928873	-0.970342	-1.60881	-0.139542	-0.461969	0.813275	0.484773	1.56878	0.271468	0.971236	2	5
NCU02826	-1.0915	-0.832815	-0.851073	-0.433402	-0.411962	0.0384374	1.01424	2.22342	0.170375	0.174277	2	5
NCU04371	-0.864176	-0.77205	-0.562932	-0.906953	-0.407543	0.388087	2.29579	-0.341573	0.333069	0.838277	2	5
NCU09471	-0.495617	-0.433721	-0.746901	-1.76662	0.887513	-0.61526	1.39468	1.24185	0.480703	0.0533741	2	5
NCU00121	0.0389626	1.59268	1.64314	0.709038	-0.502089	-0.487626	-1.2479	-0.291236	-0.91292	-0.542052	3	5
NCU05220	0.834004	0.104076	0.752937	1.54423	0.200474	0.278373	-2.03709	-0.257228	-0.692898	-0.726876	3	5
NCU06328	1.76804	0.635655	0.0604807	-0.112808	0.0179345	0.0356037	-0.368735	-1.73061	-1.21916	0.913607	3	5
NCU00682	-2.21587	1.62845	0.678437	-0.00582627	0.382161	0.141768	0.16631	-0.357986	-0.741962	0.32451	4	5
NCU02084	-0.435735	0.777074	2.12839	0.0795086	-0.87293	0.996142	-0.469969	-0.67459	-0.573615	-0.954276	4	5
NCU02294	-1.01659	-0.108609	0.167272	-0.127932	0.450714	2.4619	-1.2157	-0.276742	-0.0332065	-0.301106	4	5
NCU04099	-0.536396	0.434504	1.54245	-0.808213	-0.354659	1.68423	-0.101594	-0.241796	-0.050946	-1.56758	4	5
NCU05964	-1.41562	0.925045	1.47117	0.0453167	-0.758927	-0.373558	-1.51081	0.347253	0.479104	0.791026	4	5
NCU00793	1.82006	-1.00015	-1.21044	-0.565765	-0.827721	-0.215981	1.30952	0.248256	-0.163458	0.605681	5	5
NCU03505	0.107835	-0.0241798	-0.343532	-0.90675	-0.627382	1.97001	1.49899	-0.72579	0.0492385	-0.998437	5	5
NCU04084	0.0824864	1.24466	1.94633	-1.48017	-0.97857	0.069352	0.172502	-0.389107	-0.111699	-0.555778	5	5
NCU10009	0.480197	0.0626392	-0.662968	0.00481414	1.41497	0.109951	1.6564	-1.26053	-1.32062	-0.484845	5	5
NCU00290	-1.49721	-0.882416	-1.08573	0.0690971	0.418635	0.318289	-0.516637	0.336653	1.65254	1.18677	6	5
NCU00677	-1.45399	-0.298085	-0.803542	0.745994	1.19895	0.391045	-1.55108	0.135012	0.469557	1.16615	6	5
NCU00830	-1.23415	-0.826647	0.0470164	-0.557168	-0.399987	1.30246	-1.17149	1.27855	1.22703	0.334398	6	5
NCU02188	0.604111	-1.01546	-0.18978	-0.316656	-1.43885	0.815384	-1.283	0.413094	1.27225	1.1389	6	5
NCU02202	-1.3918	-1.2239	-0.971179	0.0269592	0.695698	0.164685	-0.0311374	-0.00628168	0.942187	1.79477	6	5
NCU02238	-0.782791	-0.566322	-0.811515	-0.985663	-0.120868	1.57901	-0.989174	0.299464	1.0599	1.31797	6	5
NCU02738	-0.389551	-0.562401	0.356023	0.413361	0.202999	1.86904	-0.731249	-0.814556	-1.4838	1.14013	6	5
NCU04140	0.400432	-1.19787	-0.274352	1.18446	0.134247	0.76636	-2.16097	0.124106	0.748564	0.275025	6	5
NCU04160	-1.51347	-0.178746	0.209399	0.344247	0.421193	1.42745	-1.43104	-0.926709	0.957987	0.689686	6	5
NCU05257	-0.553508	-0.54928	-0.562641	-0.224404	1.51312	1.77999	-0.301691	-1.54048	0.277202	0.161694	6	5
NCU08137	-0.0516482	1.41416	0.908173	1.04619	0.857686	-0.315696	-1.54372	-0.838492	-0.555948	-0.920697	7	5
NCU03623	-1.54891	-1.13582	-0.0585223	0.306836	1.49914	-0.826916	1.30553	-0.146579	-0.129216	0.734462	1	6
NCU06269	-0.933388	-0.562372	0.11691	0.57292	0.0695325	-1.78094	2.03319	-0.00251756	0.0988552	0.38781	1	6
NCU03523	-0.923377	-0.526413	0.330939	-1.61443	-0.92544	1.0996	0.190683	0.148743	0.577505	1.64219	2	6
NCU02209	1.03396	0.361938	1.27159	0.786866	0.468042	0.496305	-1.39975	-0.755597	-1.07315	-1.1902	3	6
NCU00028	0.471161	-0.292111	-0.371769	-1.63954	-1.25696	1.38731	0.0469464	0.552076	1.40192	-0.299024	5	6
NCU03571	0.182715	0.701211	-0.0273429	-0.388961	-0.870232	1.2412	1.78097	-1.3823	-0.916099	-0.321158	5	6
NCU00725	-1.18829	-0.80472	-0.303472	0.461924	0.737163	-0.742874	-0.370716	-0.421493	0.378255	2.25422	6	6
NCU02733	-0.493338	-1.62482	-0.656236	1.55109	1.34567	0.668012	-0.962046	0.20044	-0.182986	0.154222	6	6
NCU02133	0.0176095	-0.413692	0.875718	1.95957	0.553571	0.196512	-1.71897	-0.600259	-0.737539	-0.132521	7	6
NCU00306	-0.731306	-0.848002	-0.590145	-0.233925	0.437307	-1.25591	2.27878	0.081783	0.385821	0.475597	1	7
NCU02173	-0.751603	-0.159206	-0.271896	0.803158	0.00415698	-1.66166	2.18844	0.246642	-0.186445	-0.211586	1	7
NCU02724	-1.70623	0.0603854	0.37775	0.416235	1.22594	-1.54453	1.02562	-0.173473	-0.452423	0.770721	1	7
NCU03013	-1.3502	-1.02842	-0.777842	-0.202561	1.11934	-0.757968	1.53247	-0.00297999	0.402735	1.06543	1	7
NCU04359	-1.00868	-1.24501	-0.412524	0.194967	1.14022	-1.27526	1.33016	1.13118	0.417835	-0.272898	1	7
NCU04595	-0.77927	-0.359659	-0.133162	-0.0696096	1.26254	-1.48922	1.61515	0.929925	0.00084191	-0.977528	1	7
NCU04729	-1.20385	-0.486639	-0.850517	-0.501741	-0.0253912	-0.282563	2.35958	0.818046	0.143699	0.0293781	1	7
NCU04737	-0.994306	-0.423628	-0.0913572	0.433555	0.934574	-1.11039	0.886997	1.87273	-0.975428	-0.532748	1	7
NCU05521	-1.45039	-1.0751	-0.236863	1.02061	1.59014	-0.188676	1.26939	-0.15473	-0.655055	-0.119322	1	7
NCU05638	-0.770332	-1.03039	-0.282553	0.317571	1.02494	-1.96456	0.912413	0.823951	0.854173	0.114789	1	7
NCU07374	-0.197021	-0.672092	-0.504338	-0.0351541	0.666588	-1.78118	1.85489	0.362717	0.866265	-0.560671	1	7
NCU07975	-1.02359	-1.07083	-0.176891	-0.0139013	0.797353	-1.23869	2.09507	0.437274	0.0493511	0.144855	1	7
NCU01830	-0.482992	-0.984151	-1.01357	-0.601851	-0.552192	-0.0218823	-0.193653	0.676548	1.05224	2.1215	2	7
NCU02126	-1.06901	-1.06335	-1.05528	-0.164705	0.793526	-0.840664	0.944015	0.191869	0.515568	1.74802	2	7
NCU02190	-0.989622	-0.920318	-1.36692	-0.50653	0.499494	-0.553183	1.6572	0.958173	0.813868	0.407832	2	7
NCU02198	-0.941579	-1.11928	-1.289	-0.852609	0.115781	0.365646	1.24132	1.48627	0.294526	0.698919	2	7
NCU02679	-0.604057	-0.759275	-0.599139	-0.830591	-0.724774	-0.852489	0.26302	1.40858	1.52669	1.17203	2	7
NCU06990	-1.12384	-1.29635	-0.803917	-0.28063	-0.164874	-0.421481	1.27628	0.474979	0.652885	1.68696	2	7
NCU09549	-0.680033	-1.38266	-1.13918	-0.575824	-0.0429562	0.159703	0.0156314	1.05384	0.795514	1.79597	2	7
NCU09830	-1.27544	-0.592724	-0.677481	-0.664334	-0.276817	-0.859237	1.43348	1.48703	0.823502	0.602016	2	7
NCU00268	0.273309	0.787765	0.360295	-0.0632756	-1.23626	-0.619275	-1.93871	0.872773	0.273422	1.28996	3	7
NCU04619	2.06086	0.956936	0.541422	-0.515176	-0.973431	-1.27974	-0.617423	0.349579	-0.0985941	-0.424434	3	7
NCU09333	0.979235	0.986578	0.531848	0.585379	-0.543037	-1.16049	-1.07863	-1.20725	-0.48728	1.39365	3	7
NCU09995	2.32758	0.940415	0.320082	-0.424348	-0.420508	-1.18886	-0.0234526	-0.618597	-0.342434	-0.569884	3	7
NCU02097	-1.7154	-0.367074	0.386452	-0.0549756	-0.192994	1.59198	-1.21531	0.938815	0.881174	-0.252662	4	7
NCU02269	-0.534353	0.539354	1.23543	-0.410394	-0.731175	1.26206	-0.94311	0.938576	0.299353	-1.65574	4	7
NCU02542	0.0778758	-0.286567	0.783191	0.11962	-0.662084	1.5171	-1.9493	-0.849269	0.276451	0.972986	4	7
NCU02603	-0.752805	1.31326	0.393325	0.694273	0.657643	0.393068	-2.09558	-0.665901	-0.537886	0.600599	4	7
NCU03333	-1.48532	1.31134	0.360259	0.501919	-0.500061	1.54314	-1.07481	0.22316	-0.924197	0.0445644	4	7
NCU03417	0.0386857	0.980699	-0.460643	-1.80507	-1.17444	0.617089	-0.325579	1.48183	0.707623	-0.0601978	4	7
NCU05061	-0.970615	0.808926	0.513171	-0.643504	0.15385	2.19758	-1.12121	-0.341883	0.102656	-0.698965	4	7
NCU05210	-0.924278	2.23185	-0.177762	-0.670552	0.136157	-0.266805	-0.976845	-0.430087	-0.121522	1.19984	4	7
NCU05637	-1.25678	-0.296557	2.21289	-0.0719214	-0.237162	0.557819	-1.02186	0.791593	-0.0540267	-0.623992	4	7
NCU06101	0.824682	-0.332792	0.824428	0.0190028	0.404052	1.45294	-2.16054	-0.727889	-0.0781161	-0.225772	4	7
NCU06773	-0.405632	1.31358	-0.168367	-0.308132	-0.510336	0.783815	-2.15606	1.18726	0.229076	0.0347973	4	7
NCU08049	0.148368	-0.327024	-1.19672	0.0720507	-0.574524	1.37977	-1.39573	1.45371	0.941747	-0.501652	4	7
NCU00251	0.434641	0.68443	-0.708844	-0.144256	0.211703	1.57035	1.12147	-1.73962	-0.748768	-0.681109	5	7
NCU00308	0.490208	-1.01382	-0.969396	-0.823619	-0.00299187	0.813055	1.97469	-1.05885	-0.0635925	0.654303	5	7
NCU00648	-0.581374	0.893459	-0.0504048	-1.28719	-0.656725	0.0634266	2.30304	-0.124439	0.102785	-0.662577	5	7
NCU01033	0.273407	-1.01854	-0.891521	-0.771103	0.0857167	0.716522	1.67361	-1.22626	-0.128836	1.287	5	7
NCU02752	0.190289	-0.578898	-0.568692	-1.31702	-0.700254	0.693884	2.29081	-0.487152	0.236835	0.2402	5	7
NCU03110	0.445146	0.980173	0.00141801	-0.636687	-0.156963	0.783069	1.68078	-1.69354	-0.456709	-0.946686	5	7
NCU03761	0.953735	-0.326854	-0.0124167	-1.09132	-1.27194	1.47871	1.51586	-0.715759	-0.12822	-0.401804	5	7
NCU03972	1.08971	0.468004	-0.0458882	-0.0627162	-0.760904	-1.89488	1.45111	-0.660052	-0.420747	0.836364	5	7
NCU05751	-0.0964646	0.137295	1.20973	-1.43923	-0.675639	1.06169	1.43362	-0.706988	0.198057	-1.12207	5	7
NCU05790	0.943839	-0.129927	0.102379	-1.75481	-1.03819	0.788551	1.72386	-0.441757	0.145008	-0.338948	5	7
NCU06179	-0.490956	-0.373578	-0.12132	-0.563706	0.024299	0.396958	2.69047	-0.299356	-0.67122	-0.591589	5	7
NCU00422	0.342969	-0.518858	-0.38839	1.7216	0.255862	1.24899	-1.73447	-0.783549	-0.418656	0.274509	6	7
NCU00694	-0.680527	-0.556672	-0.87296	0.475138	0.810596	0.35035	-1.57558	-0.339368	0.484573	1.90445	6	7
NCU01853	-1.53654	-1.01955	-0.127017	0.341409	1.64707	0.041313	-1.05101	-0.0490886	1.1092	0.644205	6	7
NCU02307	-1.08195	-1.09314	-0.812779	0.0467884	1.17713	0.845622	-0.792988	-0.365614	0.348674	1.72825	6	7
NCU02364	0.173419	-0.700751	-0.691184	0.8421	0.291312	-0.707027	-1.55955	-0.0900157	0.418975	2.02272	6	7
NCU03426	-2.05358	0.681537	-0.636325	-0.439661	-0.124787	1.23664	0.0464311	-0.492316	0.476978	1.30508	6	7
NCU03736	-1.37595	-0.131164	0.189016	0.648865	1.07878	1.02018	-1.37683	-1.31628	0.60069	0.66271	6	7
NCU03804	1.05757	-0.939419	-0.911258	0.813928	0.0419803	0.220842	-1.07006	-1.19359	0.309643	1.67036	6	7
NCU03860	-1.73459	-0.573127	-0.0249214	0.472909	1.2647	-0.572529	-0.36774	-0.448303	0.214728	1.76887	6	7
NCU05385	-1.79434	-0.995665	-0.153027	0.16344	0.212016	-0.238923	-0.0931299	0.892076	0.050557	1.95699	6	7
NCU06919	-0.415808	-0.81349	-0.0211275	0.197597	0.958243	1.52488	-1.61949	-1.15588	0.769896	0.575171	6	7
NCU07561	-0.0985777	0.628401	0.115153	0.178293	0.557779	0.438223	-1.7079	-1.30861	-0.563513	1.76075	6	7
NCU08158	-0.658412	-1.03018	-1.10482	-0.730172	0.893955	1.22148	0.37867	-0.935869	1.48751	0.477832	6	7
NCU00526	-1.19462	-0.34872	0.372476	0.901018	2.18863	-0.891332	0.0148977	-0.418371	-0.834579	0.210602	7	7
NCU03726	-0.511585	0.655356	-0.201621	0.462429	1.97175	0.44218	-1.61908	-0.938309	-0.596949	0.335824	7	7
NCU03878	0.703177	0.0622731	1.01313	-0.419739	1.40694	-1.25371	-0.0884495	-1.7599	0.709513	-0.373222	7	7
NCU03905	-0.857094	0.9819	0.316609	2.28754	-0.993036	-0.574022	-0.352583	-0.153211	-0.708527	0.0524217	7	7
NCU04421	-0.253922	-0.84182	-0.304648	1.27813	1.20105	-1.32111	0.829267	-0.695963	-0.978588	1.0876	7	7
NCU05730	-0.12459	0.389028	0.157263	-0.227229	2.15714	0.350565	0.591911	-1.1514	-1.00431	-1.13837	7	7
NCU00034	-1.11615	-1.01805	-0.933858	-0.173186	0.533355	-1.04991	1.73875	0.668555	0.522237	0.828251	1	8
NCU02705	-0.631152	-0.786011	-0.142136	0.571914	1.40435	-1.8797	1.22839	0.501327	0.275881	-0.542866	1	8
NCU03967	-1.75315	0.985324	-0.0620843	0.457177	0.2588	-1.8379	0.887949	0.57381	0.418372	0.0717022	1	8
NCU00326	-1.03973	-1.35151	-0.883013	-0.257182	-0.233315	-0.374495	0.335538	1.54188	1.08647	1.17536	2	8
NCU01173	-1.45682	-1.0058	-0.549926	-0.07334	0.193819	-1.0243	1.58131	0.822223	0.482012	1.03081	2	8
NCU02299	-1.12903	-0.0321456	0.0122369	-1.64006	-0.906163	0.475716	-0.0537028	1.42043	1.27999	0.572724	2	8
NCU02712	-1.42412	-1.3586	-0.672311	0.274657	0.450898	-0.759083	0.122858	1.06353	1.25829	1.04387	2	8
NCU05225	-0.341073	-1.63682	-1.27272	-0.697025	0.61026	-0.108908	1.60404	0.5315	0.647946	0.662794	2	8
NCU00414	1.7029	0.319547	0.933745	0.81635	0.142184	-0.240787	-1.76528	-0.603532	-0.80972	-0.495404	3	8
NCU02413	1.87953	-0.0684606	-0.181576	0.0518292	-0.0957472	-2.03863	0.517456	-0.407463	-0.448641	0.791696	3	8
NCU03200	1.39387	0.254915	-0.333718	0.122235	-0.412181	-1.48623	0.892583	-0.834792	-1.00502	1.40833	3	8
NCU08225	1.10263	1.85654	0.716928	0.513573	-1.02479	-0.206708	-1.1914	-0.604105	-0.638359	-0.524315	3	8
NCU00575	-0.269602	0.341737	1.14737	1.46554	-0.41583	0.842347	-1.73494	-1.17908	0.0496196	-0.247159	4	8
NCU02422	-0.815241	0.0910816	1.50126	-0.337364	0.672173	1.29904	-0.48678	-0.472596	0.348065	-1.79964	4	8
NCU04601	1.57877	-0.210738	0.630508	-1.04663	-0.458652	1.50445	0.0564001	-1.48678	-0.0369395	-0.530391	5	8
NCU00478	0.848616	-0.997095	-0.328157	-1.18657	-0.970709	0.395542	2.05456	0.0322337	0.543517	-0.391935	5	8
NCU00746	-1.19162	-0.176341	-1.02319	-0.728361	1.45358	1.37966	-0.812256	-0.330302	1.0021	0.426728	6	8
NCU06249	-0.563919	-1.13197	-0.786663	0.399528	0.897394	0.861606	-0.841714	-0.820969	0.0663897	1.92032	6	8
NCU05942	-0.70989	-0.604222	0.242587	1.61074	1.74013	-0.908489	0.564419	-0.614649	-0.827454	-0.493166	7	8
NCU09068	-0.450084	1.32505	1.38197	0.779847	-0.378806	0.174204	0.188923	-1.39281	-1.53822	-0.0900793	7	8
NCU00168	-0.681879	-0.819577	-0.596936	-0.161352	0.59663	-1.09107	2.41343	0.204246	0.239861	-0.103356	1	9
NCU00307	-1.06157	-0.995501	-0.687627	-0.209328	0.18278	-1.11642	1.8495	1.0288	0.28434	0.725033	1	9
NCU01366	-0.821605	-0.804588	-0.896683	-0.496079	1.11963	-0.779023	2.13992	0.376836	-0.0470794	0.208672	1	9
NCU03489	-0.792008	-0.517108	-0.397376	0.135179	0.893082	-2.03142	1.37807	0.625984	0.83498	-0.129384	1	9
NCU04452	-0.645774	-0.729792	-0.667924	-0.150613	0.0681602	-1.05257	2.43484	0.714398	0.136666	-0.10739	1	9
NCU05565	-0.917795	-0.610201	-0.399562	-0.120814	0.584268	-0.264662	2.3274	-0.772123	-0.678638	0.852123	1	9
NCU07204	-0.996832	-0.772611	-0.58254	-0.115219	1.0891	-1.29405	1.85252	0.679888	0.452122	-0.312382	1	9
NCU07262	0.0425018	-1.79757	-0.702273	-0.0909449	0.215597	-0.731863	1.98502	0.0402796	0.202264	0.836983	1	9
NCU08706	-0.855483	-0.992405	-1.0198	-0.0976368	0.834661	-1.18736	1.60073	0.864797	0.902534	-0.0500321	1	9
NCU09350	-1.28876	-0.876113	-0.884493	1.11868	0.0991504	-1.14537	1.59815	0.519529	0.322558	0.536678	1	9
NCU00730	-1.1565	-0.945169	-0.55719	-1.57756	0.00165405	0.880549	1.2279	0.913309	0.848431	0.364582	2	9
NCU02544	-1.28511	-1.17557	-1.05241	-0.0370416	0.239962	-0.552986	1.50167	0.457156	0.622828	1.28151	2	9
NCU02948	-0.735377	-0.673436	-0.756874	-0.695974	-0.717052	-0.797043	1.53624	1.64822	0.675565	0.515732	2	9
NCU05643	-1.15246	-0.872789	-0.727635	-0.224954	0.245885	-1.37884	1.31545	0.966814	0.788865	1.03967	2	9
NCU06337	-0.485541	-1.34075	0.094117	-1.01942	-0.624375	0.118893	1.7071	0.871678	1.23651	-0.558206	2	9
NCU09115	-1.46202	-1.30118	-0.819909	-0.313343	0.593494	0.269439	1.05999	-0.316829	0.892827	1.39752	2	9
NCU02904	0.692899	1.35321	1.63751	0.272333	-0.423556	-0.0502169	-1.36446	-0.861988	-1.05094	-0.204792	3	9
NCU06210	1.69777	0.944898	1.18416	0.230654	-0.619402	-0.696076	-1.54874	-0.512185	-0.404885	-0.276197	3	9
NCU06699	1.73965	-1.18866	1.22301	-0.000838407	0.346081	0.75962	-0.661594	-1.18005	-0.514533	-0.52269	3	9
NCU00298	-2.18212	0.528308	0.711136	-0.976899	-0.64531	0.998059	0.739336	0.645083	0.322769	-0.140357	4	9
NCU00580	0.837943	-0.0179842	0.592778	-2.36829	-0.629553	0.873965	0.550304	-0.305354	0.812943	-0.346753	5	9
NCU04089	0.231594	-1.22299	-0.820467	-0.0918061	0.545349	0.246454	2.29387	-0.972195	0.19666	-0.406473	5	9
NCU07669	0.20917	-0.096644	0.127466	-1.72646	1.65894	0.431788	1.19225	-0.505849	-1.14593	-0.144725	5	9
NCU00173	-0.170624	-1.50245	0.470545	-0.397659	-0.0106572	1.46464	-1.34205	-0.552416	1.00818	1.03249	6	9
NCU01213	-1.37087	-0.487738	-0.527686	-0.0404339	-0.0191723	0.977624	-1.58886	1.08143	1.00992	0.965779	6	9
NCU01704	-1.28184	-0.855196	-0.330183	0.804136	0.60016	1.60655	-1.55016	0.0557543	0.663233	0.287554	6	9
NCU02119	-1.49359	0.600478	0.786824	0.0221985	0.501807	-1.46648	-1.15758	1.03535	0.205322	0.965682	6	9
NCU02333	-0.57809	-0.728402	-0.716129	0.183651	0.696438	-1.33825	-0.231809	0.0822167	0.368393	2.26198	6	9
NCU03681	-1.19821	0.725158	0.689184	0.904324	0.524071	0.127903	-1.85465	-0.864675	-0.166456	1.11335	6	9
NCU04622	-1.80382	-0.992697	0.0584119	1.22837	1.12783	0.67973	-0.972667	-0.127011	0.740583	0.0612733	6	9
NCU09194	-1.09663	-1.5779	-0.517976	0.770622	1.4071	0.0700991	-0.734615	0.0763164	0.240074	1.36291	6	9
NCU00035	-1.77304	-0.711719	-0.0401281	-0.0366969	0.629371	0.763857	-0.89533	-0.449778	0.936922	1.57654	6	9
NCU00709	-0.125351	0.190558	1.14689	1.33232	1.19466	-1.62286	-0.0878772	-0.15295	-0.878705	-0.996696	7	9
NCU01320	-1.49848	-0.379307	1.48706	1.75968	0.360789	0.0616716	-0.507434	0.0185784	-0.828351	-0.474204	7	9
NCU04076	0.0957411	0.490111	0.722803	-0.657533	1.88493	0.804142	-0.431584	-1.58089	-0.78491	-0.54281	7	9
NCU04179	-1.96366	0.502489	-0.40685	1.51198	1.01303	-1.09281	-0.175832	0.182873	0.0366541	0.392136	7	9
NCU04195	-1.10473	-0.829293	1.10107	2.2315	0.251077	-0.747701	-0.314239	-0.0185753	-0.192985	-0.376117	7	9
NCU07496	0.374486	1.15833	-0.185132	1.05088	1.47194	-1.45761	-1.22944	-0.660231	-0.217708	-0.305517	7	9
NCU08859	-1.33591	1.13208	0.48749	-0.080638	1.05481	-1.26919	-0.461783	-0.0241694	-0.897785	1.39509	7	9
NCU00038	0.671956	1.10932	-0.280885	1.44052	1.1096	-0.673455	-1.28454	-0.931534	-0.959579	-0.201406	7	10
NCU06238	0.115834	-0.396624	0.118865	1.25827	1.25051	-1.06178	-1.09504	-0.741631	-0.873002	1.4246	7	10
NCU00090	-0.341496	-1.23607	-1.14974	-0.27308	0.114556	-0.886874	1.99516	0.315613	0.658636	0.803296	2	11
NCU08227	-1.18055	0.857819	-0.724688	0.00701935	-0.33685	1.4101	-0.438788	0.609185	-1.45423	1.25098	4	11
NCU00041	-0.0620885	0.206334	0.349896	0.553638	2.36113	-0.714869	-0.808974	-1.15268	-0.672232	-0.0601565	7	11
NCU01924	-0.269504	-1.04803	-0.500957	-0.658034	0.806156	-0.773787	2.14747	0.983189	-0.140186	-0.546315	1	12
NCU05267	-0.884652	-0.672955	-0.427294	0.771236	1.04906	-1.38585	1.83537	0.521127	-0.380412	-0.425626	1	12
NCU00471	-0.771979	-0.908994	-0.88079	-0.938451	-1.04446	1.13043	0.303443	0.968974	1.40842	0.733405	2	12
NCU04198	-1.52901	-1.25994	-0.575952	0.24189	0.471203	-0.793466	0.0878413	1.31594	0.95145	1.09003	2	12
NCU00810	-1.58114	0.200228	1.00483	0.533714	0.0428254	1.36909	-1.67493	-0.520011	0.406921	0.218473	4	12
NCU00045	-0.203582	0.439621	-1.12833	0.438016	-0.328187	-0.731994	-1.06736	0.547747	-0.237711	2.27178	6	12
NCU00135	0.140524	-0.29609	-0.464809	-0.289458	2.19179	-1.29004	1.24096	-0.210178	-0.417851	-0.604844	1	13
NCU06145	0.350401	-0.531528	-0.982182	-0.854298	-0.557779	-1.03324	2.15006	0.804078	0.189394	0.465092	2	13
NCU02630	0.385254	1.53452	1.12822	-0.75392	-0.901168	0.829099	-0.563941	-1.59496	-0.413751	0.350649	3	13
NCU04600	2.48767	-0.637485	0.140756	-0.741664	-0.829187	-1.00968	0.312545	0.05399	0.0743564	0.148705	3	13
NCU05890	1.05881	0.987039	1.38606	-0.118567	0.428276	0.349379	-1.32678	-1.32807	-0.951075	-0.485073	3	13
NCU08948	-0.612921	-0.105188	-0.690645	0.209784	2.46687	0.23871	-0.788515	-0.660739	-0.695701	0.638343	7	13
NCU06390	-0.661197	0.0948417	-0.453053	-0.253797	2.25007	-0.423017	-1.62575	0.253114	0.414474	0.404322	6	14
NCU08744	-0.597159	-0.489209	-0.620446	-0.0559944	-0.442679	0.22274	-0.833518	-0.636441	1.13053	2.32218	6	14
NCU03713	0.590219	0.0650303	0.813412	1.79593	0.434577	-1.05848	-0.993501	-1.19189	-0.913169	0.457869	7	14
NCU04044	0.544188	-0.483743	0.203679	1.46862	0.915715	1.1386	-1.03185	-1.29862	-1.13117	-0.325417	7	14
NCU00163	-1.26167	-0.963574	-0.765134	0.139643	0.830685	-1.28312	1.07306	1.43919	0.433071	0.357847	1	15
NCU00244	-0.503561	-0.369041	-1.1551	-0.716182	1.61221	-0.0147926	1.8548	-0.660935	-0.401434	0.354033	1	15
NCU00295	-0.355896	-0.905078	-0.806982	-0.454188	0.833595	-1.74988	0.608777	1.45969	0.685609	0.684356	1	15
NCU00860	-0.864384	-0.813691	-0.736532	0.796973	-0.279807	-0.77603	1.84491	1.42392	-0.546821	-0.0485315	1	15
NCU01092	-0.825758	-0.801032	-0.679059	0.0639426	1.1809	-1.35515	1.96214	0.349597	0.0885882	0.0158261	1	15
NCU01312	-1.0035	-0.639861	-0.565175	0.0153993	0.509763	-1.42673	2.06867	0.795793	0.00956069	0.23608	1	15
NCU02391	-0.281003	-0.348997	1.26473	-0.0351892	0.075897	-0.862459	1.49382	1.05578	-1.57612	-0.78646	1	15
NCU06245	-1.62664	-1.02009	-0.292398	1.04001	1.43235	-0.895153	0.98631	0.55199	-0.102118	-0.0742568	1	15
NCU07062	-0.141609	-0.881005	-0.578054	-0.0724783	1.22022	-1.53743	1.52488	-0.371595	-0.355426	1.1925	1	15
NCU01613	-0.670242	-1.30509	-1.40388	0.242289	-0.948854	0.396296	0.68222	1.01932	1.36825	0.619684	2	15
NCU01833	0.897665	-1.17358	-0.807726	-0.987497	-0.771663	-0.0897232	1.14199	0.731237	1.5751	-0.5158	2	15
NCU01868	-1.5564	-1.30864	-0.232859	-0.882846	0.73575	0.414234	1.61084	0.792892	0.169651	0.257377	2	15
NCU02127	-1.80086	-0.0776508	-0.415166	-1.29474	-0.225095	0.844234	-0.0821044	1.12179	1.0421	0.887497	2	15
NCU02245	0.182571	-0.654768	-1.05305	-1.49429	-0.399167	-0.39528	1.76936	0.607876	0.30108	1.13567	2	15
NCU02936	-1.16228	0.219061	-1.07262	-0.933046	-0.405233	0.0551172	2.11051	0.856558	0.457288	-0.125367	2	15
NCU04264	-1.60379	1.81442	-1.16662	-0.578329	0.179499	-0.145107	0.974052	-0.262189	0.222344	0.565727	2	15
NCU07428	-1.09427	-0.983355	-0.981935	-0.413038	0.365557	0.0666369	0.532359	2.17833	-0.324947	0.654659	2	15
NCU08161	-0.161869	-0.741463	-0.371236	-1.04162	-0.441577	-1.14679	2.14891	0.658186	0.686378	0.411091	2	15
NCU08490	-0.697979	-0.960692	-0.63117	-0.530635	-0.883856	-0.793348	1.09341	1.16532	0.650763	1.58819	2	15
NCU08791	-1.1757	-1.0885	-0.869561	-0.483061	-0.3858	-0.3818	1.51516	0.944429	0.729356	1.19548	2	15
NCU02278	0.872879	-0.587195	0.458063	-0.66317	0.687082	-0.0373541	-1.22433	1.84143	0.0236446	-1.37105	3	15
NCU03242	0.90823	0.0602226	-0.357153	-0.338956	-0.260734	0.126505	-0.938053	-0.885439	-0.700176	2.38555	3	15
NCU05137	2.56603	0.529451	-0.276635	-0.426439	-0.478279	-0.718626	0.121654	0.158922	-0.770864	-0.705216	3	15
NCU09326	1.88491	1.19598	0.854332	-0.178891	-0.298	0.00762586	-1.16113	-0.730302	-0.637442	-0.937073	3	15
NCU00107	0.0775181	1.08422	0.80397	-1.29746	-0.371827	0.973513	0.569305	0.416604	-0.303111	-1.95273	4	15
NCU00437	-0.932365	-0.282748	-0.679644	-0.529575	0.468697	2.25473	-1.23552	0.342337	0.60095	-0.0068662	4	15
NCU02915	-0.64889	0.456952	0.988873	-0.547895	-0.0563967	1.41895	-0.621335	0.697906	0.33435	-2.02251	4	15
NCU03080	0.0710802	-0.0524862	0.111427	0.387669	0.202036	0.118226	-0.392707	2.23626	-1.23026	-1.45124	4	15
NCU04583	-0.152025	1.88278	1.11101	-0.0269876	-0.108698	0.546346	-1.74859	-0.454682	-0.334865	-0.714292	4	15
NCU00671	0.43325	0.993436	-0.452259	-1.9522	-0.434992	0.0310654	1.00459	-1.09343	0.326897	1.14364	5	15
NCU02296	0.840865	-1.25652	-0.691492	0.609531	-0.465781	0.140675	2.18144	-0.659997	-0.656998	-0.0417302	5	15
NCU05046	-0.519216	1.41305	-0.0902556	-1.94325	-1.12879	-0.0519787	0.894174	0.357	0.829428	0.239834	5	15
NCU00233	-1.47567	-0.654289	-1.06377	-0.835289	0.331993	1.05191	-0.380076	0.880585	0.818666	1.32595	6	15
NCU03164	-0.84186	-0.662649	-0.842969	1.17119	0.181277	-0.859871	-0.166054	-0.232288	0.0362912	2.21693	6	15
NCU04170	-0.804577	-0.324448	-1.79958	1.82947	0.200131	0.292508	-0.872484	0.466547	0.656079	0.35636	6	15
NCU04834	-1.34248	-0.741036	-1.20415	-0.336642	1.9418	-0.0753513	0.432918	0.112449	0.173868	1.03863	6	15
NCU05591	-1.88973	-0.678222	0.399844	0.866454	0.349121	0.208398	-1.32198	0.571171	0.155131	1.33981	6	15
NCU08063	-1.20168	-0.281244	-0.0775838	1.81257	1.02092	0.0824482	0.988725	-0.847198	-1.14885	-0.348114	7	15
NCU08652	-0.671503	-0.638431	-0.348366	1.21953	1.66115	-1.16789	-1.09067	0.786862	0.658365	-0.409049	7	15
NCU07617	-0.595945	-0.765086	-0.634372	-0.234283	0.519189	-1.11298	2.44557	0.274724	0.178602	-0.0754222	1	16
NCU09175	1.81928	0.703745	0.0635482	-0.172643	-0.335068	0.259133	-2.12931	-0.554576	-0.027514	0.373403	3	16
NCU00138	-1.24476	0.195742	1.66217	-0.710943	-0.000742827	1.38718	-0.391819	0.401694	0.0793659	-1.37789	4	16
NCU01647	-0.125348	-0.88035	0.00526106	-0.459466	0.262196	1.32185	2.04045	-0.955188	-0.171739	-1.03767	5	16
NCU03266	1.44464	-0.349342	0.0626898	-0.0860808	-0.366818	-1.62353	1.83046	0.194881	-0.61686	-0.490047	5	16
NCU07268	0.653829	-0.673523	-1.15603	-0.917699	-0.391959	1.38728	1.72777	-0.575052	0.494584	-0.549204	5	16
NCU00553	-0.724857	0.743152	1.24962	1.94141	-0.242248	-0.196336	-0.241874	-1.24026	-0.827903	-0.460708	7	16
NCU04514	-0.629552	-0.1438	0.241605	-0.433574	0.360423	-0.536279	1.30455	0.549982	1.32564	-2.03899	1	17
NCU06648	-1.07415	-1.32348	-0.241166	0.492669	0.951978	-1.29089	1.50635	0.15371	-0.129757	0.954737	1	17
NCU02671	0.383468	1.44433	1.23795	0.982727	0.280079	-0.368838	-1.19952	-0.858356	-0.763871	-1.13797	3	17
NCU03593	0.0631933	2.19603	0.485674	0.367023	0.197905	0.438949	-0.914461	-1.02099	-1.06205	-0.75127	3	17
NCU03718	-0.599877	1.04454	1.0415	0.0970936	0.221006	1.65357	-1.46929	-0.344326	-0.676035	-0.968182	4	17
NCU02211	-1.40302	-0.829949	-0.95733	-0.192123	-0.454958	0.619049	2.02398	0.240582	0.168733	0.785041	2	18
NCU00272	-0.286829	-0.283667	0.0775362	-1.32104	-0.313306	0.602743	-1.35924	-0.0875214	1.907	1.06433	6	18
NCU07471	-0.90819	-0.466995	-0.0354165	0.658186	0.381361	-1.82601	-0.820153	0.54987	1.12415	1.3432	6	18
NCU03305	-0.524784	-0.976416	-0.47867	0.437348	0.957352	-1.44008	2.01455	0.385927	-0.391002	0.0157792	1	19
NCU05319	-1.04698	-0.842749	-0.45676	0.211904	1.1128	-1.49165	1.80969	0.350177	0.0856359	0.267935	1	19
NCU08128	-0.85031	-0.752191	-0.823192	-0.420346	0.99755	-0.801772	2.14153	0.765894	-0.0476828	-0.209481	1	19
NCU02117	-1.94323	-0.910585	-0.929606	0.119636	0.503155	0.199989	-0.0784311	1.27912	0.753432	1.00652	2	19
NCU04117	0.592258	-0.589992	-1.50796	-1.15445	1.01095	-1.02918	0.292717	0.146957	1.12222	1.11649	2	19
NCU06153	-0.788466	-1.24259	-1.18461	-0.339706	-0.188205	-0.393435	1.72974	0.554824	0.691924	1.16052	2	19
NCU09784	-1.36347	-0.305609	-0.91582	-1.13688	-0.155109	-0.13969	1.74441	1.02124	0.672808	0.578117	2	19
NCU02150	-1.07456	-0.844376	-1.05526	-0.416443	-0.130031	-0.884094	1.4585	0.850627	1.03782	1.05782	2	19
NCU05786	2.38732	-0.543247	-0.301703	-0.56303	-0.422571	-0.237504	-0.764817	-0.390791	1.21667	-0.380325	3	19
NCU02019	-0.151421	0.644795	1.08	-0.464823	0.486667	1.24916	-1.57833	-0.129369	0.487057	-1.62373	4	19
NCU06042	-1.39825	1.96553	0.60724	-0.0290636	-0.0105176	0.90169	-1.28422	-0.333276	0.0649562	-0.484096	4	19
NCU08167	-0.293091	1.20488	0.760848	0.555362	0.435424	1.05659	-1.96977	-1.07832	-0.319154	-0.352779	4	19
NCU00166	-1.25355	-0.567614	-0.712863	0.365039	1.19901	-0.156154	-1.33291	-0.0708145	1.36794	1.16192	6	19
NCU01970	-1.29275	-1.26376	-1.05523	0.0856507	0.431898	0.916277	-0.715673	0.533474	1.21838	1.14173	6	19
NCU00277	-0.860731	-0.686878	-0.411132	-0.714524	1.01996	-1.04546	2.12942	0.20269	-0.223944	0.590601	1	20
NCU02094	-1.45495	0.284422	0.354615	0.36443	1.30986	-1.54616	0.972277	0.0515346	-1.01445	0.678417	1	20
NCU05232	-1.04451	-0.00631753	0.422136	1.22677	-0.467853	-1.73411	1.71901	-0.00187426	-0.195157	0.0819017	1	20
NCU02114	-0.151208	-1.07524	-0.318926	-0.545812	-0.383498	-0.00454704	2.36988	-0.898021	0.0889095	0.918465	5	20
NCU03314	-0.73265	-1.43456	-0.508426	1.12411	0.5542	1.61116	-1.01501	-0.209038	-0.294895	0.90511	6	20
NCU06605	-0.522788	-1.06128	0.696547	0.499821	0.940747	0.0876335	-1.50348	-0.410691	-0.532156	1.80565	6	20
NCU00171	-1.66975	-0.874019	0.530019	1.33259	1.4763	-0.362692	0.770106	-0.434145	-0.426407	-0.34199	7	20
NCU00566	-0.687868	-1.03914	-0.332579	1.84842	1.36162	-0.187667	-0.327035	-0.941594	-0.550724	0.856572	7	20
NCU00178	-0.507615	-0.573097	0.225484	0.497597	1.9361	-1.39562	1.04915	0.212046	-0.382269	-1.06178	1	21
NCU00223	-1.37328	-0.905247	0.166887	0.911975	1.14777	-1.6197	0.926314	0.78573	-0.115185	0.0747345	1	21
NCU00754	-1.53931	-0.744353	-0.577648	0.0701222	0.476727	-1.25096	1.49127	1.01633	0.274558	0.783268	1	21
NCU02344	-0.922305	-0.707263	-0.46642	0.0779129	0.423753	-1.48471	2.14025	0.532388	0.421048	-0.0146506	1	21
NCU02768	-0.876712	-0.384858	-1.69e-05	-0.0773226	0.531334	0.0649672	2.54837	-0.402412	-0.975454	-0.427899	1	21
NCU03032	-1.61396	-0.591544	0.257294	0.644295	1.64779	-0.585568	0.552924	0.949553	-1.1322	-0.128577	1	21
NCU06052	-1.82209	-1.37603	-0.26532	0.569009	0.6202	-0.683036	1.24163	0.461483	0.619517	0.634638	1	21
NCU07535	-1.0121	-0.67834	-0.29315	0.571576	1.76008	-1.80887	0.36153	0.725367	0.131053	0.242852	1	21
NCU08055	0.605841	1.12252	-0.522177	-0.0408317	0.597732	-2.33836	0.999152	-0.049098	0.130761	-0.505539	1	21
NCU08346	-0.891406	-0.888223	-1.01553	-0.231012	0.630657	-1.16182	0.484996	1.36206	1.57322	0.137062	2	21
NCU00923	1.64547	1.52313	0.303252	-0.191379	0.120312	0.0387184	-1.34476	-1.19957	-0.147634	-0.747541	3	21
NCU03340	0.991957	0.300558	1.05541	1.09916	0.640792	-0.222228	-1.97753	-0.529444	-0.557449	-0.801218	3	21
NCU03600	0.766734	1.84063	1.19668	0.262029	-0.332536	-0.25944	-1.36011	-0.756778	-0.646946	-0.710262	3	21
NCU01181	-1.59665	1.45729	0.101185	0.153097	0.120633	1.2426	-1.59711	-0.0836053	0.380969	-0.178403	4	21
NCU06953	0.243739	0.272468	0.0398749	-0.185016	-0.0621677	2.26706	-1.62629	-0.798916	0.367716	-0.518471	4	21
NCU04859	1.08729	1.23553	0.583468	-0.62068	-1.33806	-0.19977	1.26065	-0.935007	0.0530666	-1.12649	5	21
NCU03281	-0.811013	0.235107	0.19288	0.561673	0.690165	0.897794	-2.47389	-0.208584	0.272364	0.643507	6	21
NCU07728	-0.850824	-0.362507	-1.14077	-0.498991	0.178195	0.0134512	-0.469607	-0.0495053	0.789822	2.39073	6	21
NCU00734	-0.937667	-0.861685	-0.337742	0.967039	2.24836	-1.07582	0.0646101	-0.241841	-0.0515239	0.226268	7	21
NCU03068	-1.00036	-0.91166	1.58894	1.41432	0.553705	0.338539	-0.470526	-0.798323	-1.10158	0.386954	7	21
NCU03125	0.611838	-0.372447	1.35709	0.274456	1.00744	-0.374275	-1.47461	-1.4034	-0.587953	0.961873	7	21
NCU04003	-0.407006	-0.233902	0.373221	1.56862	1.81888	-1.34418	-0.412453	-0.712358	-0.621446	-0.0293822	7	21
NCU04185	-0.0186506	-0.406221	0.792552	1.80952	0.861316	-0.912952	-0.665373	-1.33113	-0.81746	0.688399	7	21
NCU04731	-0.506654	0.706163	0.925584	0.858411	0.919179	-1.2553	1.19493	-0.728185	-0.920096	-1.19403	7	21
NCU00376	-0.863354	-0.744533	-0.278754	0.742513	1.24607	-1.83719	1.40761	0.331343	0.159597	-0.1633	1	22
NCU01459	-1.24175	-0.8858	-0.743136	0.0897478	0.96538	-1.10519	1.88577	0.415586	0.4494	0.169994	1	22
NCU02614	-0.75851	-0.598876	-0.665197	-0.205571	0.0656458	-0.672663	0.905236	2.47949	-0.330316	-0.219235	1	22
NCU03045	-1.46051	-1.39258	-0.277239	0.505728	1.84032	-0.491942	0.703294	0.601133	-0.248467	0.220262	1	22
NCU04395	-0.963596	-0.89152	-1.04579	0.233795	1.32057	-1.29438	1.15733	1.08242	-0.0418167	0.442986	1	22
NCU06503	-1.18629	-0.98012	-0.671362	0.513341	1.1536	-0.903639	1.50867	1.05245	-0.609618	0.12297	1	22
NCU07459	-1.26487	-0.598627	-1.14206	0.260178	1.29624	-0.468645	0.896373	1.57585	-0.683053	0.128611	1	22
NCU07531	1.00224	-0.292513	0.354442	0.25212	0.481544	-2.33003	1.35052	-0.186306	-0.28847	-0.343543	1	22
NCU09556	-1.92638	-1.41303	0.205662	0.440529	0.725657	-0.29705	0.663485	0.69526	1.19702	-0.291147	1	22
NCU00495	-0.11105	-0.86396	-1.12401	-0.664574	-0.465361	-0.233921	2.34259	0.231026	0.849864	0.0393947	2	22
NCU03244	-1.11506	-1.55359	-0.508578	-0.304793	0.244858	-0.350711	0.480766	0.768976	0.377672	1.96046	2	22
NCU03826	1.5238	0.654826	0.946088	0.476901	-0.258136	-0.00155007	-2.12074	-0.435949	-0.571759	-0.213483	3	22
NCU04022	1.49932	0.0532294	-0.397936	-0.590287	-0.587982	-0.330063	-0.994774	-0.432769	-0.339091	2.12036	3	22
NCU05829	1.58491	1.59192	0.627152	0.11777	-0.604736	-1.02508	-1.00184	-0.0930827	-0.150517	-1.04649	3	22
NCU08936	1.94083	0.16262	-0.331258	-0.176496	-0.219378	1.22872	-1.69193	-0.750343	0.104439	-0.267205	3	22
NCU05383	-1.14115	0.931351	0.981826	-0.666035	0.00772827	1.78356	-1.00239	-0.109138	0.283977	-1.06973	4	22
NCU08468	-0.498868	1.2259	-0.130527	-0.0111933	-0.406341	1.25898	-1.99757	-0.770468	0.74416	0.585915	4	22
NCU00187	0.00213071	1.57954	1.44162	-1.51663	-0.456086	0.177169	0.715803	-0.919801	-0.462959	-0.560788	5	22
NCU06330	0.766653	-0.00854626	-0.230777	-1.03904	-0.625167	0.552654	2.20594	-0.657952	0.158264	-1.12203	5	22
NCU01940	-1.31029	0.149668	-0.396807	0.168659	0.299442	-0.0913967	-0.906566	-0.998747	1.09826	1.98778	6	22
NCU08343	-1.69039	-0.749821	-0.46349	0.581822	0.154622	0.676199	-0.642429	-0.53977	0.970117	1.70314	6	22
NCU00243	0.088481	-0.849865	0.77768	1.3169	1.59865	0.00281325	-1.00615	-1.28869	-0.818628	0.178806	7	22
NCU09208	-0.721544	-0.890367	-0.942717	-0.351995	0.18446	-1.12806	2.07676	0.638332	0.604863	0.530271	1	23
NCU08648	1.13959	-0.0523915	0.487036	-1.83677	-1.13929	0.35313	0.259323	1.07724	0.69148	-0.97934	5	23
NCU01335	-1.25644	0.12531	0.741794	1.94903	-0.0905914	-0.794276	0.924861	-0.875502	-0.87857	0.154377	7	23
NCU02695	0.458141	-1.20719	0.010466	0.994272	0.609505	-0.568766	0.375764	0.0679728	-1.98708	1.24692	7	23
NCU04866	-1.02598	-0.995723	-0.678044	0.255412	0.996613	-1.29787	1.80326	0.615821	0.348896	-0.0223793	1	24
NCU03937	-0.986442	-0.651229	-0.247575	-0.248119	-0.785159	-1.21222	1.42016	1.65357	0.323297	0.733718	2	24
NCU07530	0.457829	1.20827	0.842732	-0.217083	-0.916686	1.15743	-0.189002	-0.517985	0.187913	-2.01342	4	24
NCU09611	-0.617597	-0.545015	-0.545015	-1.62244	-0.286478	1.32296	1.72954	0.142119	0.690217	-0.268285	5	24
NCU09815	-0.0155956	1.35324	0.705958	0.272491	-0.270741	1.22233	0.278083	-1.71652	-0.507409	-1.32183	4	25
NCU02794	0.0286646	-0.853317	-0.302757	0.0878193	1.02405	1.95502	-1.67184	-0.576315	-0.0967054	0.405377	6	25
NCU07399	0.871464	0.324776	0.577617	0.532959	1.20316	-1.64491	0.817758	-1.30392	-0.540413	-0.838493	7	25
NCU00245	-0.87465	-2.07613	-0.0600001	-0.0293359	0.843527	0.574272	1.25823	-0.783149	0.463258	0.683975	2	26
NCU00250	-1.03258	-0.855623	-0.970563	-0.596332	-0.419459	-0.228687	0.0426832	1.3096	1.0796	1.67135	2	26
NCU03312	-1.38336	-1.18659	-0.669201	-0.982272	0.0987173	1.26333	0.647557	1.17637	0.11734	0.918112	2	26
NCU03366	1.68195	0.135514	0.113921	0.0164464	-0.00648292	-0.355255	-1.0801	-1.30559	-0.788135	1.58772	3	26
NCU08092	-1.60386	0.679769	0.570025	0.558385	0.408422	1.00516	-2.01811	0.135829	0.245157	0.019226	4	26
NCU08795	-2.41719	0.081903	1.27179	-0.291966	0.858258	0.458449	-0.0426083	0.325236	-0.548352	0.304484	4	26
NCU02815	0.986723	-0.321348	-0.211199	0.881073	0.898975	0.638255	-1.37338	-1.71413	-0.613313	0.828339	7	26
NCU07435	1.23399	-1.02947	-0.0209847	0.765789	1.32994	-1.32371	0.318724	-0.520815	-1.28584	0.532372	7	26
NCU00772	-1.34443	0.150098	-0.322419	0.0826828	0.870187	-1.37838	1.95709	0.562688	-0.0784726	-0.499045	1	27
NCU06487	-0.604188	-1.12456	-0.423188	0.353611	0.883282	-1.02826	-0.206637	2.27175	-0.155027	0.033218	1	27
NCU07587	-0.461837	0.282081	-1.88207	-0.951928	-0.170897	0.0908829	0.425342	0.264519	0.466763	1.93715	2	27
NCU00453	1.49706	0.00393191	-0.321367	-0.144847	-1.32375	-1.50019	-0.308621	1.41759	0.724504	-0.0443006	3	27
NCU00649	-0.468597	-0.481921	-0.866058	-0.533127	1.02626	2.35322	-0.350767	0.0754376	0.127595	-0.882047	4	27
NCU06306	-0.980853	-0.800054	-0.371484	-0.911551	0.0965815	1.69335	-0.874508	0.976045	1.34365	-0.171183	4	27
NCU00274	0.476717	0.86176	1.47895	-0.852709	-0.472211	0.117899	1.1242	-1.64192	-0.947668	-0.145014	5	27
NCU04362	0.570807	-0.304773	-0.488071	-1.06891	0.267619	0.0795749	2.27384	-1.31989	-0.329168	0.318973	5	27
NCU05685	2.24566	-0.213264	-0.887964	-0.912107	-0.830975	-0.17092	0.572736	0.631858	-0.829678	0.394657	5	27
NCU04673	0.209078	-0.242156	-0.765072	0.133864	1.43401	0.199105	-1.79236	-0.649758	-0.123101	1.59639	6	27
NCU06266	-0.696241	-0.863671	-0.485747	0.00176711	0.962762	-1.62709	1.78785	0.752677	0.385556	-0.217859	1	28
NCU06362	-0.202123	-0.44908	-0.421629	0.496269	0.710936	-1.82256	2.07402	0.147227	-0.123475	-0.409585	1	28
NCU03686	1.80087	-0.199432	-0.198851	0.418563	1.01629	0.0574843	-1.51205	-1.47047	0.126843	-0.0392435	3	28
NCU05278	1.07904	1.37054	0.238585	0.604124	0.439483	-0.366677	-0.862143	0.41846	-1.35562	-1.56579	3	28
NCU07735	1.67325	0.128223	0.752489	-0.461642	-0.728227	-0.890952	-1.1992	-0.362121	-0.435463	1.52364	3	28
NCU00700	-1.97126	0.291135	0.36534	0.00135699	1.05294	1.11993	1.09331	-0.657386	-0.465346	-0.830016	4	28
NCU05598	0.144833	0.450526	0.43418	-0.938277	0.928102	1.18456	-1.60755	-0.915299	-0.832946	1.15187	4	28
NCU05814	0.426337	0.447938	-0.383962	-0.472626	-0.41379	-0.393304	2.37445	-0.911455	-1.1195	0.445906	5	28
NCU03187	-1.38703	0.532376	-0.672704	-0.506858	1.29312	-0.68292	-0.0175445	1.51937	0.864686	-0.942488	1	29
NCU06252	0.188074	-1.37132	-1.02768	0.0693788	0.977883	-1.40942	1.56767	0.694869	-0.0589359	0.369487	1	29
NCU08634	-0.633592	-0.9982	-0.855021	-0.000346653	0.405042	-1.22828	1.7224	1.45497	0.296645	-0.163624	1	29
NCU00680	-1.61682	-0.970704	0.116628	1.09963	1.86588	0.598293	-0.502813	-0.275645	-0.196764	-0.117694	7	30
NCU06240	-0.641546	-0.87823	-0.569832	0.131848	0.646679	-1.52022	2.13834	0.25916	0.294496	0.139306	1	30
NCU00406	-0.369717	-0.510704	-0.296384	-0.244344	-0.432024	-0.752956	1.76126	1.9704	-0.767004	-0.358528	1	30
NCU04459	-0.990037	0.109507	0.126892	0.933195	1.78859	-1.49922	0.707481	0.286049	-0.625388	-0.837074	1	30
NCU06910	0.204039	0.362194	0.338143	0.0942994	0.671111	0.150991	-1.80965	-1.76675	1.26083	0.494788	6	30
NCU08565	-0.133686	-0.554121	0.174114	0.91789	1.96163	-1.77976	0.462949	-0.111416	-0.223438	-0.71417	7	30
NCU06744	-1.02882	-0.385619	-0.468998	0.766193	0.617402	-1.59785	2.00068	0.198978	-0.00624172	-0.0957279	1	31
NCU06265	-0.59045	-0.818707	-0.866681	-0.860236	-0.479532	-0.752347	1.74821	1.33438	0.518052	0.767306	2	31
NCU09813	-0.431565	-0.860834	-1.12779	-0.156172	-0.405489	-0.32811	0.642414	0.233028	-0.0224819	2.457	2	31
NCU02416	-1.10164	0.269171	0.794388	-0.0418273	0.485965	1.84641	-0.729112	-1.67914	-0.11253	0.268312	4	31
NCU08147	-0.801483	0.105114	0.0187327	-0.359471	0.00872008	2.25683	-1.58247	0.185397	0.618579	-0.449949	4	31
NCU00446	0.397536	1.47576	0.13021	-0.311209	-0.305166	0.147475	1.33649	-1.58252	0.166467	-1.45504	5	31
NCU00681	-0.225919	0.049147	-0.459047	-1.25333	-0.63136	0.294819	2.49129	0.139864	0.228048	-0.633514	5	31
NCU06068	0.102129	-0.33641	-0.065663	-1.29679	-0.714041	2.29797	0.930088	-0.0849178	-0.717184	-0.115175	5	31
NCU02184	-0.266938	-0.0988084	0.172772	0.828784	1.89742	-1.4506	0.987695	-0.529512	-0.604855	-0.935964	7	31
NCU02525	-1.30357	-0.304122	0.0215696	0.784597	2.04978	-1.04378	-0.1977	-0.83021	0.0698411	0.753594	7	31
NCU08651	-0.923796	-0.250543	0.172305	0.833617	1.66005	-1.63875	-0.718171	-0.573508	0.581178	0.857614	7	31
NCU01010	-1.54097	-1.2867	-0.449	1.61614	0.374522	-0.522576	0.975146	0.288766	-0.256967	0.801632	1	32
NCU01563	-0.932011	-1.23949	-0.494905	0.250484	0.0729794	-0.122759	1.94898	1.41006	-0.648069	-0.245266	1	32
NCU00870	-0.897829	0.263464	-0.0283664	0.378757	1.14926	-1.91194	-0.865749	1.12262	-0.189155	0.978943	7	32
NCU03875	0.640218	-0.715097	-0.999116	-1.17574	-0.498053	-1.19533	1.24654	0.809987	1.06927	0.817322	2	33
NCU00499	-1.40193	-0.825605	-0.813519	-0.220724	0.393443	1.26908	-0.295083	-0.171476	0.131015	1.9348	6	33
NCU00587	-0.731467	-1.18176	-0.369836	0.275817	1.19984	-1.6309	1.28911	1.04335	0.0596889	0.0461467	1	34
NCU07024	0.96757	-1.38154	-0.6461	0.413026	0.241623	-0.767542	2.08758	-0.633465	-0.38636	0.105201	1	34
NCU04001	-0.670557	0.67517	0.141628	0.203699	0.0644626	2.33007	-1.02026	0.0115493	-1.02925	-0.706511	4	34
NCU04405	-1.67917	-1.09569	-0.463667	1.4343	1.39257	-0.368022	0.418797	-0.0228333	-0.245989	0.629704	7	34
NCU02280	1.80477	-0.614993	0.00297623	0.680964	0.516839	-0.361643	-1.93275	-0.284582	-0.484027	0.672443	3	35
NCU04050	1.57783	0.421365	0.832384	0.430007	-0.30728	1.02873	-1.49513	-0.785246	-0.830266	-0.872386	3	35
NCU00670	-0.123063	-0.908444	-0.232955	1.03416	0.408518	0.53047	-2.20126	0.344927	-0.120617	1.26826	6	35
NCU04776	-0.598148	0.173011	0.326475	1.12621	1.74665	-1.59398	0.231559	0.0276633	-0.192723	-1.24671	7	35
NCU02356	0.515138	0.262213	-0.920816	-1.29176	1.51895	-1.10948	1.48527	-0.318974	-0.453364	0.312824	1	36
NCU04457	-0.426953	-0.29465	-0.503119	-1.19547	0.634895	-0.601688	1.65313	1.25081	0.703945	-1.2209	1	36
NCU05025	-1.59157	-1.16648	-0.330086	1.48664	0.961092	-0.887148	0.18656	-0.094451	0.682634	0.752814	1	36
NCU05943	-1.28949	-0.865891	-0.616664	0.0229179	0.978609	-1.20549	1.8009	0.467344	0.149405	0.558365	1	36
NCU07543	-0.843004	-0.902572	-0.548491	0.493006	1.71	-1.54644	-0.221688	0.194919	0.56457	1.0997	1	36
NCU01815	-2.31784	-0.719627	-0.139191	-0.497743	0.572842	0.964046	1.10925	0.348361	0.373097	0.306804	2	36
NCU10055	-1.15304	-1.00276	-0.80754	-0.695894	-0.271682	-0.419599	0.521489	1.3325	1.48792	1.00862	2	36
NCU00958	1.56091	0.812391	1.48383	0.216984	-0.274426	-1.20687	-0.785065	-0.235916	-0.457586	-1.11425	3	36
NCU04106	1.8074	-0.431869	0.642427	-0.72941	-0.766161	-1.33813	-0.355317	0.975757	0.84833	-0.653019	3	36
NCU02694	-0.466148	-0.977315	-1.26765	-0.119081	0.632634	2.10843	0.18197	-0.161202	0.840192	-0.771826	4	36
NCU02903	0.70274	-0.188404	-0.192404	-0.875794	-0.275281	-1.17905	1.55701	-1.08055	-0.0814017	1.61313	5	36
NCU09581	0.0454199	1.6036	1.33331	-0.712323	0.193097	-0.292251	0.795593	-1.496	-0.552857	-0.917582	5	36
NCU06656	-1.38978	-0.438812	-1.06325	0.188899	0.476045	0.81174	-0.577811	-0.0610183	-0.063234	2.11722	6	36
NCU01731	-1.03891	-0.895722	-0.336714	0.0791081	1.03283	-1.54924	1.79617	0.435648	0.27125	0.205576	1	37
NCU03103	-1.22145	-0.997114	-0.138203	0.532652	0.997351	-1.48576	1.66973	0.362351	0.29866	-0.018229	1	37
NCU08270	0.945593	1.40212	0.0733057	-0.888804	-1.17257	0.255693	-1.78631	0.019493	0.417581	0.733894	3	37
NCU08689	-1.55103	-1.17811	-0.279626	1.3919	0.376349	-0.287473	-0.706958	1.3776	0.111298	0.746042	6	37
NCU09045	-1.47363	-0.399183	0.0662708	0.643041	0.701238	0.949252	-1.91902	-0.0854178	0.666296	0.851156	6	37
NCU02636	-1.13768	0.46994	1.24617	0.249641	0.14329	-0.0286677	-1.2931	-0.80656	-0.616565	1.77354	6	37
NCU07489	-0.428445	-0.0940333	-0.54622	0.666688	-0.0250809	-1.65741	2.08874	-0.64082	-0.0946421	0.731227	1	38
NCU03461	-0.499074	0.0248932	0.0641536	-1.36025	-0.861967	1.92552	0.0484494	0.978602	0.68659	-1.00691	4	38
NCU01197	0.827961	-1.34884	-0.360154	0.603019	0.492596	0.645661	-0.889038	-0.974695	-0.74291	1.7464	6	38
NCU02264	0.0135935	-0.548454	0.325513	1.5038	0.386512	0.249198	-1.64846	-0.949657	-0.733212	1.40117	7	38
NCU03440	-0.0972965	-0.497413	-0.36637	1.76339	1.7112	-0.189731	-1.23766	-0.999565	-0.0581699	-0.0283849	7	38
NCU01451	-2.27491	-0.799686	0.0959441	0.498848	0.431793	-0.683208	0.890768	0.605466	1.03663	0.198356	1	39
NCU06202	-0.808879	-1.46364	-0.640298	-0.732087	0.0179096	0.18606	2.13819	0.619493	0.471165	0.212088	2	39
NCU07425	0.638686	0.810717	-0.489487	-0.926432	-0.642178	-1.6027	-0.589806	0.217974	1.54062	1.0426	3	39
NCU07872	-1.1707	-1.07448	-0.755959	0.341852	0.101914	-1.28046	1.35717	1.20477	0.516794	0.759091	1	40
NCU08566	-1.0166	-0.62913	-0.777313	-0.39831	0.750748	-0.919274	2.18967	0.763676	0.119855	-0.0833265	1	40
NCU04747	-0.838986	-1.23578	-0.916457	0.300046	1.07092	-1.32437	1.37889	0.655552	0.765657	0.144517	1	40
NCU03800	0.872721	-1.15548	-0.449851	1.19403	-0.0575183	-1.87921	0.683667	0.414764	-0.529195	0.906063	1	40
NCU05891	-0.826741	-0.723209	-0.518631	-1.22023	-0.149786	-0.407535	1.83364	0.832144	1.33035	-0.150002	2	40
NCU07817	-0.918917	1.83175	-0.48007	-0.777695	-0.64476	-0.891889	-0.423162	1.02573	1.2331	0.0459192	2	40
NCU02393	1.72162	-0.321995	0.659319	0.161085	-0.419768	0.0629657	-2.22011	-0.218681	0.0146904	0.560874	3	40
NCU09202	1.74284	-1.25329	-0.273399	0.615803	0.113405	-0.188456	-0.759594	-1.07935	-0.342743	1.42478	3	40
NCU09842	2.06269	-1.51943	-0.39984	-0.478	0.154795	-0.0992369	-0.843548	-0.0457421	0.0281187	1.14019	3	40
NCU06205	0.824782	0.131392	0.0687393	-0.9679	-0.575396	-0.62414	1.26909	-1.52769	-0.225256	1.62638	5	40
NCU04612	-0.34799	-0.828169	0.569321	1.60531	0.91728	0.778751	-1.51012	-1.1029	-0.4554	0.373908	7	40

## Sheet: Conidial germination
Conidial germination
NCU	0.25 h	2 h	4 h	6 h	Expression profile	PAM Phenotype cluster
NCU00282	-1.36964	0.032468	1.00697	0.330206	1	1
NCU09796	-0.991373	-0.556904	1.27835	0.269927	1	1
NCU09883	-1.0591	-0.475301	1.25465	0.279755	1	1
NCU00182	-0.393726	1.4832	-0.384113	-0.705366	2	1
NCU06944	0.164375	1.32025	-0.489475	-0.995152	2	1
NCU08307	-0.23041	1.46461	-0.475328	-0.758873	2	1
NCU08624	-0.860858	1.08606	0.613362	-0.838563	2	1
NCU00300	1.17679	0.484629	-0.822012	-0.839405	3	1
NCU01954	1.24987	0.364991	-0.788651	-0.826213	3	1
NCU03238	1.14409	0.53161	-0.790704	-0.885	3	1
NCU06312	0.835501	0.678541	-0.167377	-1.34666	3	1
NCU06531	1.06677	0.636462	-0.794923	-0.908306	3	1
NCU09214	1.14455	0.525973	-0.740291	-0.93023	3	1
NCU16793	1.19781	0.307998	-0.342614	-1.16319	3	1
NCU00005	1.34061	-1.07732	-0.0704338	-0.192857	4	1
NCU06629	0.487911	-0.801239	-0.8609	1.17423	4	1
NCU03728	1.31012	0.174682	-0.467837	-1.01696	5	1
NCU04848	1.42698	-0.905728	-0.322051	-0.199198	5	1
NCU06551	1.34698	0.140427	-0.5709	-0.91651	5	1
NCU04058	0.0265962	-0.774096	1.40348	-0.65598	6	1
NCU05189	-0.608848	-1.06216	1.06461	0.606401	6	1
NCU05854	-0.709923	-0.919544	1.21652	0.412944	6	1
NCU09195	0.438944	0.346948	0.6975	-1.48339	7	1
NCU04987	-0.333351	-1.09277	0.130897	1.29522	8	1
NCU08431	-1.15118	-0.375443	0.334033	1.19259	8	1
NCU08718	-0.844376	-0.657226	0.147611	1.35399	8	1
NCU09201	-0.843357	-0.790768	0.411937	1.22219	8	1
NCU10597	-0.0965008	-0.854657	-0.475183	1.42634	8	1
NCU00317	0.0631822	1.3702	-0.930321	-0.503059	2	2
NCU04990	0.169592	1.29374	-0.394906	-1.06842	2	2
NCU00007	0.855996	0.708555	-0.262032	-1.30252	3	2
NCU02534	0.5781	0.890037	-0.103227	-1.36491	3	2
NCU04078	0.623295	1.04797	-0.594067	-1.0772	3	2
NCU04350	1.25731	0.351282	-0.772603	-0.835984	5	2
NCU02017	0.721092	-1.20821	0.914983	-0.427869	6	2
NCU03931	-0.758367	-0.927453	0.574844	1.11098	8	2
NCU07392	-0.874466	-0.3951	-0.163123	1.43269	8	2
NCU06563	-1.00642	-0.712694	0.887154	0.831956	8	2
NCU04211	-1.26603	-0.152428	1.13814	0.28032	1	3
NCU00484	-1.13597	-0.53184	0.967903	0.69991	1	3
NCU00658	-0.812357	-0.533141	1.43125	-0.0857536	1	3
NCU00711	-1.22297	-0.334143	1.07888	0.478228	1	3
NCU01348	-1.28418	0.872226	0.708595	-0.29664	1	3
NCU01376	-1.31413	0.101513	1.11989	0.0927301	1	3
NCU01669	-1.36941	0.167968	1.0336	0.167845	1	3
NCU02156	-1.15774	-0.513177	0.823328	0.847592	1	3
NCU03707	-1.25662	-0.299589	1.0233	0.532909	1	3
NCU03754	-1.12996	-0.440044	1.17042	0.399578	1	3
NCU03767	-0.927016	-0.438908	1.3954	-0.0294718	1	3
NCU03790	-1.01768	-0.654001	1.0998	0.571875	1	3
NCU03998	-1.19801	-0.451412	0.806037	0.843386	1	3
NCU04154	-1.40179	0.627449	0.80039	-0.026052	1	3
NCU06463	-1.29164	-0.264162	0.938564	0.617238	1	3
NCU06573	-0.908781	0.244517	1.3052	-0.640931	1	3
NCU09575	-1.10535	-0.580833	0.941158	0.745024	1	3
NCU09793	-1.30937	0.138439	1.12438	0.0465486	1	3
NCU00786	-0.743409	1.17702	0.478881	-0.912491	2	3
NCU00796	0.074513	1.22026	-0.0698024	-1.22497	2	3
NCU01134	-0.5	1.5	-0.5	-0.5	2	3
NCU02885	-0.348049	1.18556	0.33044	-1.16795	2	3
NCU02895	-0.0668795	1.4151	-0.468964	-0.879256	2	3
NCU02925	-0.849615	1.02945	0.685394	-0.865229	2	3
NCU03070	-0.98857	1.10692	0.569495	-0.687846	2	3
NCU03209	0.139211	1.36171	-0.750459	-0.750459	2	3
NCU03428	-0.170822	1.36438	-0.15125	-1.04231	2	3
NCU04172	-0.179081	1.35467	-0.117793	-1.05779	2	3
NCU05199	-0.137157	1.36785	-0.195315	-1.03538	2	3
NCU07481	-1.16876	1.14054	0.422009	-0.393798	2	3
NCU09760	-0.359624	1.43656	-0.201533	-0.875408	2	3
NCU09855	-0.20656	1.46793	-0.571523	-0.689844	2	3
NCU08429	-0.692434	0.770715	-1.01982	0.94154	2	3
NCU00054	0.864526	0.856831	-0.724851	-0.996506	3	3
NCU00445	1.01398	0.536706	-0.284697	-1.26599	3	3
NCU00195	1.23952	0.293641	-0.448708	-1.08445	3	3
NCU00264	1.10105	0.528008	-0.512877	-1.11618	3	3
NCU00542	1.17592	0.256736	-0.203968	-1.22869	3	3
NCU00859	0.813757	0.899259	-1.03246	-0.680552	3	3
NCU00916	0.686067	0.823132	-0.157554	-1.35164	3	3
NCU01422	1.18461	0.472612	-0.836713	-0.820512	3	3
NCU01478	0.979187	0.744353	-0.831476	-0.892064	3	3
NCU02057	0.96434	0.750431	-0.721957	-0.992814	3	3
NCU02142	1.23951	0.380258	-0.749994	-0.869779	3	3
NCU02197	0.411017	1.22302	-0.805611	-0.828423	3	3
NCU02720	0.479833	1.12537	-0.474745	-1.13045	3	3
NCU02994	1.24735	0.348058	-0.639079	-0.956326	3	3
NCU03862	0.395807	1.22243	-0.949952	-0.668282	3	3
NCU03877	0.683795	1.02134	-0.985895	-0.719238	3	3
NCU03918	0.341571	1.01705	0.00113874	-1.35976	3	3
NCU04326	0.565277	1.05912	-0.46624	-1.15816	3	3
NCU04335	1.23914	0.38379	-0.799444	-0.823486	3	3
NCU04513	0.688621	0.980189	-1.12814	-0.540666	3	3
NCU04628	0.886104	0.785535	-0.519142	-1.1525	3	3
NCU04733	0.536652	1.00547	-0.265113	-1.27701	3	3
NCU06230	1.13794	0.493091	-0.558777	-1.07225	3	3
NCU06601	0.455704	0.908577	0.0376472	-1.40193	3	3
NCU06756	0.347242	1.19535	-0.410203	-1.13239	3	3
NCU06971	1.17703	0.484277	-0.837752	-0.823556	3	3
NCU07705	0.869801	0.859835	-0.800363	-0.929274	3	3
NCU08283	0.841246	0.851071	-0.585376	-1.10694	3	3
NCU08848	0.794094	0.875624	-1.15791	-0.511813	3	3
NCU08887	0.793136	0.894427	-0.572672	-1.11489	3	3
NCU09432	1.1143	0.55143	-0.649949	-1.01578	3	3
NCU09663	1.07195	0.613837	-0.679793	-1.00599	3	3
NCU09829	0.799329	0.891945	-0.585539	-1.10574	3	3
NCU09864	0.980979	0.710253	-0.618586	-1.07265	3	3
NCU06701	0.610015	0.952386	-0.281053	-1.28135	3	3
NCU07769	0.87611	0.849385	-0.75713	-0.968365	3	3
NCU02257	1.05236	0.643801	-0.707389	-0.988769	3	3
NCU01735	1.04907	0.658593	-0.792034	-0.915632	3	3
NCU00316	1.18337	-1.12625	-0.434497	0.377377	4	3
NCU00450	1.02299	-1.3694	0.0777213	0.268685	4	3
NCU01120	1.22148	-1.21419	0.126196	-0.133485	4	3
NCU01751	1.2946	-1.03708	-0.456873	0.199349	4	3
NCU02100	1.12015	-1.22516	-0.292998	0.398011	4	3
NCU02918	1.36493	-0.748223	-0.748223	0.131519	4	3
NCU03659	0.798775	-0.89948	-0.829371	0.930075	4	3
NCU05767	1.19604	-0.88776	-0.759886	0.451608	4	3
NCU05909	0.126726	-1.07836	-0.351313	1.30294	4	3
NCU08435	1.21504	-1.11498	-0.421173	0.321105	4	3
NCU09882	0.584747	-1.49654	0.418908	0.49289	4	3
NCU07834	1.28414	0.302842	-0.789194	-0.797782	5	3
NCU03495	1.369	-0.140907	-1.0335	-0.194593	5	3
NCU00017	1.35759	0.139659	-0.657557	-0.839688	5	3
NCU00055	1.27684	-0.460621	0.23392	-1.05014	5	3
NCU00302	1.30635	0.0467921	-1.11003	-0.243115	5	3
NCU00335	1.33346	0.200297	-0.819646	-0.714109	5	3
NCU01122	1.4952	-0.392726	-0.586112	-0.516359	5	3
NCU01162	1.47164	-0.45501	-0.273275	-0.743351	5	3
NCU02741	1.45546	-0.201781	-0.460929	-0.792753	5	3
NCU03120	1.42196	-0.0287859	-0.638631	-0.754547	5	3
NCU03719	1.27928	0.307147	-0.720001	-0.866428	5	3
NCU03753	1.41901	-0.533979	-0.0490511	-0.835982	5	3
NCU03780	1.41691	-0.341092	-0.152325	-0.923489	5	3
NCU03846	1.4791	-0.279859	-0.685762	-0.513482	5	3
NCU04635	1.47751	-0.726533	-0.435231	-0.315743	5	3
NCU04639	1.38951	0.00320568	-0.473416	-0.919304	5	3
NCU05762	1.41565	-0.062737	-0.480474	-0.872438	5	3
NCU06486	1.11867	0.0336229	0.159913	-1.3122	5	3
NCU07358	1.43017	-0.155349	-0.394635	-0.88019	5	3
NCU08000	1.49487	-0.397122	-0.599578	-0.498168	5	3
NCU09538	1.46395	-0.180502	-0.623971	-0.659481	5	3
NCU09638	1.33622	-0.550475	0.156117	-0.941865	5	3
NCU09804	1.28341	0.302519	-0.836251	-0.74968	5	3
NCU10853	1.32289	0.178363	-0.536992	-0.964258	5	3
NCU02487	1.34416	0.175465	-0.822279	-0.697349	5	3
NCU01994	1.47052	-0.215596	-0.670244	-0.584683	5	3
NCU01209	1.44764	-0.112779	-0.648606	-0.686251	5	3
NCU09197	-0.67708	-0.981189	1.14843	0.509837	6	3
NCU05307	0.882483	-1.15799	0.786725	-0.511216	6	3
NCU00132	0.218462	-1.45312	0.81549	0.419165	6	3
NCU00253	-0.238885	-1.3164	0.794438	0.760848	6	3
NCU00644	-0.503961	-0.677836	1.48203	-0.300236	6	3
NCU00809	0.104658	-1.42567	0.865433	0.455575	6	3
NCU01623	-0.627347	-1.03815	1.09896	0.566532	6	3
NCU02789	-0.289173	-0.605326	1.48405	-0.589547	6	3
NCU02934	0.659782	-1.45147	0.664675	0.127013	6	3
NCU03533	-0.496798	-1.10905	1.14486	0.460984	6	3
NCU05411	-0.439654	-1.20501	0.789163	0.8555	6	3
NCU05458	0.554131	-1.34587	0.928857	-0.13712	6	3
NCU06111	0.416107	-1.07746	1.18134	-0.519986	6	3
NCU08115	0.858379	-1.1898	0.795253	-0.463836	6	3
NCU08484	-0.793428	-0.877503	1.1552	0.515735	6	3
NCU09901	-0.494674	-0.893769	1.3987	-0.0102604	6	3
NCU05022	-0.712227	-0.806026	1.34671	0.171544	6	3
NCU00570	-0.518412	-0.212048	1.46512	-0.734656	7	3
NCU02626	0.752624	0.412475	0.30759	-1.47269	7	3
NCU04819	-0.506447	0.504548	1.11651	-1.11461	7	3
NCU06028	0.804637	-0.549049	0.876806	-1.13239	7	3
NCU09489	-0.430457	0.921595	0.714838	-1.20598	7	3
NCU09022	0.700429	0.356835	0.426135	-1.4834	7	3
NCU09252	-0.883664	-0.494447	-0.0268591	1.40497	8	3
NCU00303	-0.910111	-0.685164	0.334064	1.26121	8	3
NCU00549	-0.723868	-0.783474	0.151117	1.35623	8	3
NCU00606	-0.469071	-0.553137	-0.476712	1.49892	8	3
NCU00643	-0.865232	-0.739033	0.344764	1.2595	8	3
NCU00780	-1.11558	-0.510021	0.517776	1.10782	8	3
NCU00828	-0.452567	-1.13128	0.430617	1.15323	8	3
NCU01066	-0.72256	-0.839575	0.25529	1.30685	8	3
NCU01629	-0.903352	-0.779982	0.559909	1.12343	8	3
NCU02319	-1.1019	-0.543807	0.562147	1.08355	8	3
NCU02360	-0.884726	-0.846258	0.827062	0.903922	8	3
NCU02420	-0.829549	-0.844098	0.521543	1.1521	8	3
NCU02480	-0.697774	-1.01216	0.739407	0.970526	8	3
NCU03015	-0.898927	-0.684539	0.307143	1.27632	8	3
NCU03028	-0.660802	-0.76123	0.0135983	1.40843	8	3
NCU03086	-0.906881	-0.768051	0.533355	1.14158	8	3
NCU03679	-0.616806	-0.906244	0.196534	1.32652	8	3
NCU03717	-0.606807	-0.8506	0.0782244	1.37918	8	3
NCU03752	-0.876691	-0.797914	0.526984	1.14762	8	3
NCU03880	-0.592956	-0.979097	0.30953	1.26252	8	3
NCU03883	-0.978409	-0.73458	0.722439	0.99055	8	3
NCU03996	-0.714547	-0.714547	0.022561	1.40653	8	3
NCU04424	-0.798091	-0.705426	0.14548	1.35804	8	3
NCU04473	-0.867343	-0.846744	0.681411	1.03268	8	3
NCU05291	-0.552861	-1.04273	0.389086	1.20651	8	3
NCU05974	-0.878133	-0.569789	0.0697503	1.37817	8	3
NCU06175	-0.949956	-0.757469	0.671813	1.03561	8	3
NCU06177	-0.757709	-0.915248	0.52923	1.14373	8	3
NCU06569	-0.798732	-0.876165	0.527832	1.14706	8	3
NCU06583	-0.577184	-0.704192	-0.180899	1.46227	8	3
NCU06626	-0.00342516	-1.21129	-0.0231224	1.23784	8	3
NCU06693	-0.835777	-0.719951	0.242606	1.31312	8	3
NCU06766	-1.00035	-0.715738	0.943316	0.772772	8	3
NCU08443	-0.973859	-0.743601	0.74959	0.96787	8	3
NCU09485	-1.00292	-0.696452	0.669161	1.03021	8	3
NCU09500	-0.732603	-0.989564	0.837352	0.884815	8	3
NCU09706	-0.829457	-0.845482	0.525659	1.14928	8	3
NCU06920	-1.31831	-0.224879	0.669711	0.873481	1	4
NCU00019	-1.10962	0.102775	1.29441	-0.287567	1	4
NCU09823	-1.00284	-0.687153	1.06191	0.628085	1	4
NCU07538	-1.02952	-0.033045	1.36028	-0.297709	1	4
NCU00631	-1.33454	-0.0776772	1.03459	0.377618	1	4
NCU01321	-1.31162	-0.183275	1.00114	0.493747	1	4
NCU05051	-1.33872	-0.177735	0.643251	0.8732	1	4
NCU05849	-1.04521	-0.557138	1.19701	0.405346	1	4
NCU07534	-1.43753	0.192049	0.868729	0.37675	1	4
NCU07880	-1.29811	0.963282	0.574195	-0.239366	1	4
NCU08038	-1.34464	0.107068	1.07414	0.163429	1	4
NCU07618	-1.05467	-0.567372	1.16476	0.457278	1	4
NCU00945	-1.27876	1.16543	0.0646575	0.0486762	2	4
NCU00957	0.0588645	1.36606	-0.472461	-0.952465	2	4
NCU01140	0.100978	1.36375	-0.563118	-0.901607	2	4
NCU02203	-0.128989	1.44004	-0.497065	-0.813987	2	4
NCU03861	-0.217799	1.47088	-0.581942	-0.671137	2	4
NCU04396	-0.196048	1.45393	-0.797027	-0.460858	2	4
NCU05710	-0.865339	0.914098	-0.865339	0.81658	2	4
NCU08052	0.0868652	1.30807	-0.304726	-1.09021	2	4
NCU10080	0.669317	0.937359	-0.365919	-1.24076	3	4
NCU06443	0.959081	0.700418	-0.503705	-1.15579	3	4
NCU11295	1.14099	0.374617	-0.30544	-1.21017	3	4
NCU04353	0.433699	1.04498	-0.179568	-1.29911	3	4
NCU07221	0.963324	0.711867	-0.552885	-1.12231	3	4
NCU00270	1.24249	0.333176	-0.559974	-1.01569	3	4
NCU01532	0.50442	1.01001	-1.29512	-0.219316	3	4
NCU02178	0.644185	0.942029	-0.324296	-1.26192	3	4
NCU03197	1.11829	0.567876	-0.894789	-0.791383	3	4
NCU06006	0.481788	1.15082	-0.580939	-1.05167	3	4
NCU06421	0.538565	1.1378	-0.909813	-0.766552	3	4
NCU08891	1.00096	0.694755	-0.650806	-1.04491	3	4
NCU09520	0.597489	1.06401	-0.575204	-1.08629	3	4
NCU10004	0.610178	1.08852	-0.849352	-0.849352	3	4
NCU06560	1.11559	0.385596	-0.260704	-1.24048	3	4
NCU08527	0.502557	1.01335	-0.223361	-1.29254	3	4
NCU05733	1.05222	-1.00178	-0.691551	0.641114	4	4
NCU00470	0.483212	-0.0528923	-1.37082	0.940505	4	4
NCU01074	1.17624	-0.866733	-0.794025	0.484518	4	4
NCU05308	1.35823	0.143878	-0.694681	-0.807425	5	4
NCU00344	1.34053	-0.0653676	-0.198453	-1.07671	5	4
NCU06614	1.47566	-0.245457	-0.562861	-0.667347	5	4
NCU00491	1.24441	-0.411056	0.267145	-1.1005	5	4
NCU00642	1.48744	-0.371842	-0.441676	-0.673923	5	4
NCU02035	1.42267	-0.0351102	-0.615934	-0.771625	5	4
NCU02151	1.47782	-0.264474	-0.535996	-0.677352	5	4
NCU02692	1.34251	0.171356	-0.651057	-0.862806	5	4
NCU02930	1.48426	-0.327015	-0.477596	-0.679652	5	4
NCU03769	1.33936	0.18815	-0.808955	-0.718551	5	4
NCU04667	1.47358	-0.274017	-0.730192	-0.469368	5	4
NCU05850	1.27081	-0.64671	0.309254	-0.933359	5	4
NCU07053	1.48141	-0.361089	-0.406086	-0.714235	5	4
NCU01640	1.29033	0.28858	-0.738088	-0.840825	5	4
NCU06399	1.47137	-0.215498	-0.630835	-0.625039	5	4
NCU07575	1.26307	0.0180829	-0.100359	-1.18079	5	4
NCU03813	1.49997	-0.491378	-0.505473	-0.503121	5	4
NCU06437	1.31902	0.122173	-1.04212	-0.399074	5	4
NCU00267	0.494122	-1.12789	1.11778	-0.484009	6	4
NCU00808	-0.433187	-1.18008	1.05	0.563268	6	4
NCU03370	0.433085	-1.49834	0.529874	0.535384	6	4
NCU03785	0.636805	-1.06753	1.04062	-0.609896	6	4
NCU03789	-0.313726	-1.26333	0.964606	0.612453	6	4
NCU04321	-0.595334	-0.842341	1.39062	0.0470547	6	4
NCU05840	-0.0136222	-1.39547	0.877335	0.531756	6	4
NCU07151	-0.5	-0.5	1.5	-0.5	6	4
NCU00917	-0.581428	-0.80551	1.41849	-0.0315474	6	4
NCU00271	0.242155	0.825683	0.385176	-1.45301	7	4
NCU05395	0.00997093	0.667156	0.739757	-1.41688	7	4
NCU00144	-0.639584	-1.06386	0.787416	0.916029	8	4
NCU00241	-1.19118	-0.0484923	-0.0167043	1.25637	8	4
NCU00291	-0.107503	-1.23663	0.144878	1.19925	8	4
NCU01285	-0.341671	-0.980964	-0.0619688	1.3846	8	4
NCU01522	-0.955141	-0.770328	0.80944	0.916028	8	4
NCU01754	-0.938596	-0.639393	0.306714	1.27127	8	4
NCU01792	-0.899569	-0.774668	0.529601	1.14463	8	4
NCU02751	-1.02168	-0.6908	0.935859	0.776618	8	4
NCU03517	-0.768606	-0.920013	0.582489	1.10613	8	4
NCU06422	-0.85578	-0.798335	0.464942	1.18917	8	4
NCU07075	-0.985728	-0.572429	0.285755	1.2724	8	4
NCU09058	-0.490733	-0.848184	-0.0866542	1.42557	8	4
NCU10028	-1.22201	-0.183121	0.209635	1.1955	8	4
NCU00104	-1.00369	-0.69565	1.02967	0.669669	1	5
NCU00793	-1.40275	-0.0206101	0.614493	0.808867	1	5
NCU02167	-1.44181	0.0944964	0.625577	0.721737	1	5
NCU02240	-0.761192	-0.259767	1.46754	-0.446581	1	5
NCU02909	-1.22592	-0.147314	1.20262	0.170614	1	5
NCU04084	-0.917283	-0.773793	1.10046	0.590617	1	5
NCU06328	-0.833065	-0.840063	1.15328	0.519847	1	5
NCU07335	-1.18572	-0.462017	0.931279	0.716462	1	5
NCU08137	-0.992428	-0.69934	1.06379	0.627974	1	5
NCU09471	-1.32239	0.449417	1.01453	-0.141552	1	5
NCU09825	-1.13882	-0.53996	0.873822	0.804961	1	5
NCU00682	-0.887139	1.43284	-0.198455	-0.347243	2	5
NCU00830	-0.333539	1.48446	-0.468612	-0.682306	2	5
NCU02563	-1.08379	1.3353	-0.199044	-0.0524709	2	5
NCU04092	0.252654	1.24486	-1.1129	-0.384617	2	5
NCU09494	0.0510114	1.39557	-0.681593	-0.76499	2	5
NCU05964	-0.427744	1.42923	-0.131398	-0.870091	2	5
NCU15829	0.687141	0.945335	-0.427851	-1.20463	3	5
NCU03505	1.06206	0.622019	-0.658944	-1.02514	3	5
NCU00023	0.986501	0.694191	-0.582904	-1.09779	3	5
NCU00088	0.991598	0.729849	-0.826353	-0.895095	3	5
NCU00121	0.444992	1.19952	-0.748349	-0.896163	3	5
NCU02084	1.13334	0.181824	-0.0181935	-1.29697	3	5
NCU02202	1.24167	0.320615	-0.521261	-1.04103	3	5
NCU02463	0.923192	0.684428	-0.363893	-1.24373	3	5
NCU02699	0.795872	0.903005	-0.616978	-1.0819	3	5
NCU02826	0.906377	0.793329	-0.621153	-1.07855	3	5
NCU02842	1.04836	0.655236	-0.750561	-0.953033	3	5
NCU04024	0.719912	0.965086	-0.586835	-1.09816	3	5
NCU04160	0.976567	0.54171	-1.30699	-0.211285	3	5
NCU04371	0.843346	0.886731	-0.919315	-0.810762	3	5
NCU04389	0.444766	1.08804	-0.295451	-1.23736	3	5
NCU05257	0.446578	1.15003	-0.479376	-1.11723	3	5
NCU07232	0.909088	0.806041	-1.02039	-0.694743	3	5
NCU07421	1.06146	0.64464	-0.818633	-0.887463	3	5
NCU08042	0.936423	0.789788	-0.794377	-0.931834	3	5
NCU02621	0.822949	0.898731	-0.732493	-0.989188	3	5
NCU00350	0.290588	-1.09192	-0.436652	1.23798	4	5
NCU02188	1.09181	-1.33345	0.102602	0.13904	4	5
NCU02195	1.13827	-0.669112	-0.991737	0.522581	4	5
NCU03603	0.30259	-1.41117	0.165327	0.943249	4	5
NCU06119	1.32289	-1.0591	0.0842869	-0.348077	4	5
NCU03975	1.28491	0.285075	-0.652096	-0.917887	5	5
NCU10697	1.441	-0.153759	-0.454717	-0.832527	5	5
NCU00290	1.48501	-0.300189	-0.55539	-0.629428	5	5
NCU00403	1.3205	0.173697	-0.512805	-0.981394	5	5
NCU04027	1.5	-0.5	-0.5	-0.5	5	5
NCU04051	1.45757	-0.165981	-0.728951	-0.56264	5	5
NCU04099	1.49292	-0.440134	-0.634322	-0.418463	5	5
NCU05863	1.28659	0.298095	-0.782324	-0.802363	5	5
NCU02855	-0.377119	-1.24288	0.789407	0.830588	6	5
NCU00246	0.757551	-0.730595	0.959143	-0.9861	7	5
NCU02238	0.593444	0.280308	0.608956	-1.48271	7	5
NCU02294	-0.11482	0.513376	0.950469	-1.34903	7	5
NCU02522	-0.512231	0.735562	0.930359	-1.15369	7	5
NCU04298	-0.0290238	1.01769	0.364374	-1.35304	7	5
NCU05035	-1.01246	-0.656322	0.558954	1.10983	8	5
NCU00122	-0.615749	-0.837068	0.0688253	1.38399	8	5
NCU00146	-1.0814	-0.589889	0.628275	1.04301	8	5
NCU00677	-0.743494	-0.906707	0.462114	1.18809	8	5
NCU00738	-0.905292	-0.821951	0.782508	0.944735	8	5
NCU01045	-0.933442	-0.791025	0.951884	0.772582	8	5
NCU01408	-1.10122	-0.592978	0.830525	0.86367	8	5
NCU01409	-0.993818	-0.698009	0.629152	1.06267	8	5
NCU02738	-1.27564	0.100885	0.00749235	1.16726	8	5
NCU02787	-0.467305	-1.07092	0.293875	1.24435	8	5
NCU04140	-0.403609	-1.046	0.136465	1.31315	8	5
NCU05220	-0.89298	-0.792857	0.566385	1.11945	8	5
NCU05460	-1.25985	-0.324267	0.629428	0.954693	8	5
NCU06623	-1.00678	-0.665892	0.56794	1.10473	8	5
NCU07353	-1.18179	-0.370234	0.41415	1.13788	8	5
NCU08379	-0.964916	-0.75874	0.799553	0.924102	8	5
NCU10009	-1.12265	-0.563338	0.820226	0.86576	8	5
NCU00028	-1.19115	-0.457795	0.902192	0.746752	1	6
NCU00284	-1.09185	-0.604598	0.889193	0.807254	1	6
NCU06472	-1.18022	-0.478153	0.870143	0.788229	1	6
NCU07966	0.0585311	1.38856	-0.619975	-0.827112	2	6
NCU03725	-0.305778	1.31287	0.077729	-1.08482	2	6
NCU03894	-0.256041	1.17382	0.294574	-1.21236	2	6
NCU02957	0.547985	1.09934	-0.564526	-1.0828	3	6
NCU04108	0.630174	1.00924	-0.472952	-1.16646	3	6
NCU01782	0.998147	0.585517	-0.340791	-1.24287	3	6
NCU03523	0.857398	0.830793	-0.570548	-1.11764	3	6
NCU00725	0.969255	-0.636939	-1.06048	0.728168	4	6
NCU06038	0.201766	-1.41507	0.274375	0.938929	4	6
NCU08850	1.3018	0.257951	-0.674108	-0.885641	5	6
NCU03571	1.3741	0.103574	-0.670443	-0.807232	5	6
NCU06269	1.3496	0.154246	-0.642385	-0.861465	5	6
NCU02209	-0.0929219	-1.22206	1.22023	0.0947446	6	6
NCU04242	0.171234	-1.03204	1.30649	-0.445684	6	6
NCU01926	0.061912	0.857523	0.498964	-1.4184	7	6
NCU02733	-0.892274	-0.78607	0.541245	1.1371	8	6
NCU03623	-0.819743	-0.859499	0.54016	1.13908	8	6
NCU04379	-0.561147	0.668414	-1.11018	1.00291	8	6
NCU02133	-0.123643	-1.07087	-0.15258	1.3471	8	6
NCU06941	-0.911479	-0.738449	0.462494	1.18743	8	6
NCU08158	-1.39425	0.47706	0.910179	0.00701407	1	7
NCU00268	-1.4928	0.455977	0.632749	0.40407	1	7
NCU00285	-1.35186	-0.13323	0.903782	0.581304	1	7
NCU00308	-0.924343	-0.0479353	1.40009	-0.427816	1	7
NCU00346	-1.26444	-0.214459	1.10114	0.37776	1	7
NCU00526	-0.779477	-0.22648	1.46088	-0.454922	1	7
NCU00648	-1.24095	-0.146439	1.18163	0.205762	1	7
NCU00788	-0.594029	-0.302295	1.48596	-0.589636	1	7
NCU02230	-0.948288	-0.759602	1.03465	0.673238	1	7
NCU02364	-1.33837	-0.0757029	1.0258	0.388273	1	7
NCU02752	-1.44462	0.332068	0.859533	0.253016	1	7
NCU03699	-1.02915	-0.275327	1.36435	-0.0598798	1	7
NCU04421	-1.41122	0.21521	0.246631	0.949378	1	7
NCU05210	-1.30159	0.0481876	1.13563	0.117772	1	7
NCU05385	-1.14154	-0.143106	1.29472	-0.0100753	1	7
NCU06186	-1.19229	-0.32537	1.15942	0.358232	1	7
NCU06534	-1.4746	0.243832	0.681335	0.549434	1	7
NCU06990	-1.10532	-0.586382	0.887604	0.8041	1	7
NCU08289	-0.973368	-0.737035	1.00784	0.702567	1	7
NCU08658	-1.11027	-0.543532	1.0553	0.598511	1	7
NCU09495	-0.916902	-0.704782	1.22776	0.393925	1	7
NCU10895	-1.08979	-0.262297	1.32005	0.0320322	1	7
NCU05061	-1.16084	-0.389648	1.16164	0.388851	1	7
NCU07312	-1.27463	-0.100401	1.14571	0.229318	1	7
NCU00278	-0.352103	1.09482	0.46578	-1.20849	2	7
NCU00694	0.174964	1.31117	-0.472936	-1.01319	2	7
NCU00795	-0.406981	1.49008	-0.65873	-0.424372	2	7
NCU02612	0.0231811	1.13393	0.144009	-1.30112	2	7
NCU02922	-0.514175	1.49858	-0.440533	-0.543876	2	7
NCU04595	-0.840109	0.920404	0.809514	-0.88981	2	7
NCU04619	0.143764	1.13922	0.0136714	-1.29666	2	7
NCU05638	0.224113	1.2778	-0.443448	-1.05847	2	7
NCU05751	-0.0409087	1.05623	0.319154	-1.33448	2	7
NCU05790	-0.26002	1.47777	-0.549128	-0.668619	2	7
NCU06101	-0.937132	1.29282	0.262116	-0.617808	2	7
NCU06907	-0.378929	1.16987	0.371029	-1.16197	2	7
NCU00181	0.498401	1.10954	-0.466481	-1.14146	3	7
NCU00604	0.808821	0.915404	-0.758751	-0.965475	3	7
NCU00632	0.554386	0.921228	-0.123284	-1.35233	3	7
NCU01033	0.534522	1.11143	-0.573559	-1.0724	3	7
NCU01466	1.20078	0.415854	-0.610285	-1.00635	3	7
NCU01642	0.988486	0.470399	-0.122216	-1.33667	3	7
NCU02190	0.739455	0.979682	-0.948204	-0.770933	3	7
NCU02265	1.08186	0.605975	-0.706076	-0.981754	3	7
NCU03726	0.955976	0.674636	-0.427022	-1.20359	3	7
NCU03905	1.22882	0.398256	-0.75147	-0.875606	3	7
NCU04047	0.900112	0.816536	-0.700802	-1.01585	3	7
NCU04615	1.02357	0.593504	-0.426052	-1.19102	3	7
NCU04851	1.03336	0.66908	-0.718312	-0.984132	3	7
NCU05637	0.85845	0.72196	-0.293724	-1.28669	3	7
NCU06179	0.969632	0.668576	-0.45103	-1.18718	3	7
NCU06773	1.07348	0.629716	-0.833221	-0.869971	3	7
NCU07561	1.07319	0.6281	-0.793446	-0.907848	3	7
NCU09333	1.13973	0.537414	-0.78479	-0.892356	3	7
NCU09830	1.08016	0.589287	-0.619721	-1.04973	3	7
NCU09903	0.943347	0.752465	-0.617686	-1.07813	3	7
NCU03333	1.23409	0.371753	-0.645691	-0.960155	3	7
NCU03426	1.01654	0.646764	-0.544361	-1.11894	3	7
NCU00155	1.11996	0.561718	-0.750981	-0.930696	3	7
NCU02724	1.0691	0.622582	-0.707075	-0.98461	3	7
NCU04295	1.12162	0.529363	-0.603137	-1.04784	3	7
NCU02126	0.942481	-1.38329	-0.00442454	0.44523	4	7
NCU02653	0.85897	-1.28045	-0.305886	0.727363	4	7
NCU03804	0.530261	-1.32051	-0.180569	0.970814	4	7
NCU04802	0.142887	-1.27733	-0.0262927	1.16074	4	7
NCU03878	0.252886	-1.34828	0.0386488	1.05674	4	7
NCU00030	1.38459	-0.426166	-0.949314	-0.00911338	5	7
NCU00251	1.42488	-0.0333919	-0.680485	-0.711007	5	7
NCU00299	1.48366	-0.622064	-0.573333	-0.288259	5	7
NCU00306	1.46197	-0.173302	-0.677946	-0.610726	5	7
NCU01097	1.28651	0.29682	-0.750856	-0.832472	5	7
NCU01853	1.44817	-0.358182	-0.845398	-0.244587	5	7
NCU02097	1.48289	-0.282195	-0.616946	-0.583753	5	7
NCU02173	1.45519	-0.146321	-0.701621	-0.607246	5	7
NCU02576	1.48557	-0.519866	-0.314718	-0.650984	5	7
NCU02814	1.38162	0.0540333	-0.548044	-0.88761	5	7
NCU03110	1.33245	0.203983	-0.731775	-0.804658	5	7
NCU03356	1.37947	0.0881305	-0.812482	-0.655116	5	7
NCU03736	1.26878	0.297373	-0.588985	-0.97717	5	7
NCU04737	1.46627	-0.287778	-0.780033	-0.398463	5	7
NCU04755	1.36527	0.117896	-0.636141	-0.847027	5	7
NCU07287	1.49014	-0.575252	-0.334823	-0.580062	5	7
NCU07374	1.41311	-0.770215	-0.00266996	-0.640223	5	7
NCU07975	1.45113	-0.549251	-0.146109	-0.755772	5	7
NCU08177	1.26788	0.319534	-0.670363	-0.917053	5	7
NCU09423	1.49583	-0.402303	-0.583677	-0.509854	5	7
NCU09549	1.35181	0.123064	-0.550579	-0.924297	5	7
NCU01564	-0.692254	-0.992369	1.08419	0.600432	6	7
NCU01830	-0.0369685	-0.815782	1.41873	-0.565981	6	7
NCU02198	0.128727	-1.06083	1.30975	-0.377648	6	7
NCU02679	-0.0462613	-1.39812	0.722373	0.722009	6	7
NCU03073	-0.79973	-0.854718	1.18867	0.465776	6	7
NCU04359	-0.0146002	-1.39595	0.873007	0.537547	6	7
NCU06410	-0.10331	-1.27596	1.14245	0.23682	6	7
NCU07484	-0.379741	-0.969517	1.38371	-0.0344484	6	7
NCU10501	-0.386775	-0.919662	1.41191	-0.105478	6	7
NCU00283	0.12436	0.221147	1.0264	-1.37191	7	7
NCU02307	-0.108916	-0.278746	1.38448	-0.996819	7	7
NCU03417	-0.425575	-0.324337	1.47779	-0.727883	7	7
NCU03721	0.368369	0.0480314	0.969786	-1.38619	7	7
NCU03864	0.716439	-0.660602	0.984198	-1.04004	7	7
NCU04561	0.442857	0.498579	0.556936	-1.49837	7	7
NCU05961	0.801615	0.311517	0.349204	-1.46234	7	7
NCU06213	0.806912	0.40735	0.243088	-1.45735	7	7
NCU08049	0.265688	0.890543	0.278595	-1.43483	7	7
NCU09529	-0.0434711	0.944276	0.47175	-1.37255	7	7
NCU09758	0.815497	-0.77815	0.911044	-0.948391	7	7
NCU00130	-0.712806	-0.870791	0.302034	1.28156	8	7
NCU00304	-0.816075	-0.812847	0.398163	1.23076	8	7
NCU00422	-1.11865	-0.551647	0.678031	0.992264	8	7
NCU02269	-1.14325	-0.242725	0.112633	1.27334	8	7
NCU02283	-0.968889	-0.722278	0.611547	1.07962	8	7
NCU02425	-0.664529	-0.701978	-0.0690615	1.43557	8	7
NCU02542	-0.777912	-0.753896	0.194382	1.33743	8	7
NCU02603	-0.730769	-0.634668	-0.0692662	1.4347	8	7
NCU03013	-0.507179	-0.62132	-0.363105	1.4916	8	7
NCU03643	-0.345936	-0.679866	-0.459718	1.48552	8	7
NCU03761	-1.14426	-0.492242	0.584475	1.05203	8	7
NCU03860	-1.06452	-0.601697	0.591636	1.07458	8	7
NCU03972	-0.809622	-0.774178	0.296448	1.28735	8	7
NCU04453	-0.659549	-0.648149	-0.149227	1.45692	8	7
NCU04589	-0.881149	-0.421097	-0.122934	1.42518	8	7
NCU05294	-0.958525	-0.745719	0.661188	1.04306	8	7
NCU05521	-0.592601	-0.80346	-0.0191809	1.41524	8	7
NCU05730	-1.13757	0.568596	-0.496779	1.06576	8	7
NCU05858	-0.789482	-0.938002	0.912585	0.814899	8	7
NCU06073	-0.949258	-0.770453	0.744504	0.975206	8	7
NCU06919	-0.895366	-0.698826	0.32846	1.26573	8	7
NCU09995	-0.948728	-0.695115	0.457489	1.18635	8	7
NCU04729	-0.581739	-0.860505	0.0573915	1.38485	8	7
NCU02422	-1.44221	0.645993	0.70285	0.0933699	1	8
NCU02910	-1.07875	-0.613954	0.961993	0.730708	1	8
NCU00545	-1.48956	0.603467	0.553612	0.332483	1	8
NCU00575	-1.28244	-0.299915	0.873256	0.709099	1	8
NCU02800	-1.4577	0.188496	0.765218	0.503991	1	8
NCU08225	-1.03587	-0.670591	0.95636	0.750103	1	8
NCU00746	-0.5	1.5	-0.5	-0.5	2	8
NCU03859	0.0759369	1.36452	-0.938004	-0.502455	2	8
NCU09615	-0.26219	1.46594	-0.431916	-0.771834	2	8
NCU06407	1.03554	0.664548	-0.707071	-0.993017	3	8
NCU02413	0.716248	0.956122	-0.540878	-1.13149	3	8
NCU03200	0.856837	0.847747	-0.635092	-1.06949	3	8
NCU03967	0.986942	0.549857	-0.247473	-1.28933	3	8
NCU04143	0.870146	0.736789	-0.351325	-1.25561	3	8
NCU04601	0.794334	0.550725	0.0894231	-1.43448	3	8
NCU06249	0.555629	1.12756	-0.800836	-0.882353	3	8
NCU09189	1.17256	0.480619	-0.944087	-0.709091	3	8
NCU04827	0.806565	0.793124	-0.330321	-1.26937	3	8
NCU02113	1.49248	-0.358028	-0.587602	-0.54685	5	8
NCU02712	1.41342	-0.597557	-0.0127434	-0.803121	5	8
NCU08560	1.08522	0.325312	-1.30596	-0.104569	5	8
NCU00478	1.2692	0.325265	-0.71919	-0.875273	5	8
NCU00782	1.4963	-0.429467	-0.594935	-0.4719	5	8
NCU02223	1.28511	0.293575	-0.699439	-0.87925	5	8
NCU02498	1.4876	-0.675896	-0.425379	-0.386329	5	8
NCU04533	1.46502	-0.201248	-0.546338	-0.717438	5	8
NCU02299	-0.0852726	-1.3696	0.556299	0.898578	6	8
NCU00326	0.0959453	-1.40814	0.384998	0.927201	6	8
NCU01173	0.010095	0.704117	0.703334	-1.41755	7	8
NCU09068	-0.0560031	0.452529	0.966525	-1.36305	7	8
NCU00414	-0.873334	-0.758112	0.408448	1.223	8	8
NCU00034	-1.19114	-0.458318	0.751272	0.898182	8	8
NCU00196	-0.185074	-0.156718	-1.02968	1.37147	8	8
NCU02705	-0.852745	-0.868982	0.727588	0.994139	8	8
NCU03076	-0.413351	-1.09312	0.253491	1.25298	8	8
NCU05225	-0.732347	-0.875798	0.354863	1.25328	8	8
NCU05942	-0.945939	-0.724703	0.531609	1.13903	8	8
NCU00749	-0.0789479	-1.25987	0.164304	1.17452	8	8
NCU00320	-1.17709	-0.376934	1.14093	0.413095	1	9
NCU00728	-1.27255	-0.32288	0.754869	0.840559	1	9
NCU03406	-1.17686	-0.359071	1.15946	0.376466	1	9
NCU04179	-0.942542	-0.337378	1.40765	-0.127729	1	9
NCU04939	-1.41429	0.288192	0.187102	0.938998	1	9
NCU05565	-1.03481	-0.636475	1.08809	0.583193	1	9
NCU05643	-1.46726	0.674952	0.59327	0.19904	1	9
NCU08706	-1.34346	0.222113	1.06914	0.0522015	1	9
NCU07586	-0.817141	-0.201368	1.45081	-0.432301	1	9
NCU16599	-1.30116	-0.175779	1.04295	0.433988	1	9
NCU00792	-0.525518	1.40314	-0.00874256	-0.86888	2	9
NCU01147	0.110254	1.345	-0.482733	-0.972519	2	9
NCU01183	-0.950604	1.21496	0.408776	-0.673137	2	9
NCU02333	-0.74758	1.36116	-0.754081	0.140506	2	9
NCU02713	-0.834725	1.18353	0.474315	-0.823118	2	9
NCU04195	-0.635839	1.32767	0.198911	-0.890746	2	9
NCU06699	-0.320707	1.48841	-0.581573	-0.586131	2	9
NCU08859	-0.715281	1.44155	-0.0924131	-0.633854	2	9
NCU09329	-0.222841	1.06856	0.428881	-1.2746	2	9
NCU00307	-0.826541	1.44015	-0.141685	-0.471927	2	9
NCU01213	0.196012	1.30809	-0.507776	-0.996321	2	9
NCU03184	0.180673	1.19611	-0.145756	-1.23103	2	9
NCU00227	1.01346	0.679174	-0.6474	-1.04523	3	9
NCU00389	0.50398	1.08813	-0.412271	-1.17984	3	9
NCU00709	1.03941	0.22515	0.0989405	-1.3635	3	9
NCU01009	0.693737	0.851858	-0.225698	-1.3199	3	9
NCU02550	1.02577	0.676354	-0.995506	-0.706618	3	9
NCU03681	0.637023	1.02876	-0.560472	-1.10531	3	9
NCU04037	0.629205	1.07357	-0.821178	-0.881597	3	9
NCU04650	0.99787	0.712212	-0.723091	-0.98699	3	9
NCU07262	0.796241	0.835421	-0.405396	-1.22627	3	9
NCU08294	1.16082	0.481361	-0.630809	-1.01137	3	9
NCU00355	0.917975	0.809918	-0.798577	-0.929317	3	9
NCU03938	0.984312	0.678379	-0.524215	-1.13848	3	9
NCU00730	0.758585	-0.902743	-0.822128	0.966286	4	9
NCU00035	0.0771483	-1.27856	0.0360662	1.16535	4	9
NCU00580	0.839965	-1.34711	-0.165459	0.672599	4	9
NCU01704	1.10897	-0.970916	-0.708548	0.570492	4	9
NCU02328	1.24442	-1.07326	-0.462994	0.291827	4	9
NCU09115	0.223429	-0.59423	-0.938927	1.30973	4	9
NCU03489	1.02371	-1.26158	-0.288586	0.526457	4	9
NCU00173	1.47809	-0.690469	-0.512856	-0.274762	5	9
NCU01366	1.18267	-0.546427	0.423596	-1.05984	5	9
NCU02502	1.37781	0.0998021	-0.737613	-0.740001	5	9
NCU02904	1.48714	-0.317199	-0.626288	-0.543654	5	9
NCU02948	1.49841	-0.491121	-0.559565	-0.447723	5	9
NCU03373	1.48046	-0.267905	-0.58078	-0.63178	5	9
NCU04089	1.39801	-0.00153541	-0.510478	-0.885994	5	9
NCU04818	1.35914	-0.56504	0.111947	-0.90605	5	9
NCU06337	1.48166	-0.603269	-0.604953	-0.273442	5	9
NCU09350	1.36649	0.105615	-0.59823	-0.873878	5	9
NCU04452	1.47032	-0.210207	-0.633027	-0.627088	5	9
NCU01320	1.4893	-0.334859	-0.619023	-0.535416	5	9
NCU07378	1.42397	-0.193296	-0.913399	-0.317271	5	9
NCU08062	1.5	-0.500599	-0.49826	-0.50114	5	9
NCU02119	0.014658	-1.13514	1.29628	-0.175795	6	9
NCU06427	0.618724	-0.998888	1.06961	-0.689447	6	9
NCU07511	0.0920001	-1.28869	1.15277	0.0439195	6	9
NCU07669	-0.708054	-0.839754	1.31962	0.228186	6	9
NCU09194	-0.46951	-1.1865	0.845138	0.810874	6	9
NCU07204	-0.491812	-1.12261	1.11921	0.495207	6	9
NCU01242	-0.211541	0.34257	1.12388	-1.25491	7	9
NCU00168	-0.893286	-0.662039	0.251248	1.30408	8	9
NCU00237	-0.329833	-1.24492	0.562122	1.01263	8	9
NCU00298	-0.7503	-0.380996	-0.343191	1.47449	8	9
NCU00548	-0.518647	-0.983695	0.187774	1.31457	8	9
NCU00710	-0.672451	-1.03678	0.776643	0.932589	8	9
NCU01178	-1.27203	-0.253532	0.485283	1.04027	8	9
NCU02091	-0.97503	-0.746177	0.785571	0.935636	8	9
NCU02358	-0.705927	-0.749599	0.0642547	1.39127	8	9
NCU02544	-0.601176	-0.744881	-0.0943719	1.44043	8	9
NCU02688	-1.11381	-0.561493	0.694791	0.980515	8	9
NCU03750	-0.740952	-0.95246	0.6122	1.08121	8	9
NCU04076	-0.360397	-1.24032	0.641317	0.959397	8	9
NCU05119	-0.947468	-0.665372	0.38277	1.23007	8	9
NCU06210	-1.16174	-0.485979	0.655479	0.992238	8	9
NCU06948	-0.889318	-0.824357	0.681893	1.03178	8	9
NCU09033	-0.947772	-0.578323	0.214053	1.31204	8	9
NCU00100	-0.703116	-0.998846	0.678356	1.02361	8	9
NCU07496	-0.417232	-1.21207	0.693185	0.936113	8	9
NCU04622	-0.933046	-0.796244	0.874577	0.854713	8	9
NCU08003	-1.27369	0.698143	0.889721	-0.314175	1	10
NCU08184	-0.781144	1.20465	0.439765	-0.863271	2	10
NCU08807	0.602599	0.971589	-0.310725	-1.26346	3	10
NCU00038	0.352515	1.23464	-0.579274	-1.00788	3	10
NCU03033	1.45892	-0.578209	-0.713677	-0.167031	5	10
NCU09974	1.37794	0.0978246	-0.700693	-0.775073	5	10
NCU01796	-1.0499	-0.63047	0.629956	1.05041	8	10
NCU06238	-0.921343	-0.773746	0.606938	1.08815	8	10
NCU00041	-1.10538	-0.582186	0.931072	0.756499	1	11
NCU03868	-1.03145	-0.478224	1.28769	0.221987	1	11
NCU00090	0.952891	0.761432	-1.0034	-0.710928	3	11
NCU00582	0.832234	0.89329	-0.76102	-0.964504	3	11
NCU04306	-0.775161	-0.937618	0.693308	1.01947	8	11
NCU08227	-0.991617	-0.677811	0.548557	1.12087	8	11
NCU07816	-0.494498	-1.14487	0.594983	1.04438	8	11
NCU04310	-1.16869	-0.495257	0.784313	0.87963	8	11
NCU00810	-0.922451	1.18419	0.466001	-0.727744	2	12
NCU03716	0.569884	0.887269	-0.0857932	-1.37136	3	12
NCU00045	1.02877	0.677885	-0.739832	-0.966824	3	12
NCU05267	0.973075	0.689797	-0.5194	-1.14347	3	12
NCU01924	0.445676	1.18106	-0.609225	-1.01751	3	12
NCU04198	-0.0658171	-1.39089	0.721282	0.735424	6	12
NCU08380	-0.423976	-1.06539	0.207977	1.28138	8	12
NCU00471	-0.995035	-0.725894	0.893516	0.827413	8	12
NCU05890	-1.36154	-0.0959325	0.922262	0.535207	1	13
NCU02475	-1.16512	1.2718	0.0449867	-0.151661	2	13
NCU07544	1.12664	0.537872	-0.664814	-0.999699	3	13
NCU08948	1.3616	-1.03303	-0.275899	-0.0526764	4	13
NCU00135	0.98443	-1.13418	-0.53065	0.6804	4	13
NCU02666	1.44503	-0.814057	-0.157154	-0.473819	5	13
NCU00095	1.37589	0.0428299	-0.4872	-0.93152	5	13
NCU06145	-0.011423	-1.40737	0.629768	0.789027	6	13
NCU04600	-0.615245	-0.853328	0.0959492	1.37262	8	13
NCU02963	-1.08127	-0.616122	0.775657	0.921737	8	13
NCU03277	-0.787779	-0.884798	0.521823	1.15075	8	13
NCU02630	-0.919882	-0.759286	0.550187	1.12898	8	13
NCU03713	0.59291	0.867566	-0.0863075	-1.37417	3	14
NCU08744	0.857468	0.857999	-0.688659	-1.02681	3	14
NCU00914	0.816503	0.903926	-0.725491	-0.994938	3	14
NCU00097	0.851737	0.583211	-0.0448405	-1.39011	3	14
NCU06390	1.22448	0.39594	-0.685676	-0.93474	3	14
NCU09064	0.798522	0.76015	-0.245573	-1.3131	3	14
NCU07139	1.1115	0.534605	-0.574134	-1.07197	3	14
NCU04044	1.37289	0.0507565	-0.489112	-0.934537	5	14
NCU02336	0.813858	-0.933121	0.913976	-0.794713	6	14
NCU01613	-1.48615	0.402737	0.687072	0.396343	1	15
NCU02725	-1.20854	-0.421411	0.94438	0.685566	1	15
NCU02936	-1.24332	-0.337342	1.00375	0.576916	1	15
NCU05956	-1.10982	-0.476587	1.16925	0.417163	1	15
NCU05994	-0.918072	-0.182619	1.42156	-0.32087	1	15
NCU06245	-1.30147	-0.269195	0.774661	0.796001	1	15
NCU03077	-0.921699	-0.150217	1.41726	-0.345349	1	15
NCU03892	-0.603538	1.44448	-0.107727	-0.733217	2	15
NCU00263	-0.2628	1.36698	-0.0763291	-1.02785	2	15
NCU01833	0.247977	1.30059	-0.619426	-0.929137	2	15
NCU01868	0.129049	1.16262	-0.0143854	-1.27728	2	15
NCU02400	0.107131	1.11421	0.0968732	-1.31821	2	15
NCU03242	0.298917	1.01899	0.0495249	-1.36743	2	15
NCU04170	0.243011	1.31045	-0.684442	-0.869021	2	15
NCU04445	-0.862046	1.4386	-0.185587	-0.390969	2	15
NCU04583	0.239863	1.29763	-0.572958	-0.964538	2	15
NCU07428	-0.217592	1.46786	-0.534451	-0.715819	2	15
NCU08063	-0.443657	1.21712	0.328343	-1.10181	2	15
NCU01312	-0.102184	1.23987	0.0656407	-1.20332	2	15
NCU00107	1.10796	0.471748	-1.17854	-0.401165	3	15
NCU00437	1.23091	0.396784	-0.776858	-0.850835	3	15
NCU02424	0.781221	0.922601	-0.64335	-1.06047	3	15
NCU02524	0.825694	0.804875	-0.402352	-1.22822	3	15
NCU02915	0.792437	0.922654	-0.699453	-1.01564	3	15
NCU03435	0.364286	1.22413	-0.562639	-1.02578	3	15
NCU03810	0.893572	0.830044	-0.745339	-0.978277	3	15
NCU03962	0.509553	1.11514	-0.514868	-1.10983	3	15
NCU04566	1.12819	0.52529	-0.621491	-1.03199	3	15
NCU04697	0.542866	1.13723	-0.858084	-0.82201	3	15
NCU05046	1.01469	0.670951	-1.06592	-0.619712	3	15
NCU06173	0.713465	0.851089	-0.261364	-1.30319	3	15
NCU07900	0.689614	1.01951	-0.743941	-0.965185	3	15
NCU09326	0.434738	1.19818	-0.671291	-0.961629	3	15
NCU00233	1.10828	-1.26948	-0.190638	0.351834	4	15
NCU00522	1.09487	-0.906097	-0.788082	0.599305	4	15
NCU07879	0.239657	-1.14497	-0.328943	1.23426	4	15
NCU08989	1.15841	-0.83977	-0.830923	0.512279	4	15
NCU00275	1.30927	0.253023	-0.75456	-0.807733	5	15
NCU00163	1.49754	-0.477232	-0.577635	-0.442674	5	15
NCU00671	1.43405	-0.0859857	-0.791267	-0.556792	5	15
NCU01151	1.34931	0.133092	-0.563861	-0.91854	5	15
NCU02127	1.49267	-0.470482	-0.392428	-0.629756	5	15
NCU02216	1.34148	-0.857806	0.175085	-0.658755	5	15
NCU02245	1.4091	-0.712022	-0.712195	0.0151125	5	15
NCU02387	1.44668	-0.120457	-0.581914	-0.744306	5	15
NCU02515	1.46722	-0.7603	-0.451817	-0.255101	5	15
NCU03164	1.40616	-0.0649858	-0.426545	-0.91463	5	15
NCU03649	1.40428	-0.049425	-0.445334	-0.909522	5	15
NCU04264	1.48722	-0.502302	-0.333057	-0.651865	5	15
NCU05242	1.49308	-0.36295	-0.551606	-0.578529	5	15
NCU05536	1.39538	-0.0735588	-0.366021	-0.955796	5	15
NCU07062	1.37421	0.105882	-0.690134	-0.789962	5	15
NCU08652	1.39148	0.0562436	-0.644334	-0.803394	5	15
NCU01767	1.31425	0.243346	-0.794043	-0.763556	5	15
NCU00244	0.0816354	-1.33321	1.09091	0.160667	6	15
NCU00297	-0.532959	-0.842379	1.41588	-0.0405403	6	15
NCU00622	-0.0179517	-1.38887	0.904833	0.50199	6	15
NCU08490	0.201725	-1.46835	0.610006	0.656618	6	15
NCU01092	0.953361	-0.24534	0.589458	-1.29748	7	15
NCU02296	-0.160718	0.909217	0.592023	-1.34052	7	15
NCU03092	-0.0215707	0.593221	0.828678	-1.40033	7	15
NCU03775	0.741181	-0.308019	0.846895	-1.28006	7	15
NCU04834	-0.378056	1.0241	0.571295	-1.21734	7	15
NCU08791	0.429165	-0.361847	1.12449	-1.19181	7	15
NCU10006	-0.542448	0.368356	1.21729	-1.0432	7	15
NCU00295	-1.1195	-0.494196	0.490232	1.12346	8	15
NCU00860	-1.31974	-0.0997316	0.362687	1.05679	8	15
NCU02278	-0.969615	-0.727302	0.635017	1.0619	8	15
NCU02391	-1.30854	0.108822	0.0725056	1.12722	8	15
NCU03080	-0.886877	-0.711472	0.335549	1.2628	8	15
NCU05137	-0.537034	-0.732183	-0.193053	1.46227	8	15
NCU05591	-0.808496	-0.639568	0.0573832	1.39068	8	15
NCU06242	-0.792235	-0.847547	0.426453	1.21333	8	15
NCU08151	-0.808232	-0.92192	0.857702	0.872451	8	15
NCU08161	-0.375977	-1.16631	0.378062	1.16423	8	15
NCU09212	-1.11883	-0.568978	0.835309	0.852496	8	15
NCU09406	-1.00853	-0.710361	0.881459	0.83743	8	15
NCU07007	-1.47084	0.752142	0.438828	0.279874	1	16
NCU05024	-1.49647	0.445275	0.595581	0.455616	1	16
NCU09576	-1.16038	-0.509366	0.830445	0.839301	1	16
NCU10142	0.196008	1.30856	-0.510013	-0.994555	2	16
NCU01154	0.850773	0.749595	-0.334509	-1.26586	3	16
NCU00138	1.15533	0.489723	-0.632417	-1.01264	3	16
NCU09387	0.438131	1.2065	-0.822315	-0.822315	3	16
NCU00553	1.20839	0.41665	-0.661182	-0.963861	3	16
NCU09915	0.98626	0.728132	-0.739841	-0.974551	3	16
NCU07268	1.11958	-1.30123	-0.0448968	0.226544	4	16
NCU09175	1.34587	0.173006	-0.708416	-0.810462	5	16
NCU04438	-0.5	-0.5	1.5	-0.5	6	16
NCU09443	-0.817702	0.442351	1.20386	-0.828504	7	16
NCU01823	0.475245	0.615881	0.403003	-1.49413	7	16
NCU05758	0.0868291	0.751451	0.599787	-1.43807	7	16
NCU01706	-0.882783	-0.688695	0.27996	1.29152	8	16
NCU07617	-0.928797	-0.715459	0.452219	1.19204	8	16
NCU01647	-1.22571	-0.385534	0.646029	0.965216	8	16
NCU00657	-0.941396	-0.726068	0.520377	1.14709	8	16
NCU06538	-1.04605	-0.664111	0.82033	0.88983	8	16
NCU03266	-0.905399	-0.786808	0.591738	1.10047	8	16
NCU03593	-1.28266	-0.248085	1.012	0.518751	1	17
NCU03616	-1.22568	-0.406494	0.800581	0.831592	1	17
NCU02671	-1.16249	-0.380893	1.16699	0.376386	1	17
NCU06648	-1.14261	1.08419	0.537772	-0.479344	2	17
NCU04514	1.0939	0.549897	-0.548069	-1.09573	3	17
NCU08012	1.20542	0.434298	-0.736168	-0.903551	3	17
NCU08726	0.372926	1.06602	-0.132434	-1.30652	3	17
NCU00600	1.48041	-0.674763	-0.522268	-0.283384	5	17
NCU03718	1.34145	0.144206	-0.547728	-0.937928	5	17
NCU00157	-0.829987	-0.865199	0.596868	1.09832	8	17
NCU03911	-0.794753	-0.85946	0.465522	1.18869	8	17
NCU00434	-1.11046	-0.534823	0.570273	1.07501	8	17
NCU02234	-1.06717	-0.0391154	1.34298	-0.236699	1	18
NCU00272	-0.805615	-0.688379	1.36389	0.130106	1	18
NCU00421	0.261804	1.28029	-0.998302	-0.543792	2	18
NCU02896	1.1774	0.456522	-0.629229	-1.00469	3	18
NCU00158	0.588361	0.847012	-0.044538	-1.39083	3	18
NCU02211	1.4554	-0.278158	-0.35252	-0.824722	5	18
NCU07471	-0.884594	-0.783245	0.507442	1.1604	8	18
NCU07361	-1.04378	-0.657783	0.727921	0.973642	8	18
NCU06946	-1.08581	-0.447136	1.23876	0.294188	1	19
NCU02150	-1.0208	-0.0984608	1.37262	-0.253355	1	19
NCU06095	-1.27618	0.50758	1.02397	-0.255376	1	19
NCU01964	0.0852998	1.38212	-0.787612	-0.679807	2	19
NCU05319	-0.114704	1.44447	-0.574833	-0.754932	2	19
NCU01643	0.799836	0.915575	-0.698539	-1.01687	3	19
NCU08128	0.51308	1.05692	-0.345002	-1.225	3	19
NCU01997	0.788577	0.93993	-0.884365	-0.844142	3	19
NCU00166	1.40894	-0.938676	-0.342848	-0.127414	4	19
NCU01970	1.11264	-0.850053	-0.840156	0.577574	4	19
NCU02117	1.40786	-0.797282	-0.618242	0.00766669	4	19
NCU09784	0.811703	-1.40842	-0.00119662	0.597911	4	19
NCU09534	0.649729	-1.18368	-0.452126	0.986075	4	19
NCU04117	1.39251	-0.282685	-0.982193	-0.127635	5	19
NCU03305	1.46126	-0.169115	-0.620401	-0.67174	5	19
NCU07298	1.39589	-0.0695554	-0.952185	-0.374152	5	19
NCU00652	1.41669	-0.0231733	-0.593076	-0.800442	5	19
NCU06153	1.48854	-0.360193	-0.469513	-0.658835	5	19
NCU06042	1.38681	0.0739962	-0.683896	-0.776905	5	19
NCU05830	0.441425	0.809595	0.201283	-1.4523	7	19
NCU07454	-0.0971186	-1.23169	0.120963	1.20784	8	19
NCU02019	-0.867787	-0.788224	0.471311	1.1847	8	19
NCU05786	-0.885996	-0.601235	0.132224	1.35501	8	19
NCU08167	-1.05827	-0.602308	0.567091	1.09348	8	19
NCU06689	-1.29782	-0.225507	0.533025	0.990301	8	19
NCU04534	-1.12173	-0.489513	1.12503	0.486216	1	20
NCU00171	-1.317	-0.218478	0.907252	0.628228	1	20
NCU00566	-0.760781	-0.0943107	1.43916	-0.584069	1	20
NCU03314	0.205661	1.29542	-0.473964	-1.02711	2	20
NCU08301	-0.744035	1.44412	-0.109336	-0.590747	2	20
NCU07296	-0.0687492	1.42575	-0.823021	-0.533983	2	20
NCU09673	1.19526	0.444043	-0.943189	-0.696114	3	20
NCU00277	1.12265	0.525935	-0.596116	-1.05247	3	20
NCU05232	1.02323	0.689419	-0.930886	-0.781763	3	20
NCU01498	0.843377	0.800917	-0.437834	-1.20646	3	20
NCU06411	0.743502	0.912783	-0.480009	-1.17628	3	20
NCU00203	1.09879	0.59506	-0.891547	-0.802308	3	20
NCU00352	1.23357	0.389331	-0.741295	-0.881601	3	20
NCU02094	1.24368	0.371559	-0.734391	-0.880844	3	20
NCU00467	0.534569	-0.93029	-0.743017	1.13874	4	20
NCU03115	1.40435	-0.374134	-0.937686	-0.0925318	5	20
NCU00329	1.29684	0.224387	-0.52524	-0.995985	5	20
NCU02114	0.867894	-0.453278	0.781465	-1.19608	7	20
NCU06605	-0.33326	-1.22101	0.468764	1.08551	8	20
NCU01345	-1.40185	0.000485987	0.53805	0.863316	1	21
NCU00178	-1.28362	-0.264233	0.979561	0.568294	1	21
NCU02456	-1.26782	-0.154562	1.13377	0.288618	1	21
NCU07728	-0.773802	0.10726	1.37432	-0.707783	1	21
NCU08537	-1.15363	-0.489475	1.02112	0.62199	1	21
NCU00734	-0.5945	1.23975	0.348729	-0.993975	2	21
NCU01229	0.26973	1.18812	-0.253022	-1.20482	2	21
NCU02663	0.0364398	1.39918	-0.645494	-0.790127	2	21
NCU03068	0.127809	1.35765	-0.606432	-0.879028	2	21
NCU07018	0.00977176	1.09501	0.219154	-1.32394	2	21
NCU08346	0.163531	1.28412	-0.35203	-1.09562	2	21
NCU03968	0.392997	1.23269	-0.860804	-0.764883	3	21
NCU00223	1.13833	0.523179	-0.672371	-0.989141	3	21
NCU00754	0.727905	0.9939	-0.858586	-0.863219	3	21
NCU04401	0.36706	1.08776	-0.168927	-1.28589	3	21
NCU04731	1.17664	0.446976	-0.590816	-1.0328	3	21
NCU04859	1.03646	0.649697	-0.64047	-1.04568	3	21
NCU07535	0.903461	0.819629	-0.978695	-0.744394	3	21
NCU03169	0.885109	0.837271	-0.734178	-0.988201	3	21
NCU00288	0.432404	-1.30254	-0.172317	1.04246	4	21
NCU00923	0.885297	-1.42435	0.414761	0.124292	4	21
NCU04669	0.942313	-1.32828	0.562599	-0.176631	4	21
NCU00481	1.38974	0.0677011	-0.760094	-0.697348	5	21
NCU01181	1.4781	-0.25507	-0.645072	-0.57796	5	21
NCU03281	1.43766	-0.271164	-0.283893	-0.882608	5	21
NCU06953	1.5	-0.5	-0.5	-0.5	5	21
NCU07559	0.450581	-1.22482	1.09319	-0.318946	6	21
NCU07709	-0.652473	0.066731	1.38792	-0.802181	7	21
NCU08055	-0.369604	0.47432	1.09502	-1.19973	7	21
NCU00496	-1.10639	-0.585995	0.831264	0.861116	8	21
NCU02344	-0.964512	-0.693817	0.502586	1.15574	8	21
NCU02764	-0.603233	-1.07253	0.635776	1.03999	8	21
NCU03032	-0.736965	-0.963964	0.649126	1.0518	8	21
NCU03125	-0.962062	-0.683198	0.466093	1.17917	8	21
NCU03340	-0.780027	-0.855812	0.417195	1.21864	8	21
NCU03600	-0.739468	-0.723955	0.0766259	1.3868	8	21
NCU04003	-0.923637	-0.805428	0.823611	0.905453	8	21
NCU04185	-0.906483	-0.751482	0.483196	1.17477	8	21
NCU06052	-0.581096	-0.17309	-0.706412	1.4606	8	21
NCU06704	-0.912355	-0.812723	0.764711	0.960367	8	21
NCU09434	-0.559486	-1.12356	0.777237	0.90581	8	21
NCU03826	-1.37048	-0.100263	0.612478	0.858262	1	22
NCU05383	-1.09031	-0.385845	1.27325	0.202901	1	22
NCU07459	-1.28088	0.736892	0.850081	-0.30609	1	22
NCU03045	-0.692046	1.00319	0.700667	-1.01181	2	22
NCU03246	-1.22251	1.17638	0.268547	-0.222417	2	22
NCU06503	0.29447	1.17372	-0.255616	-1.21257	2	22
NCU09556	-0.245869	1.40774	-0.204883	-0.956991	2	22
NCU04022	1.13962	0.536406	-0.770925	-0.905101	3	22
NCU01459	0.904257	0.788836	-0.594776	-1.09832	3	22
NCU01940	1.13296	0.421897	-0.371464	-1.18339	3	22
NCU06729	1.03057	0.57929	-0.413435	-1.19642	3	22
NCU07531	0.914525	0.645587	-0.265329	-1.29478	3	22
NCU08343	0.982011	0.692803	-0.560662	-1.11415	3	22
NCU08468	1.03528	0.668564	-0.973704	-0.730144	3	22
NCU08936	1.14697	0.447098	-0.469912	-1.12416	3	22
NCU09364	0.998838	0.657868	-0.514351	-1.14236	3	22
NCU02182	1.23468	0.323894	-0.499914	-1.05866	3	22
NCU00495	1.27161	-0.974969	-0.589025	0.292381	4	22
NCU00187	1.49498	-0.383184	-0.546678	-0.565116	5	22
NCU03650	1.45883	-0.17253	-0.557173	-0.729123	5	22
NCU03667	-0.108185	-1.36658	0.60835	0.866412	6	22
NCU07649	0.0419397	0.410934	0.941216	-1.39409	7	22
NCU05829	0.403879	0.802974	0.252104	-1.45896	7	22
NCU03244	-1.18874	-0.416123	0.551469	1.05339	8	22
NCU00243	-0.751304	-0.913092	0.503031	1.16136	8	22
NCU00333	-0.960577	-0.621038	0.321311	1.2603	8	22
NCU00376	-0.639935	-1.06565	0.839462	0.866125	8	22
NCU02343	-1.23119	-0.311931	0.458322	1.0848	8	22
NCU02352	-0.783354	-0.898602	0.554286	1.12767	8	22
NCU02614	-0.707969	-1.00496	0.75215	0.960782	8	22
NCU04395	-0.494167	-0.684909	-0.302536	1.48161	8	22
NCU06330	-0.691963	-0.940255	0.425571	1.20665	8	22
NCU02695	-1.18911	-0.465548	0.81449	0.84017	1	23
NCU00188	1.05009	0.648059	-0.715924	-0.982229	3	23
NCU08648	1.07159	0.223344	0.0465697	-1.34151	3	23
NCU05157	0.27818	-1.43046	0.250148	0.902129	4	23
NCU03320	1.42678	-0.0647999	-0.553335	-0.808648	5	23
NCU09208	-0.605615	-1.04315	1.12922	0.519545	6	23
NCU09740	0.103499	0.033247	1.15204	-1.28879	7	23
NCU02090	-0.648802	-1.05862	0.834662	0.872763	8	23
NCU07622	-0.946545	-0.763927	0.685519	1.02495	8	23
NCU00340	-0.84012	-0.660383	0.145131	1.35537	8	23
NCU01335	-1.19011	-0.405809	0.52824	1.06768	8	23
NCU04866	-0.19269	1.34391	-0.0785572	-1.07266	2	24
NCU01386	-0.554881	1.29564	0.237505	-0.978267	2	24
NCU00441	1.23982	0.378162	-0.735192	-0.882793	3	24
NCU03937	1.12841	0.460216	-0.43862	-1.15	3	24
NCU08319	1.16219	0.488807	-0.671383	-0.97961	3	24
NCU04035	0.940453	-1.1929	-0.448528	0.700974	4	24
NCU03854	1.35899	-0.514368	-0.938003	0.0933796	5	24
NCU07530	1.30524	0.213328	-0.980422	-0.538149	5	24
NCU09611	1.49874	-0.485011	-0.458329	-0.555402	5	24
NCU00440	1.26544	0.0680456	-0.164271	-1.16921	5	24
NCU06493	1.32352	0.18624	-0.562605	-0.947151	5	24
NCU10155	-0.388062	-1.22644	0.952084	0.662415	6	24
NCU00202	-0.931421	-0.786351	0.71972	0.998053	8	24
NCU08992	-1.33553	-0.0346473	1.05689	0.313286	1	25
NCU09071	-1.34712	-0.063158	1.01079	0.399479	1	25
NCU04540	-0.27868	1.21383	0.243665	-1.17881	2	25
NCU07624	-0.310202	1.28116	0.143411	-1.11437	2	25
NCU07399	1.16662	0.468844	-1.01998	-0.615487	3	25
NCU06366	0.0945097	-1.31614	0.104525	1.1171	4	25
NCU05655	1.43506	-0.0667387	-0.68416	-0.68416	5	25
NCU09815	1.22041	-0.509688	0.351123	-1.06185	5	25
NCU00220	-0.143606	-1.35875	0.799273	0.703087	6	25
NCU05196	-0.662984	-0.305431	-0.515355	1.48377	8	25
NCU02794	-0.723603	-0.701167	0.0160462	1.40872	8	25
NCU03366	-1.36752	0.657748	0.826774	-0.116997	1	26
NCU08809	-1.14951	-0.392147	1.181	0.360662	1	26
NCU00245	-0.79355	-0.557593	1.43273	-0.0815863	1	26
NCU09106	-1.34784	0.512097	0.952589	-0.116843	1	26
NCU00224	0.560705	1.10135	-0.617216	-1.04484	3	26
NCU02815	0.785536	0.931569	-0.715566	-1.00154	3	26
NCU08795	1.13163	0.291741	-0.154319	-1.26905	3	26
NCU00231	0.712144	0.932595	-1.19016	-0.454584	3	26
NCU00250	1.37471	-1.02289	-0.144462	-0.207356	4	26
NCU03124	1.44313	-0.433775	-0.173152	-0.836203	5	26
NCU00720	-1.20164	0.341321	-0.301104	1.16142	8	26
NCU08092	-0.319823	-1.0788	0.0845572	1.31406	8	26
NCU07435	-0.823115	-0.833143	0.469828	1.18643	8	26
NCU03312	-0.769438	-0.92588	0.609271	1.08605	8	26
NCU03378	-0.590696	-1.04641	0.48987	1.14723	8	26
NCU01243	-1.25098	0.022661	1.19732	0.0310003	1	27
NCU04673	-1.47183	0.627153	0.21783	0.626849	1	27
NCU00453	-1.24722	-0.364841	0.883327	0.728738	1	27
NCU05685	-0.830146	1.42918	-0.0887205	-0.510317	2	27
NCU00649	0.697646	0.688166	-1.42758	0.0417637	3	27
NCU00772	0.524786	1.11662	-0.565099	-1.0763	3	27
NCU05246	0.639099	0.948417	-0.329023	-1.25849	3	27
NCU07587	0.925378	0.512414	-0.0679418	-1.36985	3	27
NCU06487	1.4698	-0.232856	-0.719555	-0.517393	5	27
NCU04362	1.28582	0.0191494	-0.155076	-1.14989	5	27
NCU05970	1.31381	0.244403	-0.77017	-0.788043	5	27
NCU06306	1.31812	0.215843	-0.626556	-0.90741	5	27
NCU00274	-0.491916	-1.1092	1.15121	0.449909	6	27
NCU06066	-0.378428	-1.15097	1.19045	0.338946	6	27
NCU05064	0.301016	0.933829	0.180993	-1.41584	7	27
NCU00700	-1.454	0.227533	0.815712	0.410757	1	28
NCU06266	0.0226074	1.40042	-0.597944	-0.825087	2	28
NCU07735	0.754023	0.965102	-0.753894	-0.965231	3	28
NCU05598	0.848011	0.860411	-0.652692	-1.05573	3	28
NCU07257	0.79008	0.926376	-0.709078	-1.00738	3	28
NCU07293	1.15536	0.514954	-0.785254	-0.885063	3	28
NCU07788	1.16526	0.476741	-0.638237	-1.00376	3	28
NCU01979	0.977124	0.744815	-0.797962	-0.923977	3	28
NCU03686	0.681302	0.875279	-1.30661	-0.249972	3	28
NCU09034	0.386703	-1.02943	-0.56863	1.21136	4	28
NCU06362	-1.13089	-0.219522	0.0583151	1.29209	8	28
NCU05814	-0.682249	-0.578344	-0.208008	1.4686	8	28
NCU05278	-0.953965	-0.688954	0.456972	1.18595	8	28
NCU00289	-0.997633	-0.628912	0.434873	1.19167	8	28
NCU03944	-0.937108	-0.791896	0.864918	0.864087	8	28
NCU02681	-1.30583	-0.248757	0.888123	0.666462	1	29
NCU08634	-0.195895	1.42457	-0.316525	-0.912154	2	29
NCU03187	-0.681678	1.29191	0.278017	-0.888249	2	29
NCU01238	1.22211	0.403362	-0.706291	-0.919182	3	29
NCU01765	0.734508	0.759297	-0.127129	-1.36668	3	29
NCU01269	0.910385	0.776254	-0.5729	-1.11374	3	29
NCU00680	0.864666	-1.04233	-0.669501	0.84716	4	29
NCU06252	1.40505	0.0222947	-0.771507	-0.655836	5	29
NCU00377	-0.103619	-1.36113	0.553727	0.911025	6	29
NCU00406	1.14165	0.523176	-0.696255	-0.968576	3	30
NCU01797	1.24217	0.377058	-0.765508	-0.85372	3	30
NCU06910	1.10717	0.564598	-0.665606	-1.00616	3	30
NCU08927	1.13294	0.543011	-0.745269	-0.93068	3	30
NCU04459	0.803294	0.898361	-0.627385	-1.07427	3	30
NCU06240	-0.779923	-0.792978	0.273666	1.29924	8	30
NCU08565	-0.750859	-0.807606	0.245577	1.31289	8	30
NCU00572	-0.833259	-0.842438	1.14768	0.528014	1	31
NCU03421	-0.790059	-0.205946	1.45649	-0.46048	1	31
NCU08875	-1.09403	-0.601217	0.896057	0.799194	1	31
NCU03043	-1.29397	0.0583272	1.14643	0.0892136	1	31
NCU01187	0.400425	1.21195	-0.617805	-0.994566	3	31
NCU06365	0.760059	0.947659	-0.672063	-1.03566	3	31
NCU06744	0.747775	0.962762	-0.695656	-1.01488	3	31
NCU07379	1.17782	0.478527	-0.750695	-0.905653	3	31
NCU08147	0.645003	1.04304	-0.655226	-1.03282	3	31
NCU08651	0.983376	0.664572	-0.482324	-1.16562	3	31
NCU09315	0.631877	1.00735	-0.471457	-1.16777	3	31
NCU16494	0.935034	0.788859	-0.768378	-0.955515	3	31
NCU00681	0.249834	-1.26862	-0.126703	1.14549	4	31
NCU03850	0.867986	-1.29221	-0.28124	0.705468	4	31
NCU09772	1.03786	-1.3547	0.295216	0.0216232	4	31
NCU09813	1.28157	-1.15622	-0.142923	0.0175686	4	31
NCU00446	1.27971	0.295929	-0.917122	-0.65852	5	31
NCU01225	1.49987	-0.48119	-0.510247	-0.508431	5	31
NCU02416	1.42438	-0.0504593	-0.575633	-0.798283	5	31
NCU02485	1.41639	-0.0614807	-0.867416	-0.487493	5	31
NCU06068	1.49716	-0.478351	-0.582605	-0.436201	5	31
NCU06650	1.47783	-0.362837	-0.38037	-0.734627	5	31
NCU07387	1.46552	-0.284626	-0.782795	-0.398096	5	31
NCU09866	1.45389	-0.136746	-0.652255	-0.664887	5	31
NCU08480	1.47241	-0.746256	-0.287384	-0.438771	5	31
NCU00591	0.118396	-1.26649	1.17526	-0.0271635	6	31
NCU06265	-0.276785	-1.26065	1.04466	0.492778	6	31
NCU10760	0.630675	0.605609	0.239555	-1.47584	7	31
NCU00598	-0.772951	-0.730146	0.14336	1.35974	8	31
NCU02184	-0.956099	-0.750762	0.672403	1.03446	8	31
NCU03605	-0.390016	-0.965155	-0.0288557	1.38403	8	31
NCU04390	-0.484638	-1.15828	0.629227	1.01369	8	31
NCU06646	-0.85894	-0.677025	0.209293	1.32667	8	31
NCU07674	-0.888755	-0.754044	0.439209	1.20359	8	31
NCU02525	-0.975123	-0.348003	-0.0639371	1.38706	8	31
NCU06799	-1.09312	-0.475265	1.20209	0.366295	1	32
NCU16491	-0.953642	0.433052	1.20038	-0.679791	1	32
NCU00870	-1.42527	0.775664	0.604058	0.0455447	1	32
NCU00902	-0.0493921	1.39905	-0.420456	-0.929206	2	32
NCU02913	-0.666613	1.45601	-0.145611	-0.643785	2	32
NCU00483	-0.213666	1.39437	-0.194707	-0.985993	2	32
NCU00761	1.22752	0.284627	-0.389412	-1.12274	3	32
NCU01010	1.45885	-0.459582	-0.215661	-0.783605	5	32
NCU01563	-0.518374	-1.15277	0.780526	0.890615	8	32
NCU00499	1.10089	0.586266	-0.946258	-0.740898	3	33
NCU03436	0.689241	0.969243	-0.505027	-1.15346	3	33
NCU03875	0.565016	1.07578	-0.522619	-1.11818	3	33
NCU07874	-0.744396	-0.780467	0.181852	1.34301	8	33
NCU08999	-1.10018	-0.471201	0.37768	1.1937	8	33
NCU04426	-0.54677	-1.13448	0.822053	0.859199	8	33
NCU06405	-1.17688	-0.307168	1.19996	0.28408	1	34
NCU04495	-1.36402	-0.110945	0.597154	0.87781	1	34
NCU07024	-0.343166	1.4667	-0.3383	-0.785232	2	34
NCU06685	1.03217	0.361906	-0.0520909	-1.34199	3	34
NCU01206	0.719315	0.87904	-0.334148	-1.26421	3	34
NCU02689	1.18114	0.467451	-0.707115	-0.941478	3	34
NCU02795	1.28452	0.278831	-0.940169	-0.623179	5	34
NCU04405	-0.411739	-0.982592	1.36534	0.0289945	6	34
NCU06638	0.713578	0.218645	0.536006	-1.46823	7	34
NCU03071	0.0444094	0.737078	0.64593	-1.42742	7	34
NCU00587	-0.887614	-0.725914	0.368899	1.24463	8	34
NCU04001	-0.723092	-0.486289	-0.264032	1.47341	8	34
NCU02280	-1.18314	-0.449056	0.998447	0.633748	1	35
NCU04079	-1.02974	-0.543595	1.23747	0.335871	1	35
NCU05364	0.0100103	1.41029	-0.675857	-0.744444	2	35
NCU09841	-1.27441	1.16415	-0.0302057	0.140463	2	35
NCU04776	-1.2322	1.17405	0.254466	-0.196314	2	35
NCU03114	0.590339	0.916386	-0.171715	-1.33501	3	35
NCU04050	1.02432	0.657999	-0.614547	-1.06777	3	35
NCU00670	-0.686122	-0.845166	1.33244	0.198851	6	35
NCU06140	-0.617108	-0.557989	-0.31173	1.48683	8	35
NCU02496	-1.10414	-0.531057	0.533053	1.10214	8	35
NCU05943	-1.25782	-0.331852	0.943569	0.646101	1	36
NCU05025	-1.0649	-0.595928	1.08702	0.573808	1	36
NCU02694	-1.17448	-0.482208	0.917118	0.73957	1	36
NCU06966	0.286827	1.25586	-0.49693	-1.04576	2	36
NCU09641	0.235739	1.30964	-0.640044	-0.905331	2	36
NCU06504	-0.849315	1.01776	-0.868008	0.699561	2	36
NCU07543	0.691053	0.954141	-0.462924	-1.18227	3	36
NCU01433	0.897722	0.833737	-0.866271	-0.865188	3	36
NCU07675	0.742617	0.969668	-0.710703	-1.00158	3	36
NCU08447	0.860144	0.847135	-1.05993	-0.647347	3	36
NCU04106	0.726709	0.937197	-0.508484	-1.15542	3	36
NCU02356	0.939713	0.734364	-0.54007	-1.13401	3	36
NCU04554	0.746048	0.972112	-0.753313	-0.964847	3	36
NCU09205	0.664684	1.046	-0.875842	-0.834847	3	36
NCU00958	1.21381	-0.915927	-0.716119	0.418239	4	36
NCU01815	0.68585	-1.39583	-0.0507262	0.760712	4	36
NCU02214	0.923834	-1.41811	0.32885	0.165421	4	36
NCU04626	0.709856	-1.07088	-0.620779	0.981807	4	36
NCU01108	1.43927	-0.84508	-0.1596	-0.43459	5	36
NCU06656	1.40851	0.0129701	-0.763702	-0.657782	5	36
NCU08899	1.15642	0.356013	-1.19906	-0.313376	5	36
NCU10055	1.4316	-0.116271	-0.468007	-0.847326	5	36
NCU07284	1.43841	-0.0784401	-0.685765	-0.674204	5	36
NCU09581	1.39893	-0.0501573	-0.418588	-0.930189	5	36
NCU02903	0.396771	-1.49064	0.652496	0.441374	6	36
NCU06998	-1.13493	-0.543634	0.777562	0.900999	8	36
NCU07121	-0.563269	-1.08578	0.556057	1.09299	8	36
NCU08901	-1.07408	-0.628748	0.876243	0.82658	8	36
NCU00879	-0.95862	-0.763802	0.776689	0.945732	8	36
NCU04457	-1.01434	0.196204	-0.484784	1.30292	8	36
NCU07945	-0.564631	-1.00118	0.307023	1.25879	8	36
NCU09273	-0.797531	-0.920062	0.713255	1.00434	8	36
NCU09427	-0.165861	-1.09635	-0.0667263	1.32893	8	36
NCU02464	-1.01842	-0.678609	1.02509	0.67194	1	37
NCU08270	-1.23167	0.238587	1.17953	-0.186445	1	37
NCU07952	0.195631	1.30558	-1.00591	-0.495304	2	37
NCU01731	0.466599	1.12126	-0.430337	-1.15753	3	37
NCU00939	0.916773	0.742244	-0.488604	-1.17041	3	37
NCU08689	0.972515	-1.38112	0.0264696	0.382134	4	37
NCU02636	1.33025	0.209835	-0.754326	-0.785754	5	37
NCU03103	-0.0386874	-1.09013	1.33024	-0.201423	6	37
NCU09045	0.183017	-1.44764	0.821019	0.443601	6	37
NCU02104	-1.265	-0.260187	0.471912	1.05327	8	37
NCU03289	-1.07471	-0.627438	0.814642	0.887509	8	37
NCU09644	-1.13628	-0.542998	0.794692	0.884584	8	37
NCU03853	-1.19445	-0.301582	0.321835	1.1742	8	37
NCU04313	-1.29925	-0.271452	0.73674	0.833959	1	38
NCU09993	0.279364	1.05336	0.0134653	-1.34619	2	38
NCU03440	1.11595	0.568799	-0.765112	-0.919636	3	38
NCU01197	0.83127	0.864911	-0.600702	-1.09548	3	38
NCU07489	0.505387	1.16224	-0.874478	-0.793145	3	38
NCU03461	0.924458	0.792073	-1.00786	-0.708672	3	38
NCU06703	0.257023	-0.45607	1.26274	-1.06369	7	38
NCU02264	-0.970806	-0.747222	0.750881	0.967147	8	38
NCU08008	-0.925777	-0.758738	0.569806	1.11471	8	38
NCU01451	1.22302	0.399243	-0.690824	-0.931441	3	39
NCU02635	1.46317	-0.341156	-0.323008	-0.799007	5	39
NCU07425	1.3357	0.196181	-0.720692	-0.811188	5	39
NCU08297	-0.725896	-0.995589	0.852827	0.868657	8	39
NCU06202	-0.400563	-1.12378	0.306718	1.21762	8	39
NCU08739	-1.31023	-0.232193	0.630038	0.912383	1	40
NCU04096	-1.08172	-0.428906	1.25776	0.252868	1	40
NCU07872	-1.35187	0.789994	-0.160928	0.722808	1	40
NCU06205	0.850122	0.536949	0.0230523	-1.41012	3	40
NCU04747	1.15704	0.510665	-0.763634	-0.904071	3	40
NCU07172	0.407131	1.20837	-0.621769	-0.993729	3	40
NCU10346	0.978379	0.532219	-0.199168	-1.31143	3	40
NCU06182	0.552018	0.975476	-0.226576	-1.30092	3	40
NCU05891	0.970743	0.576122	-0.258969	-1.2879	3	40
NCU05658	1.4794	-0.334245	-0.424347	-0.720813	5	40
NCU07817	1.47584	-0.284382	-0.470787	-0.720675	5	40
NCU08566	-0.364252	0.978549	0.620505	-1.2348	7	40
NCU10847	0.179751	-0.366667	1.28	-1.09309	7	40
NCU06419	-0.511035	-0.0555452	-0.851446	1.41803	8	40
NCU09842	-1.2186	-0.189315	0.209961	1.19795	8	40
NCU03800	-0.998531	-0.718362	0.777737	0.939157	8	40
NCU09202	-0.587931	-1.06436	0.546483	1.10581	8	40
NCU02393	-0.672718	-0.871196	0.225774	1.31814	8	40
NCU04612	-1.04939	-0.611597	0.56098	1.10001	8	40
NCU08741	-1.07376	-0.413602	0.20989	1.27747	8	40
NCU09123	-1.10849	-0.560336	0.654445	1.01438	8	40

## Sheet: Sexual development
Sexual development
NCU	0h	2 h	24 h	48 h	72 h	96 h	120 h	144 h	Expression profile	PAM Phenotype cluster
NCU00005	0.814233	0.387095	-0.894322	-1.85538	-0.360398	0.173525	0.493879	1.24137	4	1
NCU00182	0.876127	1.56838	0.616534	-1.28715	-1.20062	-0.50837	-0.162246	0.0973475	7	1
NCU00282	-0.736405	-0.526004	-0.946807	-0.946807	-0.368203	1.42021	0.946807	1.15721	1	1
NCU00300	-1.45774	-0.771744	-0.771744	1.28624	0.600245	1.28624	-0.0857493	-0.0857493	1	1
NCU01954	1.10246	1.78089	0.197877	-0.480558	-0.254413	-0.254413	-0.932848	-1.15899	7	1
NCU03238	-0.398312	0.748827	0.493907	-0.908151	-1.41799	-0.780692	1.00375	1.25867	4	1
NCU03728	1.01225	-1.1904	-0.477781	-1.51432	-0.0890779	1.2066	0.623545	0.429194	1	1
NCU04058	1.2561	-0.295197	-0.0874336	-1.38942	-1.0847	-0.212091	1.42231	0.390421	4	1
NCU04848	-0.164129	-0.601807	0.273549	-1.76895	1.58658	0.711227	-0.455915	0.419442	1	1
NCU04987	1.45527	1.30186	-0.266338	0.705264	-0.811799	-0.862936	-0.590206	-0.931119	7	1
NCU05189	-1.04317	-1.15016	-0.0802439	-1.15016	0.561707	1.31065	0.668699	0.882683	1	1
NCU05854	0.159903	-0.507518	0.660469	2.16217	-0.396281	-0.618755	-0.729992	-0.729992	2	1
NCU06312	0.18819	-0.815491	-1.01623	-0.112914	-0.715123	-0.414018	0.991135	1.89445	6	1
NCU06531	-1.27924	-1.27924	1.64473	0.767543	0.182748	0.475146	-0.109649	-0.402046	2	1
NCU06551	0.649428	-0.54119	-0.378833	2.16476	-0.324714	-0.54119	-1.02826	0	2	1
NCU06629	2.10523	-0.956921	-0.446563	-0.956921	0.0637947	0.574153	-0.446563	0.0637947	3	1
NCU06944	-0.498527	-0.345134	-0.345134	-0.65192	-0.498527	-0.0383482	2.41594	-0.0383482	6	1
NCU08307	-0.78251	-1.03802	-0.271483	-0.143726	1.90038	1.13384	-0.39924	-0.39924	1	1
NCU08431	-0.481057	-0.777093	-0.481057	-0.777093	-0.185022	-0.481057	1.59119	1.59119	6	1
NCU08624	1.86138	-0.429549	-0.429549	-0.773189	1.1741	-1.00228	-0.429549	0.0286366	3	1
NCU08718	0.777817	-0.919239	0.777817	0.212132	0.212132	1.3435	-0.919239	-1.48492	3	1
NCU09195	-0.153644	2.2262	-0.415166	0.630921	-0.284405	-0.624383	-0.572079	-0.807448	7	1
NCU09201	1.00803	1.00803	0.672022	1.00803	-1.00803	-1.00803	-1.00803	-0.672022	5	1
NCU09214	0.853622	0.658509	-0.512173	-0.902401	1.63408	0.268281	-0.902401	-1.09751	3	1
NCU09796	-0.261968	-0.785905	0	-0.916889	-0.916889	-0.130984	1.30984	1.70279	6	1
NCU09883	1.79651	-0.359303	1.31744	-0.838373	-0.838373	-0.359303	-0.119768	-0.598838	5	1
NCU10597	-0.338279	-0.503967	-0.614426	-0.669655	-0.503967	-0.448738	0.987224	2.09181	6	1
NCU16793	1.48542	1.54469	-0.50008	-0.529715	-0.263005	-0.114833	-0.322274	-1.30021	7	1
NCU00007	-0.504016	-0.95203	-0.95203	1.73606	-0.504016	-0.0560018	-0.0560018	1.28804	2	2
NCU00317	-0.486403	-0.856996	-0.6717	-0.486403	-0.856996	0.440079	1.18126	1.73715	6	2
NCU02017	0.861433	-0.621541	0.294414	-1.36303	-0.272606	-1.10133	0.7742	1.42845	6	2
NCU02534	-0.0321626	2.16659	0.716348	-0.897628	-0.359636	-0.593546	-0.4532	-0.546764	7	2
NCU03931	0.850052	1.16635	1.3245	-0.0988432	-0.415142	-0.573291	-0.889589	-1.36404	5	2
NCU04078	-0.854642	-0.261466	0.0507322	2.29856	-0.698543	-0.604884	-0.136587	0.206831	2	2
NCU04350	-1.04539	-1.20622	0.0804146	1.97016	-0.201037	0.643317	-0.321659	0.0804146	2	2
NCU04990	0.879407	0.511893	0.336887	1.57943	-0.573146	-0.41564	-0.870656	-1.44818	5	2
NCU06563	-0.0450573	1.39678	-0.495631	-0.856089	-0.856089	-1.12643	0.765975	1.21655	4	2
NCU07392	-0.224798	0.269758	0.0449596	-1.32631	1.23639	1.50615	-0.449596	-1.05655	1	2
NCU00017	0	0.381881	0.381881	-1.14564	-1.52753	-0.381881	1.52753	0.763763	4	3
NCU00054	-1.03265	-0.98751	0.637649	-1.03265	0.953653	1.54052	0.276503	-0.355504	1	3
NCU00055	-0.825951	-0.965268	1.2638	-1.2439	1.14439	0.786146	0.308488	-0.467707	1	3
NCU00132	0.758029	0.0062647	0.206735	0.808146	-1.5975	-1.44715	0.256853	1.00862	2	3
NCU00195	0.694276	0.694276	0.741345	-0.71781	-0.200045	-1.42385	-1.09437	1.30618	4	3
NCU00253	1.73414	0.548404	0.666978	-1.34878	0.311256	-0.874482	-0.400187	-0.637334	3	3
NCU00256	-1.47217	1.98252	-0.687011	0.0981444	0.255175	0.255175	0.0981444	-0.52998	7	3
NCU00264	0.174379	2.37424	-0.469483	0.0134138	-0.630449	-0.469483	-0.469483	-0.523138	7	3
NCU00302	1.01626	1.18564	1.01626	-0.846884	0.338754	-0.508131	-1.18564	-1.01626	7	3
NCU00303	-0.35868	0.88216	0.88216	-1.05665	1.26992	0.494397	-0.823995	-1.28931	7	3
NCU00316	-0.306458	2.07202	0.315606	0.718118	-0.635786	-0.855339	-0.599194	-0.70897	7	3
NCU00335	0.356393	0.593989	0.118798	1.54437	0.593989	-1.30678	-0.593989	-1.30678	5	3
NCU00445	-0.882785	-0.882785	-0.427154	1.62319	-0.65497	0.256292	-0.427154	1.39537	2	3
NCU00450	-0.611635	-0.467721	-0.611635	-1.33121	0.971421	1.66221	0.683592	-0.295024	1	3
NCU00484	1.07629	1.61033	0.476527	-0.87911	0.0739439	-0.369719	-0.739439	-1.24883	7	3
NCU00542	-0.389051	-0.582236	-1.18325	2.16527	-0.389051	-0.195867	0.104641	0.469545	2	3
NCU00549	0.811006	0.694105	1.51242	0.577203	-0.825619	-0.942521	-0.88407	-0.942521	5	3
NCU00570	-0.0310599	1.21134	-0.0310599	-1.14922	-0.900738	-1.02498	0.465899	1.45982	4	3
NCU00606	0.504016	-0.840027	0.504016	-1.51205	-0.168005	-0.840027	1.17604	1.17604	6	3
NCU00643	-0.551624	-0.824809	1.48676	1.71791	-0.488581	-0.488581	-0.509595	-0.341482	2	3
NCU00644	-0.665422	1.95357	0.743707	0.231296	-0.864693	-1.09243	-0.42345	0.117427	7	3
NCU00658	-0.149786	-0.149786	-1.34808	-1.34808	1.0485	1.0485	1.0485	-0.149786	1	3
NCU00711	-0.311028	-0.457395	-0.420803	-0.384212	-0.713536	-0.750128	0.933085	2.10402	6	3
NCU00780	-0.453069	-0.615363	-0.696509	-0.155531	-0.642412	-0.453069	0.899376	2.11658	6	3
NCU00786	-0.858337	-0.955051	-0.0362678	-1.14848	1.4628	1.36609	0.15716	0.0120893	1	3
NCU00796	0.840027	-1.84806	0.840027	0.840027	-0.504016	0.840027	-0.504016	-0.504016	2	3
NCU00809	-0.188982	-0.188982	0.188982	2.36228	-0.283473	-0.661438	-0.755929	-0.472456	2	3
NCU00828	0.0742022	2.02466	0.031801	-0.434613	-0.773823	-1.24024	-0.349811	0.66782	4	3
NCU00859	0.204961	-0.653717	-1.27076	-1.24918	0.498378	1.57712	0.778851	0.114347	1	3
NCU00916	-1.50448	-1.17015	-0.292539	-0.167165	0.125374	0.626868	1.25374	1.12836	6	3
NCU01066	-0.357866	-0.411379	-0.571917	-0.571917	-0.598673	-0.464891	2.21074	0.7659	6	3
NCU01120	-0.514189	-0.514189	-0.584207	-0.601711	-0.566702	-0.426668	1.35877	1.84889	6	3
NCU01122	-0.241523	1.36863	1.36863	0.0805076	-0.241523	0.0805076	-0.885584	-1.52965	5	3
NCU01134	-0.919654	-0.919654	-0.919654	-0.919654	0.551792	1.20577	0.878781	1.04227	1	3
NCU01162	-0.648627	-0.884491	-0.747938	-0.673455	-0.338279	0.381728	1.07691	1.83416	6	3
NCU01209	1.22987	-0.0574707	-0.241377	-1.06896	-1.06896	-0.701143	1.59769	0.310342	4	3
NCU01348	0.0243423	1.87627	-0.191398	1.16223	-0.676335	-0.64006	-0.6897	-0.865346	7	3
NCU01376	-0.553317	0.978945	-1.23432	-1.40457	-0.0425628	1.31945	0.29794	0.638442	4	3
NCU01422	0.285594	1.82207	1.03388	-0.412802	-0.323008	-0.642275	-0.502596	-1.26085	7	3
NCU01478	-0.0240642	1.32353	-0.601606	0.16845	-1.56417	0.745991	0.938505	-0.986633	7	3
NCU01623	-0.962533	-0.320844	-0.641689	1.28338	-0.962533	-0.641689	0.962533	1.28338	6	3
NCU01629	0.356623	0.0713247	-0.356623	-1.64047	-0.784571	0.499273	1.78312	0.0713247	4	3
NCU01669	-1.01182	1.36894	0.892785	-0.535671	-1.01182	-1.01182	0.416633	0.892785	4	3
NCU01735	-1.21315	-1.23094	-1.1153	0.396971	0.975193	0.770591	0.886235	0.530407	1	3
NCU01751	-0.215719	2.23244	0.627091	-0.53679	-0.175585	-0.617057	-0.737459	-0.576924	7	3
NCU01994	0.208548	-0.645045	1.10094	1.72174	0.169749	-0.528646	-0.994242	-1.03304	2	3
NCU02057	-0.803223	-0.0970929	-0.520771	-0.803223	-0.591384	-0.238319	1.10333	1.95068	6	3
NCU02100	-0.289706	-0.854263	-1.09197	-0.690838	-0.349133	0.467987	1.06226	1.74567	6	3
NCU02142	0.412762	-0.687937	-0.963112	-1.05484	-0.412762	0.0458625	1.88036	0.779662	6	3
NCU02156	1.49435	1.04444	-0.530252	-1.43007	0.562388	-0.337433	0.144614	-0.948026	3	3
NCU02197	-0.451535	-0.376279	-0.52679	-0.602046	2.40818	0.150512	-0.225767	-0.376279	1	3
NCU02257	-0.967095	-1.22499	-0.515784	0.902622	-0.322365	-0.257892	0.709203	1.6763	6	3
NCU02319	-0.348201	-0.246906	2.23482	-0.145611	-1.10791	-0.449496	-0.398848	0.462158	5	3
NCU02360	-0.438391	2.03142	0.401344	-0.83356	-0.932353	-0.83356	0.104967	0.500136	4	3
NCU02420	0.473789	1.55674	-1.69211	-0.338421	-0.0676842	0.744526	0.203053	-0.879895	7	3
NCU02480	-0.219419	2.24352	0.474558	-0.668463	-0.219419	-0.450745	-0.178597	-0.981434	7	3
NCU02487	0.157366	-0.57701	-0.472099	-0.891742	-0.262277	-0.891742	0.996653	1.94085	6	3
NCU02626	-0.295804	-0.295804	-0.887412	-1.47902	-0.295804	0.887412	0.887412	1.47902	6	3
NCU02720	-0.551353	-0.731386	-0.461336	-0.506344	-0.506344	-0.371319	1.11396	2.01413	6	3
NCU02741	-1.31831	1.42816	0.659153	-0.439435	-0.769012	-0.98873	0.659153	0.769012	4	3
NCU02789	-0.41833	1.25499	0.41833	-1.25499	-1.25499	1.25499	-0.41833	0.41833	4	3
NCU02885	-1.16217	-0.602087	-0.490071	0.630091	0.182026	1.86227	0.518075	-0.938135	1	3
NCU02895	1.31266	0.984495	0.820413	-1.14858	0.164083	-1.14858	0	-0.984495	7	3
NCU02918	1.22545	-0.411159	-0.812289	-0.812289	-0.812289	-0.732063	1.32172	1.03291	6	3
NCU02925	0.905686	-0.561146	-0.793918	-0.930626	-0.853035	-0.40227	1.37492	1.26039	6	3
NCU02934	-0.208013	-0.901388	0.0693375	2.28814	-0.762713	-0.485363	-0.208013	0.208013	2	3
NCU02994	-0.298807	2.21117	0.41833	-0.179284	-0.41833	0.0597614	-0.776899	-1.01594	7	3
NCU03015	0.968573	1.30547	-0.244249	-1.59183	0.766436	0.0926461	-0.244249	-1.0528	7	3
NCU03028	0.146489	2.21988	0.28171	-1.11557	-0.2141	-0.2141	-0.439468	-0.664837	7	3
NCU03070	-0.117627	0.117627	0.870442	1.62326	0.352882	-0.25878	-1.15275	-1.43505	5	3
NCU03086	0.415999	-0.120774	2.13367	-0.442838	0.254967	-0.335483	-0.764901	-1.14064	5	3
NCU03120	-0.122242	1.83363	0.203736	-1.42616	-1.10018	0.203736	0.529715	-0.122242	4	3
NCU03162	-0.935414	-0.935414	-0.311805	-0.935414	-0.311805	1.55902	0.935414	0.935414	1	3
NCU03209	1.62019	-0.540062	-0.540062	-0.540062	-0.540062	1.62019	-0.540062	-0.540062	3	3
NCU03428	0.282038	-1.97427	0.282038	-0.846114	0.282038	0.282038	0.282038	1.41019	6	3
NCU03495	-0.419785	-0.716104	-0.419785	-0.518558	-0.518558	-0.321012	0.666717	2.24708	6	3
NCU03533	0.716809	0.443739	1.53602	0.170669	0.443739	-1.19468	-0.921611	-1.19468	5	3
NCU03659	1.47548	1.36619	0.0546475	-1.0383	0.382532	-0.710417	-0.601122	-0.929007	7	3
NCU03679	-0.361868	-0.839385	0.802079	1.90634	0.473786	-0.212644	-1.0483	-0.720006	2	3
NCU03707	1.41019	-0.846114	0.282038	1.41019	-0.846114	0.282038	-0.846114	-0.846114	2	3
NCU03717	1.40309	1.6297	0.239828	-0.515536	-0.515536	-0.530643	-0.71193	-0.998968	7	3
NCU03719	-0.254641	-0.642665	-0.448653	-0.545659	-0.545659	-0.448653	0.618414	2.26752	6	3
NCU03752	1.62191	1.32951	0.415757	-0.753846	-0.461445	-0.534545	-0.644195	-0.973146	7	3
NCU03753	0.673548	0.53191	1.68865	-0.994085	-1.29188	-0.633512	0.432834	-0.40746	5	3
NCU03754	-0.985338	-0.328446	-0.766374	2.29912	-0.109482	0.109482	-0.109482	-0.109482	2	3
NCU03767	-0.749105	-0.782773	-0.749105	-0.782773	-0.0420846	2.01164	0.597601	0.496598	1	3
NCU03780	-0.28718	-0.654771	0.0804105	-1.11426	-1.20616	0.539899	1.27508	1.36698	6	3
NCU03790	1.41555	-0.0615457	1.41555	-1.04628	-0.553912	0.43082	-1.04628	-0.553912	5	3
NCU03846	0	0	1.22826	1.71956	-0.736956	-0.245652	-0.982607	-0.982607	2	3
NCU03862	-0.652023	-1.06383	0.308853	2.23061	-0.377487	-0.377487	-0.240219	0.171585	2	3
NCU03877	-1.01308	1.99122	0.803475	-0.524005	-0.66374	0.384271	-0.593873	-0.384271	7	3
NCU03880	-0.721572	1.04744	1.8854	-0.628466	-0.349148	0.302595	-0.628466	-0.907784	5	3
NCU03883	-0.209555	1.42878	-0.476261	-0.40006	-1.16208	-1.12398	0.857271	1.08588	4	3
NCU03918	1.27662	-1.48364	-0.379536	-1.20761	1.0006	0.172516	0.724569	-0.10351	3	3
NCU03996	2.41822	-0.59112	-0.59112	-0.59112	-0.161214	-0.161214	-0.161214	-0.161214	3	3
NCU03998	1.22741	0.600646	1.01849	-1.07072	0.287265	0.287265	-1.07072	-1.27964	7	3
NCU04154	-1.07174	-1.07174	-0.620484	-0.620484	0.958929	1.63582	0.507668	0.282038	1	3
NCU04172	1.33679	0.148532	0.580627	1.22877	-1.03973	-1.3638	-0.391586	-0.499609	5	3
NCU04211	-1.23014	-0.29289	1.5816	0.175734	-1.23014	-0.29289	0.175734	1.11298	6	3
NCU04326	-0.532366	-0.580219	-0.580219	-0.628072	-0.532366	-0.245247	1.04679	2.0517	6	3
NCU04335	-0.277823	0.230196	-0.150818	-0.976349	-0.976349	-0.722339	1.05573	1.81775	6	3
NCU04424	1.77377	1.228	-0.409333	0.136444	-0.409333	-0.955109	-0.409333	-0.955109	7	3
NCU04473	-0.74639	1.29636	1.13923	1.13923	-0.903525	-0.432121	-0.903525	-0.589256	5	3
NCU04513	-0.229699	0.187074	-0.570696	-0.892748	-0.646473	-0.684361	0.755402	2.0815	6	3
NCU04628	-0.310186	-1.09381	-1.09381	-0.440791	-0.244884	1.64888	1.19177	0.342837	1	3
NCU04635	-0.641189	-0.711088	-0.512145	-0.22986	-0.649255	-0.240614	0.84551	2.13864	6	3
NCU04639	0.0424966	-0.92767	-0.396981	2.23988	-0.836458	-0.23114	0.374178	-0.264308	2	3
NCU04733	-0.902583	1.5043	-0.100287	-1.70488	-0.100287	-0.100287	0.702009	0.702009	4	3
NCU04819	0.168908	-0.690989	-0.445304	2.38007	-0.568146	-0.445304	-0.322461	-0.0767765	2	3
NCU05022	-1.32288	-1.32288	0	0	0	0	1.32288	1.32288	6	3
NCU05199	-0.732728	-1.76717	0.646524	0.991337	-0.0431016	0.991337	-0.732728	0.646524	2	3
NCU05291	-0.404053	0.682254	-1.03994	1.95403	0.31132	0.0728621	-0.53653	-1.03994	2	3
NCU05307	-0.309084	-0.454535	2.01813	0.999976	-1.03634	-0.309084	-0.309084	-0.599986	5	3
NCU05411	0.470714	-0.294511	-1.80482	-0.556298	-0.656985	0.933875	0.97415	0.933875	6	3
NCU05458	-1.20761	0.724569	1.69066	-1.20761	0.724569	-0.241523	-0.241523	-0.241523	5	3
NCU05762	-0.699048	-0.747258	-0.737616	-0.7569	0.467639	2.10679	0.419429	-0.0530312	1	3
NCU05767	-0.729828	-0.601035	-0.558104	-0.858621	0.515173	2.14655	0.343448	-0.257586	1	3
NCU05909	0.0691478	1.17551	1.7287	-0.484035	0.0691478	-0.484035	-1.03722	-1.03722	5	3
NCU05974	-0.543557	0.369379	2.17123	0.0330339	-0.951976	-0.879902	-0.375385	0.177182	5	3
NCU06028	0.0691478	-1.5904	-0.484035	-1.03722	0.0691478	1.17551	0.62233	1.17551	1	3
NCU06111	-0.268739	-0.166362	-0.678246	-0.883	-0.678246	-0.371116	1.06216	1.98355	6	3
NCU06175	0.225287	-0.495631	1.30666	0.585745	-1.21655	-0.856089	-0.856089	1.30666	5	3
NCU06177	-0.685106	1.44634	0.228369	-1.29409	-0.0761229	1.44634	-0.380615	-0.685106	7	3
NCU06230	-0.0788373	-0.675134	0.161975	2.37515	-0.675134	-0.422855	-0.365518	-0.319649	2	3
NCU06463	-0.325079	1.75543	0.715174	-0.845205	0.715174	-0.325079	-0.325079	-1.36533	7	3
NCU06486	-0.469539	-0.911457	-0.469539	-0.580018	-0.469539	-0.248579	1.29814	1.85053	6	3
NCU06569	0.717805	0.276079	1.15953	-0.165647	-0.607373	1.15953	-1.0491	-1.49083	5	3
NCU06573	-0.296714	-0.974916	-0.635815	-0.974916	0.0423877	0.381489	0.381489	2.077	6	3
NCU06583	0	1.58624	1.39963	0.0933085	-0.746468	-0.933085	-0.466542	-0.933085	5	3
NCU06601	-0.667649	-0.593465	-0.296733	-0.408008	-0.630557	-0.482191	1.00147	2.07713	6	3
NCU06626	0.634328	1.60092	0.634328	-1.54051	-0.0906183	0.151031	-0.332267	-1.05721	7	3
NCU06693	-0.402046	-0.304581	-0.304581	-1.08431	-0.499512	-0.402046	0.962474	2.0346	6	3
NCU06701	-0.449519	-0.249733	-0.599358	-0.649305	-0.599358	-0.549412	1.04888	2.04781	6	3
NCU06756	0.269752	-0.711165	-0.711165	0.0735688	-0.907349	-0.711165	0.662119	2.0354	6	3
NCU06766	0.170262	-0.899957	-1.48371	-0.997249	0.559433	0.46214	0.948603	1.24048	6	3
NCU06971	0.640184	-0.640184	-1.60046	-0.0640184	1.40841	1.08831	-0.192055	-0.640184	3	3
NCU07358	-0.01913	-1.54953	1.51127	-1.09041	-0.325209	0.13391	0.439989	0.899108	6	3
NCU07481	-1.52543	-0.693375	-0.27735	-0.970725	0.970725	1.1094	0.5547	0.83205	1	3
NCU07705	0.724613	-0.0601207	-1.19925	-1.68022	1.12964	0.901811	0.319589	-0.136063	3	3
NCU07769	-0.0160236	1.82135	-0.52878	1.3086	-0.699699	-0.52878	-0.699699	-0.656969	7	3
NCU07834	0.564076	-0.564076	-0.564076	2.2563	-0.564076	-0.564076	-0.564076	0	2	3
NCU08000	-0.818743	0.304105	-0.818743	-1.75445	0.865529	0.491246	0.865529	0.865529	1	3
NCU08115	0.261866	0.680851	0.261866	-1.83306	1.51882	0.261866	-0.576105	-0.576105	3	3
NCU08283	-0.676036	-0.0944997	0.138115	2.2898	0.138115	-0.268961	-0.676036	-0.850497	2	3
NCU08429	0.879385	-0.913871	-0.500042	-1.60358	1.5691	0.189671	0.189671	0.189671	3	3
NCU08435	1.1921	0.371051	0.749997	-0.13421	0.813155	-0.13421	-1.20789	-1.64999	5	3
NCU08443	-0.214599	-1.07299	-0.643796	-0.643796	-0.643796	0.214599	1.50219	1.50219	6	3
NCU08484	-1.5	-0.5	0	0	0	-0.5	0.5	2	6	3
NCU08848	1.39251	0.0663098	1.65774	-0.729407	-0.464168	-0.729407	-0.994646	-0.198929	5	3
NCU08887	0.999119	-0.777093	-0.777093	-0.777093	-0.777093	0.111013	0.111013	1.88723	6	3
NCU09022	1.7833	-1.26389	-0.294331	0.67523	0.813738	-0.43284	-0.571348	-0.709857	3	3
NCU09197	0.777817	0.212132	0.212132	0.777817	-1.48492	-0.919239	1.3435	-0.919239	2	3
NCU09252	-0.0965377	-0.41833	-0.675764	-1.7055	0.933198	1.44807	0.675764	-0.160896	1	3
NCU09432	0.668679	-0.0955256	-0.350261	-0.0955256	0.159209	1.94235	-1.3692	-0.859731	3	3
NCU09485	-0.207031	1.91297	1.05172	0.124219	-0.538281	-0.803281	-0.935781	-0.604531	7	3
NCU09489	0.495151	0.0990302	0.23107	2.07963	-0.825251	-1.08933	-0.561171	-0.429131	2	3
NCU09538	0.117421	-0.309563	1.56917	1.39837	-0.13877	-0.651151	-1.16353	-0.821944	5	3
NCU09575	-0.37697	-0.728808	0.972941	-1.18117	1.88485	-0.0825743	-0.635463	0.147198	3	3
NCU09638	-1.1849	-1.4957	-0.0971234	1.14606	0.058274	1.30145	-0.252521	0.524466	1	3
NCU09663	0.549927	-0.62325	0.696574	1.08763	1.28316	-0.965427	-1.06319	-0.965427	5	3
NCU09706	-1.90941	0.381881	1.14564	-1.14564	0.381881	0.381881	0.381881	0.381881	4	3
NCU09760	1.65273	1.24715	-0.131813	-0.0506972	-0.212928	-0.294044	-0.861852	-1.34854	7	3
NCU09793	-0.442466	-0.695304	-0.695304	-0.695304	-0.442466	-0.189628	1.3274	1.83307	6	3
NCU09804	1.40312	-0.935414	-0.935414	-0.935414	0	0.467707	1.40312	-0.467707	3	3
NCU09829	1.99291	-0.800072	-0.101827	1.06191	-0.800072	-0.45095	-0.45095	-0.45095	2	3
NCU09855	-1.3817	-1.3817	0.230283	-0.690849	0.690849	0.921132	0.921132	0.690849	1	3
NCU09864	-0.515794	-1.12052	1.04937	1.9031	-0.515794	-0.515794	-0.44465	0.160074	2	3
NCU09882	1.81641	0.416796	-0.324174	-1.68262	0.54029	0.00514562	-0.365339	-0.406504	3	3
NCU09901	-0.636172	-0.532307	-0.116848	-1.05163	-0.116848	-0.324578	0.610206	2.16818	6	3
NCU10853	-0.698022	-0.752769	-0.424288	2.31305	-0.369541	0.396915	-0.150554	-0.314794	2	3
NCU00019	-0.872821	-0.673319	-0.872821	-0.274315	-0.274315	0.324191	0.523692	2.11971	6	4
NCU00144	-0.37793	0.0890568	-0.0666055	2.40603	-0.455761	-0.527606	-0.521619	-0.545567	2	4
NCU00241	-0.714067	0.872749	1.50748	-1.03143	0.238022	0.872749	-1.03143	-0.714067	5	4
NCU00267	-0.582143	-0.597425	-0.589784	-0.501913	-0.589784	-0.352915	1.4236	1.79036	6	4
NCU00270	-0.0109996	-0.0109996	1.42629	-0.274991	1.25029	0.164994	-1.0963	-1.44828	5	4
NCU00271	1.98431	-0.661438	-0.661438	-0.661438	-0.661438	-0.661438	0.661438	0.661438	3	4
NCU00291	-0.57343	-0.728936	-0.57343	-1.42871	1.21489	1.21489	0.903881	-0.0291574	1	4
NCU00344	1.07325	1.48211	0.664393	-0.562179	-1.37989	-0.971036	-0.153321	-0.153321	7	4
NCU00470	0.165359	2.14967	-0.165359	-1.15752	0.165359	0.165359	-0.496078	-0.826797	7	4
NCU00491	2.21009	-1.15767	-0.315727	-0.315727	-0.315727	-0.315727	-0.315727	0.526212	3	4
NCU00631	-0.18792	-0.18792	0.3132	1.31544	-1.69128	-0.68904	1.31544	-0.18792	2	4
NCU00642	-0.689035	-0.908647	-0.118042	2.34162	-0.161964	0.101571	-0.337654	-0.227848	2	4
NCU00808	1.06066	0.353553	-0.353553	1.76777	-0.353553	-0.353553	-1.06066	-1.06066	2	4
NCU00917	0.158114	0.158114	1.73925	1.1068	-1.1068	-0.790569	-0.790569	-0.474342	5	4
NCU00945	0.542528	-0.697536	0.129173	-1.9376	0.542528	0.749205	1.16256	-0.490858	1	4
NCU00957	-1.23947	0.642255	0.281925	1.54975	-0.638919	-1.25281	-0.105096	0.762365	2	4
NCU01074	1.91097	0.21233	-0.0303329	-1.48631	-0.515659	-0.758322	0.454993	0.21233	3	4
NCU01140	1.20287	0.723435	0.209753	-0.303928	0.860417	0.175508	-1.36554	-1.50252	3	4
NCU01285	0.280655	-1.71512	-0.218288	1.57791	0.430338	-0.617442	-0.517653	0.779599	2	4
NCU01321	0.777093	0.777093	1.6652	-0.111013	-0.999119	-0.999119	-0.999119	-0.111013	5	4
NCU01522	-0.604617	-0.389642	-0.497129	-0.604617	-0.604617	-0.497129	1.33016	1.86759	6	4
NCU01532	-0.527618	-0.527618	-0.530733	-0.527618	-0.527618	-0.474662	1.0455	2.07037	6	4
NCU01640	-0.571712	-0.571712	-0.571712	2.26155	-0.733613	-0.409811	0.197317	0.399693	2	4
NCU01754	-0.841677	0.0946472	0.741257	2.11845	-0.584153	-0.693321	-0.610745	-0.224459	2	4
NCU01792	0.529136	1.03653	-0.13772	-2.02232	0.32618	0.297186	0.804577	-0.833571	4	4
NCU02151	0.536759	1.84884	0.17892	-1.25244	-0.298199	0.17892	0.0596398	-1.25244	7	4
NCU02178	-0.493575	-0.594821	-0.594821	-0.594821	-0.594821	-0.291083	1.22761	1.93633	6	4
NCU02203	0.265771	-0.0379673	0.113902	0.113902	-1.25292	-1.25292	0.113902	1.93633	6	4
NCU02692	0.100287	-0.702009	0.100287	0.100287	-0.702009	-1.5043	1.70488	0.902583	6	4
NCU02751	0.96944	2.03917	-0.100287	-0.635151	-0.635151	-0.367719	-0.367719	-0.902583	7	4
NCU02930	0.724629	-0.0143977	-0.767406	-0.939846	-0.919872	-0.682185	1.69535	0.903727	6	4
NCU03197	-0.501479	-0.28656	-0.440074	2.45622	-0.511713	-0.255857	-0.173983	-0.28656	2	4
NCU03370	1.39568	1.57059	-0.629452	-0.469214	0.171592	-0.168987	-0.650436	-1.21978	7	4
NCU03517	0.800804	0.480482	-0.373708	-1.76177	-0.800804	-0.160161	0.373708	1.44145	4	4
NCU03769	1.11077	1.90418	0.158682	-0.793408	-0.634726	-0.476045	-0.476045	-0.793408	7	4
NCU03785	-0.617584	-1.19884	-0.908212	-0.617584	-0.0363285	0.835555	1.12618	1.41681	6	4
NCU03789	-0.482382	-0.833205	-0.833205	-1.00862	-0.30697	0.745499	1.27173	1.44715	6	4
NCU03813	-0.14347	-0.602575	2.29635	0.466484	-0.274643	-0.451727	-0.72719	-0.563224	5	4
NCU03861	-1.32173	-1.39349	-0.0299033	0.711699	1.4533	0.807389	-0.0299033	-0.197362	1	4
NCU04321	0.409333	0.409333	1.50089	-1.77377	-0.682221	0.409333	-0.682221	0.409333	4	4
NCU04353	0.935414	-0.311805	0.311805	-2.18263	0.311805	-0.311805	0.935414	0.311805	4	4
NCU04396	-0.585142	0.975237	0.975237	-1.36533	-1.36533	0.195047	0.975237	0.195047	4	4
NCU04667	-0.522409	-0.750785	-0.513274	-0.581787	-0.610715	0.162718	0.634694	2.18156	6	4
NCU05051	-1.55902	-0.311805	1.55902	0.311805	-0.935414	0.311805	-0.311805	0.935414	2	4
NCU05308	0.034083	-0.702109	-0.102249	2.37899	-0.674843	-0.374913	-0.483978	-0.0749825	2	4
NCU05395	-0.68342	1.5029	-0.350651	0.569906	0.666315	0.487491	-0.487491	-1.70505	7	4
NCU05710	-0.53872	-0.535708	-0.541731	-0.53872	-0.53872	-0.472462	1.18699	1.97907	6	4
NCU05733	2.12594	0.0850377	0.255113	0.255113	-0.255113	-0.935414	-0.425188	-1.10549	3	4
NCU05840	-0.186223	-0.423234	-0.152364	2.45476	-0.355517	-0.355517	-0.52481	-0.457093	2	4
NCU05849	1.20761	-0.724569	-0.724569	-0.724569	-0.724569	-0.724569	1.20761	1.20761	6	4
NCU05850	1.26882	0.575611	1.41118	0.049515	-0.464203	-0.674641	-0.928406	-1.23787	5	4
NCU06006	-1.79634	-1.18482	0.03822	0.9555	0.03822	0.64974	0.34398	0.9555	1	4
NCU06399	-0.121098	1.17062	-1.65501	-1.25135	0.282563	0.605492	0.92842	0.0403661	4	4
NCU06421	-0.511375	-0.591591	-0.591591	-0.591591	-0.591591	-0.350944	1.65445	1.57423	6	4
NCU06422	2.23917	-0.589256	-0.589256	-0.589256	-0.589256	-0.589256	0.353553	0.353553	3	4
NCU06437	-0.0237519	-1.25885	-1.06883	0.261271	-0.688805	0.166263	1.68638	0.926324	6	4
NCU06443	0.170467	0.170467	-1.19327	1.5342	-1.19327	-0.738691	1.07963	0.170467	2	4
NCU06560	-0.752983	0.66774	1.91798	0.0426217	0.0994506	0.15628	-1.09396	-1.03713	5	4
NCU06614	1.57181	1.44083	0	-0.654921	-1.04787	-0.130984	-0.261968	-0.916889	7	4
NCU06920	2.17371	-0.724569	-0.724569	0.241523	0.241523	0.241523	-0.724569	-0.724569	3	4
NCU07053	1.27874	-1.18162	-0.534156	-1.15174	1.50784	0.242798	-0.15564	-0.0062256	3	4
NCU07075	-0.967886	-0.5646	-1.4115	-0.362957	0.362957	0.685586	0.645257	1.61314	6	4
NCU07151	-0.353553	-0.353553	-0.353553	-0.353553	-0.353553	-0.353553	-0.353553	2.47487	6	4
NCU07221	-0.560154	-0.609946	-0.261405	2.42734	-0.510363	-0.211614	-0.211614	-0.0622394	2	4
NCU07534	-0.737692	-0.737692	-0.380023	-1.27419	1.58715	1.22949	0.335314	-0.0223543	1	4
NCU07538	-0.864285	-0.8581	-0.728226	-0.864285	0.786979	1.80742	0.576705	0.14379	1	4
NCU07575	-0.427948	-0.713247	-0.142649	-0.713247	-0.713247	-0.427948	1.85444	1.28384	6	4
NCU07618	-0.805249	-0.625806	-0.607862	-0.823193	1.63517	1.44676	0.136825	-0.356642	1	4
NCU07880	-0.149786	-1.34808	-0.149786	-1.34808	1.0485	1.0485	1.0485	-0.149786	1	4
NCU08038	0.965016	-1.24073	1.62674	-0.579009	-0.799584	-0.579009	-0.137859	0.744441	5	4
NCU08052	-0.871763	-0.888229	-0.844321	-0.886399	0.0795838	0.924819	1.24498	1.24133	1	4
NCU08527	2.17322	0.554304	-0.642288	-0.839374	-0.642288	-0.0369536	0.0897444	-0.656366	3	4
NCU08891	-0.440522	-0.766835	-0.440522	-0.440522	-0.571047	-0.244735	0.668941	2.23524	6	4
NCU09058	0.173996	-0.939577	0.730782	1.84435	-0.846779	-0.753981	-0.753981	0.545186	2	4
NCU09520	-0.420958	-0.869979	-1.09449	-0.869979	-0.196447	1.15062	0.926107	1.37513	1	4
NCU09823	0.609418	1.35233	0.191531	1.3059	-0.644242	-0.922834	-0.922834	-0.969265	5	4
NCU10004	-0.726549	-0.726549	-0.657353	-0.657353	-0.518963	0.242183	1.28011	1.76448	6	4
NCU10028	-0.646955	2.16268	0.476898	-0.469504	-1.09058	-0.410354	-0.232904	0.210722	4	4
NCU10080	0.814174	0.488504	1.79118	-0.488504	-0.162835	-0.162835	-1.13984	-1.13984	5	4
NCU11295	-0.544832	-0.272416	-0.321946	2.46412	-0.346711	-0.421006	-0.260033	-0.297181	2	4
NCU11819	-1.25455	-0.399087	-0.857368	-0.139394	0.548028	1.98398	0.42582	-0.30743	1	4
NCU00023	-0.775807	-0.698317	-0.565132	-0.708004	0.38412	2.19303	0.328424	-0.158309	1	5
NCU00088	-0.380212	2.29648	0.349795	-0.866883	-0.745216	-0.258544	-0.136876	-0.258544	7	5
NCU00104	-0.308444	0.558533	1.22544	1.35882	0.0250089	-0.841967	-0.508515	-1.50887	5	5
NCU00121	-0.841925	-0.758772	-0.0103941	2.31789	0.0727589	0.0311824	-0.343006	-0.467736	2	5
NCU00122	0.259944	1.68592	1.03235	0.378775	-0.720416	-0.720416	-1.01749	-0.898663	5	5
NCU00146	-0.414653	-0.23874	-0.289001	0.213609	-1.09318	-0.917262	0.716219	2.023	6	5
NCU00246	0.615056	-0.420828	-0.550313	-0.420828	-0.809284	-1.19774	1.39197	1.39197	6	5
NCU00290	-0.473065	-0.830657	-1.09885	-1.12865	0.599712	0.510314	1.37449	1.0467	1	5
NCU00350	0.326855	-0.262405	2.31561	-0.225576	-0.151919	-0.483378	-0.741179	-0.778008	5	5
NCU00403	-0.295532	-0.51805	-0.351162	2.43032	-0.490236	-0.57368	-0.212088	0.0104305	2	5
NCU00677	-0.731053	-1.44719	-0.969764	0.283469	-0.0149194	0.462503	0.880247	1.5367	6	5
NCU00682	1.15484	1.64888	0.413765	-0.77195	-0.77195	-0.228497	-0.228497	-1.21659	7	5
NCU00738	0.301711	-0.0431016	-0.0431016	-2.11198	1.33615	0.646524	0.301711	-0.387915	3	5
NCU00793	0.645949	0.537727	-0.747407	-2.04607	-0.00338193	-0.0710206	0.591838	1.09236	4	5
NCU00830	0.654921	-0.707315	-0.288165	-0.49774	2.22673	-0.183378	-0.49774	-0.707315	3	5
NCU01045	-0.62445	2.21551	-0.761316	-0.367827	-0.795532	-0.248069	0.0427705	0.538909	4	5
NCU01408	-0.404616	0.211942	-0.443151	-1.29092	-0.635826	-0.327547	1.09824	1.79187	6	5
NCU01409	-0.616929	-0.516206	-0.381908	-0.616929	-0.516206	-0.54978	1.33038	1.86757	6	5
NCU02084	-0.322472	0.554652	2.10252	0.296675	-0.890024	-0.993215	-0.477259	-0.270877	5	5
NCU02167	0.605628	0.490952	-0.799142	-1.05716	1.60903	0.77764	-0.569792	-1.05716	3	5
NCU02188	1.32991	-1.67164	0.859395	-0.0167316	0.810721	0.0806158	-0.876634	-0.515637	3	5
NCU02195	-0.276079	-0.717805	-0.717805	2.37428	-0.276079	-0.276079	-0.276079	0.165647	2	5
NCU02202	-0.334186	0	-0.0742635	2.41356	-0.427015	-0.389883	-0.501279	-0.686937	2	5
NCU02238	0.934214	-0.968186	2.06659	-0.379348	-0.334052	-0.424643	-0.651119	-0.243462	5	5
NCU02240	0.566335	-0.621335	-0.68032	-0.669161	2.18444	0.228367	-0.34554	-0.662784	3	5
NCU02294	-0.0986891	0.0986891	-0.572397	-0.888202	-0.690824	-0.730299	0.848726	2.033	6	5
NCU02463	-0.497448	-1.03469	-0.935203	-0.159183	-0.636734	0.358163	1.33316	1.57194	6	5
NCU02522	0.113159	-1.09387	0.113159	2.07458	-0.79211	-0.641232	-0.339476	0.565793	2	5
NCU02563	1.10095	-0.0282295	0.0846884	1.66554	0.0282295	-0.649278	-0.818655	-1.38324	2	5
NCU02621	-0.454039	1.72535	-0.454039	1.11996	-1.42266	-0.575117	0.0302693	0.0302693	2	5
NCU02699	0.545869	-0.285931	-1.11773	1.37767	-1.32568	-0.701832	0.961769	0.545869	2	5
NCU02738	0.871373	1.89652	0.519895	-0.680989	-0.358801	-0.739569	-0.973888	-0.53454	7	5
NCU02787	1.72831	-0.785597	-0.576105	-0.99509	0.0523731	-0.576105	-0.157119	1.30933	3	5
NCU02826	-0.674232	-0.674232	-1.05408	1.68083	-0.674232	-0.218413	0.389345	1.22501	2	5
NCU02842	-1.1329	-0.973897	-0.496886	1.41116	0.775143	1.25215	-0.496886	-0.337883	2	5
NCU02855	0.267983	-0.605443	-0.589202	-0.591006	2.33786	0.0532357	-0.34919	-0.524236	3	5
NCU02909	1.29107	0.487738	0.258214	0.832023	0.143452	-0.430357	-0.65988	-1.92226	5	5
NCU03505	-1.12188	0.0203978	-0.305968	2.30496	-0.469151	0.0203978	-0.305968	-0.142785	2	5
NCU03603	-0.0609577	2.08291	0.596925	-0.705039	0.330092	-0.677435	-0.852257	-0.71424	7	5
NCU04024	-1.04607	-0.682221	-1.40992	-0.31837	0.409333	1.13704	0.773184	1.13704	1	5
NCU04027	-0.540062	-0.540062	-0.540062	-0.540062	-0.540062	-0.540062	1.62019	1.62019	6	5
NCU04051	0.502158	1.11496	1.38732	-1.06389	0.161712	0.0936227	-1.06389	-1.13198	7	5
NCU04084	0.353553	0.353553	2.05061	0.353553	-0.777817	-0.777817	-0.777817	-0.777817	5	5
NCU04092	-1.02524	-0.106625	1.2713	1.53376	-0.828394	-0.762778	-0.631548	0.549529	2	5
NCU04099	-0.205527	-1.37997	0.029361	-0.440415	-0.440415	0.029361	0.264249	2.14335	6	5
NCU04140	1.44489	0.775279	0.672048	0.655308	-0.625315	-0.932218	-0.686696	-1.30329	5	5
NCU04160	-0.538746	-0.740146	-0.579026	1.75722	0.0855951	-1.06239	-0.176225	1.25372	2	5
NCU04298	2.01035	0.228322	0.451075	-0.217184	0.272873	-0.707241	-0.974545	-1.06365	3	5
NCU04371	-0.464801	-0.986684	1.68796	-1.3781	0.970375	-0.20386	0.122316	0.252787	1	5
NCU04389	-0.466576	-0.252058	-1.19594	-0.509479	0.477302	1.97893	0.648916	-0.681093	1	5
NCU05035	0.915052	-0.915052	0.274516	-0.915052	-0.823547	-0.915052	1.00656	1.37258	6	5
NCU05220	1.12641	1.42697	0.788286	-0.666186	0.0959361	-0.848666	-0.800362	-1.12239	7	5
NCU05257	-0.395975	-0.414076	-0.395975	2.46409	-0.432178	-0.377873	-0.305466	-0.142551	2	5
NCU05460	-0.860456	-0.860456	0.391116	-1.48624	-0.23467	1.0169	1.0169	1.0169	1	5
NCU05863	-0.488856	-0.967735	-0.967735	-0.967735	0.229463	0.468903	1.18722	1.50647	6	5
NCU05964	-0.0930485	-0.268199	0.957852	2.05254	-0.749862	-0.749862	-0.618499	-0.530924	2	5
NCU06119	-0.0235702	-0.589256	-0.212132	2.42773	-0.400694	-0.589256	-0.212132	-0.400694	2	5
NCU06328	-0.252866	1.50034	0.960891	0.960891	-1.06204	-1.06204	-0.657452	-0.387728	5	5
NCU06623	-0.64218	1.67796	1.51223	-0.807904	-0.310732	-0.64218	-0.476456	-0.310732	7	5
NCU07232	-0.752196	-0.752196	-0.537283	0.967109	-0.752196	-0.608921	0.608921	1.82676	6	5
NCU07335	1.50017	1.38016	0.540062	-0.420048	-0.540062	-0.780089	-0.660075	-1.02012	7	5
NCU07353	-0.99714	-1.198	-0.164994	-0.93975	0.380204	0.609762	0.667151	1.64277	6	5
NCU07421	0.524466	1.45685	0.835261	-0.641014	0.524466	-0.796411	-1.5734	-0.330219	7	5
NCU08042	0.989662	-0.403782	-0.720474	-0.688805	2.03475	-0.0237519	-0.49879	-0.688805	3	5
NCU08137	-0.627142	-0.466186	-0.141848	2.44477	-0.275304	-0.420083	-0.319789	-0.194421	2	5
NCU08379	0.20207	2.20417	0.134431	-0.832798	-0.379621	-1.0763	-0.291691	0.0397376	7	5
NCU09471	0.492269	2.23305	-0.620687	-0.535075	0.0356717	-0.16409	-0.59215	-0.848986	7	5
NCU09494	0.501435	-0.702009	0.100287	0.100287	-0.702009	-1.10316	-0.300861	2.10603	6	5
NCU09825	-0.431331	0	-0.107833	-1.29399	-0.323498	-0.431331	0.431331	2.15666	6	5
NCU10009	0.645184	-1.56687	-0.337953	-1.07531	-0.337953	0.399399	1.13675	1.13675	6	5
NCU10697	1.81105	-0.296353	-0.296353	1.02077	-0.0329281	-0.0329281	-0.823204	-1.35005	3	5
NCU15829	0	0.62361	0	-1.24722	0	1.87083	-1.24722	0	1	5
NCU00028	-1.20984	0.109985	-0.183309	-0.916544	1.7231	1.13652	-0.0366618	-0.62325	1	6
NCU00284	1.48002	-1.3059	-0.609418	1.48002	-0.377259	-0.609418	0.0870598	-0.1451	2	6
NCU00725	-0.233497	1.38542	1.07409	-0.607093	0.451428	0.389162	-0.980688	-1.47882	7	6
NCU01782	-0.380589	0.380589	0.271849	-0.380589	1.14177	1.35925	-0.706808	-1.68547	3	6
NCU01926	-0.865374	-0.696521	-0.797833	-0.66275	0.519224	2.00514	0.620537	-0.122419	1	6
NCU02133	1.29284	-0.303857	1.75205	-0.750427	-1.10431	-0.560845	-0.0721463	-0.253302	5	6
NCU02209	-0.0817959	2.41863	-0.237851	-0.12613	-0.390359	-0.322972	-0.526907	-0.732616	7	6
NCU02733	1.96513	1.15197	-0.29364	-0.383991	-0.383991	-0.745394	-0.564692	-0.745394	7	6
NCU02957	-1.34694	-0.890175	-0.288074	-0.993985	0.770793	1.12375	0.54241	1.08222	1	6
NCU03523	-0.190049	-0.324922	0.496579	1.5633	0.999288	-0.141004	-0.839893	-1.5633	2	6
NCU03571	0.935414	-0.62361	-0.311805	1.55902	-1.24722	-0.62361	-0.62361	0.935414	2	6
NCU03623	0.226419	1.3046	-0.722384	-1.62806	-0.29111	-0.463619	1.3046	0.269546	4	6
NCU03725	0.498835	0.770927	1.49651	0.117907	0.389998	-0.752788	-1.20627	-1.31511	5	6
NCU03894	-0.492707	-0.879144	-0.10627	2.13506	0.0483046	0.666603	-0.569994	-0.801856	2	6
NCU04108	-0.572765	-0.939334	-0.38948	-0.939334	-0.297838	1.99322	0.710228	0.435301	1	6
NCU04242	-1.20233	1.07116	0.371628	-1.55209	-0.677675	0.546512	0.546512	0.89628	4	6
NCU04379	1.18218	0.247062	-0.581791	-1.77194	0.71462	0.183304	0.884641	-0.858075	3	6
NCU06038	1.18744	1.2926	0.977115	-0.38997	-0.179649	-0.950825	-0.985878	-0.950825	7	6
NCU06269	-0.268472	-0.47801	-0.163702	2.08884	0.202991	0.517299	-0.635164	-1.26378	2	6
NCU06472	-0.905817	0.368299	-0.109494	-0.905817	-0.746552	-0.507656	0.925725	1.88131	6	6
NCU06941	0.487052	2.15694	0.252681	-0.567617	-0.128172	-0.655506	-0.567617	-0.977766	7	6
NCU07966	2.09677	-0.433298	-0.732125	-0.937983	0.509665	0.476462	-0.360252	-0.619235	3	6
NCU08850	-0.524719	-0.603922	-0.683125	2.32659	-0.603922	-0.207908	0.0297011	0.26731	2	6
NCU00030	0.130136	0.477167	2.0388	-0.477167	0.390409	-0.824197	-0.997712	-0.73744	5	7
NCU00130	1.18573	-0.48792	-0.553985	-0.15484	1.86566	-0.176862	-0.609039	-1.06874	3	7
NCU00155	-0.353553	-0.353553	2.47487	-0.353553	-0.353553	-0.353553	-0.353553	-0.353553	5	7
NCU00181	1.79634	-0.03822	0.5733	0.5733	-0.34398	-0.34398	-0.64974	-1.56702	5	7
NCU00251	0.909296	-0.0606198	-1.51549	-0.545578	1.39425	0.101033	0.747644	-1.03054	3	7
NCU00268	-0.190435	-0.557539	-0.20879	2.37929	-0.40152	-0.823689	-0.309744	0.112426	2	7
NCU00278	0.327402	-0.132731	0.327402	2.20333	-0.805233	-0.734443	-0.699049	-0.486679	2	7
NCU00283	-0.351174	-0.899348	-0.00856522	2.3897	-0.282652	-0.145609	-0.282652	-0.419696	2	7
NCU00285	-1.18547	-0.573613	0.0382408	1.04343	1.56787	0.562687	-0.31139	-1.14176	2	7
NCU00299	0.453167	0.453167	1.46826	-1.72204	0.453167	-0.996968	-0.416914	0.308154	4	7
NCU00304	-0.204123	0.334594	2.05175	0.637622	-0.288298	-0.759675	-0.877519	-0.894354	5	7
NCU00306	-1.02969	-0.591527	0.985878	-0.854428	-0.41626	1.86221	0.372443	-0.328626	1	7
NCU00308	-0.0921691	-0.829522	-1.56687	-0.0921691	-0.0921691	1.38254	1.38254	-0.0921691	1	7
NCU00346	1.16461	1.52022	0.595642	-1.32464	-0.186694	-0.400058	-0.47118	-0.897908	7	7
NCU00422	0.372704	2.14865	0.372704	-1.14255	-0.409364	-0.588588	-0.344191	-0.409364	7	7
NCU00526	2.31768	-0.68904	-0.68904	-0.18792	-0.68904	-0.18792	-0.18792	0.3132	3	7
NCU00604	1.16177	0.712055	-0.487196	-1.83635	0.861961	-0.0374766	0.412242	-0.787008	3	7
NCU00632	0.704009	0.0782233	-0.0782233	2.11203	-0.704009	-0.547563	-0.704009	-0.860456	2	7
NCU00648	-0.24268	2.05828	-0.710063	-0.5303	-1.10554	0.656134	0.296609	-0.422443	7	7
NCU00694	-0.159328	-1.23001	0.146581	2.084	-0.975085	-0.108343	-0.108343	0.350521	2	7
NCU00788	-0.687819	-0.687819	-0.687819	-0.425793	-0.425793	-0.216172	1.19877	1.93244	6	7
NCU00795	-0.760146	-0.784667	-0.735625	-0.662062	-0.662062	1.10344	1.10344	1.39769	6	7
NCU01033	-0.661438	-0.661438	-0.661438	-0.661438	-0.661438	0.661438	0.661438	1.98431	6	7
NCU01097	0.652669	0.338603	1.43784	0.966736	-0.211013	-0.917663	-1.11395	-1.15321	5	7
NCU01466	-0.381881	-1.14564	0.381881	-1.14564	0.381881	0.381881	-0.381881	1.90941	6	7
NCU01564	0.346741	1.38696	-0.11558	0.23116	0.577901	0.462321	-1.1558	-1.7337	7	7
NCU01642	-0.884686	0.42596	0.0327661	0.294895	0.294895	1.86767	-0.622557	-1.40894	1	7
NCU01830	-0.681234	-0.969893	0.519586	2.0437	-0.658142	-0.681234	-0.0692781	0.496493	2	7
NCU01853	2.20631	-0.802296	0.601722	-0.401148	-0.401148	-0.802296	-0.401148	0	3	7
NCU02097	-0.36365	-0.336504	2.40077	0.210951	-0.440565	-0.59892	-0.51748	-0.354601	5	7
NCU02126	-1.24308	-0.317997	1.18526	1.6478	-0.664903	-0.780539	-0.202362	0.375815	2	7
NCU02173	-0.621367	-0.238987	0.143392	-1.38613	-1.00375	1.29053	0.525772	1.29053	6	7
NCU02190	1.30933	0.471358	1.09984	0.0523731	0.261866	-0.576105	-1.20458	-1.41408	5	7
NCU02198	-0.665826	-0.733252	-0.699539	-0.682683	-0.396125	0.210705	1.00295	1.96377	6	7
NCU02230	-0.591608	0	0	0.591608	-1.77482	-0.591608	1.18322	1.18322	6	7
NCU02265	-0.314404	-0.740057	-0.430491	1.92995	0.149946	1.03995	-0.778753	-0.856145	2	7
NCU02269	0.214599	-0.643796	1.07299	1.07299	-1.50219	1.07299	-0.643796	-0.643796	2	7
NCU02283	1.97153	0.146643	0.103193	-0.157505	0.0597433	0.276992	-0.983049	-1.41755	3	7
NCU02307	-0.0429342	-0.649738	2.09805	-0.0257605	0.75278	-0.483726	-0.741331	-0.907343	5	7
NCU02364	1.0763	1.91372	-0.212039	-0.963571	-0.0617329	-0.480443	-0.351609	-0.920626	7	7
NCU02425	-1.27666	-1.14402	-0.348181	1.64142	-0.480821	0.315021	0.845582	0.447661	2	7
NCU02542	1.33792	1.52247	0.403684	-0.957308	-0.495955	-0.346015	-0.29988	-1.16492	7	7
NCU02576	-1.22483	-0.193394	-0.0214882	-0.881015	-0.193394	2.04138	0.666133	-0.193394	1	7
NCU02603	0.0164768	0.280106	1.46644	1.46644	-0.774411	-0.774411	-0.906226	-0.774411	5	7
NCU02612	-0.585142	-1.36533	-0.585142	-0.585142	0.195047	0.195047	1.75543	0.975237	6	7
NCU02653	1.12078	-0.207552	1.75174	-0.107927	0.15774	-0.705678	-1.2038	-0.805303	5	7
NCU02679	1.87534	-0.410789	1.30381	-0.696556	-0.410789	-0.553672	-0.410789	-0.696556	5	7
NCU02724	0.246093	-1.59426	-0.139096	1.44446	1.01647	0.331691	-0.267493	-1.03787	2	7
NCU02752	0.301711	2.02578	0.474118	-0.215508	-0.387915	-0.215508	-0.560321	-1.42235	7	7
NCU02814	-0.136809	-0.547234	-0.273617	1.91532	0.547234	0.547234	-0.684043	-1.36809	2	7
NCU02922	0.829143	-0.284278	-0.829143	-0.820259	-0.820259	-0.589284	1.84484	0.669237	6	7
NCU03013	-0.918843	-0.918843	-0.424541	-1.13012	1.34936	1.32146	0.476363	0.245158	1	7
NCU03073	-0.234146	2.01366	0.889757	-0.983415	0.140488	-0.608781	-0.608781	-0.608781	7	7
NCU03110	1.43737	0.324567	0.695502	0.695502	-1.15917	-1.5301	-0.417301	-0.0463668	5	7
NCU03333	-0.599554	0.0447428	-0.277406	2.37137	-0.778525	-0.456377	-0.348994	0.0447428	2	7
NCU03356	0.323081	-0.538469	-0.251285	1.759	-1.40002	-0.825652	0.0358979	0.897448	2	7
NCU03417	-0.53513	1.24864	-0.713506	-1.07026	-0.713506	-0.356753	0.53513	1.60539	4	7
NCU03426	-0.165601	-0.430563	-0.960487	0.452643	1.11505	1.68913	-0.607204	-1.09297	1	7
NCU03643	-0.600271	1.38498	-0.117372	1.7874	-0.653927	-0.573444	-0.573444	-0.653927	2	7
NCU03699	0.0887856	0.471247	0.116104	-0.894686	1.29081	1.09958	-0.484906	-1.68693	3	7
NCU03721	2.36643	-0.591608	-0.591608	-0.591608	-0.591608	0	0	0	3	7
NCU03726	0.832544	0.696618	1.51217	-0.390786	0.424767	-0.934488	-1.20634	-0.934488	5	7
NCU03736	-0.230577	-0.280431	0.218113	2.38678	-0.529703	-0.429994	-0.479849	-0.654339	2	7
NCU03761	1.97579	1.046	-0.658595	-0.193705	-0.193705	-0.968523	-0.658595	-0.348668	7	7
NCU03804	0.0195316	1.92061	-0.0585949	-0.891945	0.514333	0.305996	-0.397143	-1.41279	7	7
NCU03860	0.804708	1.62204	0.308797	-1.51873	0.464917	-0.361602	-0.43507	-0.885064	7	7
NCU03864	1.64432	0.371297	1.21998	-0.477382	-0.0530425	-0.901722	-0.901722	-0.901722	5	7
NCU03878	-1.14184	0.0761229	0.685106	-1.75083	0.0761229	1.29409	0.685106	0.0761229	1	7
NCU03905	-0.484327	0.273279	-0.0730549	2.35129	-0.765724	-0.484327	-0.376097	-0.441035	2	7
NCU03972	-0.070938	1.63158	0.95057	-1.6032	0.269565	0.0425628	-0.468191	-0.751943	7	7
NCU04047	1.64765	0.449359	1.0485	-0.748931	-1.34808	-0.748931	-0.149786	-0.149786	5	7
NCU04295	1.34238	-0.470703	1.20291	0.784505	-0.191768	-1.30751	-1.02857	-0.331235	5	7
NCU04359	1.20761	-0.724569	0.241523	-1.69066	-0.724569	0.241523	1.20761	0.241523	4	7
NCU04421	-0.451505	-0.520437	-0.713447	-0.754806	-0.437718	-0.16199	0.968495	2.07141	6	7
NCU04453	0.816497	0	2.04124	-0.816497	0	-0.408248	-0.816497	-0.816497	5	7
NCU04561	0.159216	-0.00304234	-1.19564	-1.39035	-0.449252	0.410716	1.54652	0.921829	6	7
NCU04589	1.86211	0.868986	0.537944	-0.455183	-0.786226	-0.455183	-0.455183	-1.11727	7	7
NCU04595	0.761513	1.93307	0.29289	-0.644357	0.0585779	-0.410045	-1.11298	-0.878669	7	7
NCU04615	-0.655562	-0.655562	0.724569	2.1047	-0.931589	0.172516	-0.379536	-0.379536	2	7
NCU04619	1.17604	-1.51205	-0.840027	-0.840027	-0.168005	0.504016	0.504016	1.17604	6	7
NCU04729	1.73205	0.57735	0.288675	-0.866025	-0.288675	0.57735	-0.57735	-1.44338	3	7
NCU04737	-0.544461	-0.879514	-0.47745	2.20297	-0.611472	-0.343429	0.0586343	0.594719	2	7
NCU04755	-0.661438	1.1024	1.1024	-1.54335	0.220479	0.661438	0.220479	-1.1024	7	7
NCU04802	0.575952	2.05529	0.321544	-0.309766	-0.159005	-0.601864	-0.73378	-1.14837	7	7
NCU04851	-0.550339	-0.397201	-0.550339	-0.703477	-0.550339	-0.397201	1.17246	1.97644	6	7
NCU05061	2.11788	-0.272856	0.662649	-0.272856	0.142924	-0.79258	-0.896525	-0.688635	3	7
NCU05210	-0.295804	0.887412	1.47902	-1.47902	0.887412	-0.887412	-0.295804	-0.295804	7	7
NCU05294	-0.879895	-1.42137	-0.338421	0.203053	-0.338421	1.82747	0.203053	0.744526	1	7
NCU05385	-0.495209	-0.190465	-0.495209	-0.647581	-0.799953	-0.495209	1.18088	1.94274	6	7
NCU05521	-0.660293	-0.0840373	2.07692	-0.372165	-0.756335	-0.708314	-0.420186	0.92441	5	7
NCU05637	0.806368	-1.34395	-0.806368	-0.985561	0.268789	1.34395	0.985561	-0.268789	1	7
NCU05638	-0.786141	-0.505376	-0.729988	0.112306	-0.786141	-0.280765	1.01075	1.96535	6	7
NCU05730	-0.47742	-0.44669	2.31906	-0.398399	0.519126	-0.4862	-0.512541	-0.516931	5	7
NCU05751	0.490585	-0.581813	-0.559472	-0.589261	2.3077	-0.16477	-0.462658	-0.440316	3	7
NCU05790	-0.746542	-0.89585	-0.746542	-1.04516	0	1.34378	1.04516	1.04516	1	7
NCU05858	-0.78816	-0.837691	-0.78816	-0.842644	-0.154165	1.33671	0.598705	1.4754	1	7
NCU05961	1.89197	0.882919	-1.13518	-1.13518	-0.126131	-0.126131	-0.126131	-0.126131	3	7
NCU06073	-1.0466	-0.0805076	-0.402538	2.17371	0.563554	-0.0805076	-0.402538	-0.724569	2	7
NCU06101	0.684415	1.70857	0.487461	-0.0246192	0.251116	-0.792739	-1.10787	-1.20634	7	7
NCU06179	0.31038	0.278546	-1.24948	-0.962973	-1.12214	0.342213	1.39273	1.01072	6	7
NCU06186	0.780189	0.780189	1.17028	-0.780189	-1.56038	-0.390095	0.780189	-0.780189	7	7
NCU06213	0.0574862	0.977265	-1.16889	-1.16889	-0.862292	-0.0958103	1.13056	1.13056	4	7
NCU06410	1.01266	1.49452	-0.613618	-1.00513	0.530798	-0.131758	0.139287	-1.42675	7	7
NCU06534	-0.954714	0.643877	-0.244229	-0.777093	-0.954714	-0.42185	0.999119	1.7096	6	7
NCU06773	0.728771	-1.45754	0.801649	1.67617	-0.291509	-0.291509	-0.728771	-0.437263	2	7
NCU06907	-0.567061	-0.274384	0.0182923	1.48168	0.896322	0.749984	-0.713399	-1.59143	2	7
NCU06919	-0.484035	-0.484035	-0.484035	-0.484035	-0.668429	-0.484035	0.991119	2.09748	6	7
NCU06990	-0.583738	-1.32109	0.153615	0.645184	0.399399	1.87411	-0.337953	-0.829522	1	7
NCU07287	0.386551	-0.0902372	-1.19155	-1.68513	0.0205657	0.960712	1.23604	0.363047	1	7
NCU07312	-0.480482	-0.907578	-0.907578	-0.907578	-0.266935	0.800804	1.2279	1.44145	6	7
NCU07374	-1.28384	-0.998545	-0.427948	0.427948	-0.427948	0.427948	0.427948	1.85444	6	7
NCU07484	-0.84533	-1.08685	-0.603807	-0.84533	0.120761	1.5699	0.603807	1.08685	1	7
NCU07561	-0.205997	0.6929	-0.805262	2.04125	-1.25471	-0.0561811	-0.205997	-0.205997	2	7
NCU07975	0.409333	0.682221	-0.682221	-2.04666	-0.136444	0.136444	1.228	0.409333	4	7
NCU08049	-0.609418	-0.609418	-0.609418	-0.1451	-0.609418	-0.377259	0.783538	2.17649	6	7
NCU08158	0.0857493	-1.28624	0.771744	-0.600245	-1.28624	0.771744	0.0857493	1.45774	6	7
NCU08177	-0.237749	0.523048	-0.998545	-1.37894	-0.618147	0.332848	0.713247	1.66424	4	7
NCU08289	-0.701561	0.701561	0.233854	-1.16927	-1.16927	-0.233854	0.701561	1.63698	4	7
NCU08658	-1.02243	-1.02243	-0.840661	-0.477132	0.249926	1.70404	0.79522	0.613455	1	7
NCU09333	0.135015	0.0964396	1.17656	-1.9095	-0.36647	0.945108	0.636501	-0.713653	4	7
NCU09423	-0.557618	-0.563187	-0.563187	-0.501925	-0.563187	-0.46851	1.39718	1.82044	6	7
NCU09495	0.161996	0.784063	1.45797	-0.46007	0.991419	-0.667426	-1.0303	-1.23765	5	7
NCU09529	-0.495824	1.73199	0.971272	0.210555	-0.38715	0.101882	-0.658835	-1.47389	7	7
NCU09549	0.241523	1.20761	-0.724569	0.241523	-0.724569	0.241523	1.20761	-1.69066	7	7
NCU09758	-0.851077	-0.627844	-0.404611	-0.739461	-0.292994	-0.0697604	0.93479	2.05096	6	7
NCU09830	0.834058	0.208514	0.521286	0.938315	-1.87663	-1.14683	0.521286	0	2	7
NCU09903	0.27129	1.35645	-0.994729	0.45215	-1.71817	0.27129	0.813869	-0.45215	4	7
NCU09995	-0.30505	1.54363	1.0934	-0.707496	0.683606	-0.350991	-0.577023	-1.38008	7	7
NCU10501	0.195047	-1.36533	0.195047	-1.36533	0.195047	0.195047	0.195047	1.75543	6	7
NCU10895	-0.668379	-0.546855	-0.546855	-0.546855	-0.668379	-0.182285	1.276	1.88361	6	7
NCU00034	-0.364847	-0.98752	-0.870769	1.61992	-0.637267	-0.364847	0.218908	1.38642	2	8
NCU00196	-0.519806	-0.400993	-0.876244	-0.400993	-0.638618	-0.163367	0.905947	2.09407	6	8
NCU00326	0.96565	0.245294	-0.400543	-1.91577	0.89113	0.667571	0.419173	-0.8725	3	8
NCU00414	0.428707	1.47565	1.27709	-0.762646	-0.491884	0.0135381	-0.582138	-1.35832	7	8
NCU00478	-0.559469	0.0578761	-0.868141	-1.02248	-0.405132	-0.250796	1.60124	1.4469	6	8
NCU00545	-0.88896	-0.88896	-0.114421	1.78672	-0.818547	-0.184833	-0.114421	1.22342	2	8
NCU00575	-0.0784165	0.925315	-0.705749	-1.88513	-0.429723	0.27289	0.850035	1.05078	4	8
NCU00746	-0.585745	-0.585745	-0.585745	2.29792	-0.585745	-0.225287	-0.225287	0.495631	2	8
NCU00749	1.61358	0.707074	0.416992	0.453252	-0.0543903	-0.779594	-0.924635	-1.43228	5	8
NCU00782	0.289388	2.05132	-0.530117	-1.2267	-0.120365	0.514752	-0.202315	-0.775969	7	8
NCU01173	-0.0207155	-0.849335	-0.683611	-0.683611	-0.517887	-0.352163	1.30508	1.80225	6	8
NCU02113	0.294698	2.19842	-0.285243	-1.26862	-0.24742	-0.512176	0.0677648	-0.24742	7	8
NCU02223	-1.33498	-0.364085	-0.0866868	-1.19628	-0.0866868	0.468109	1.1616	1.439	6	8
NCU02299	0.626205	1.44746	1.11896	-0.605673	0.297704	-0.852049	-0.934174	-1.09842	7	8
NCU02413	-0.150937	-1.62677	0.922395	-0.285104	0.788228	1.45906	-0.687603	-0.41927	1	8
NCU02422	-0.106755	0.320264	0.177924	2.17068	-0.676112	-1.10313	-0.676112	-0.106755	2	8
NCU02498	-0.731078	0.808034	-0.577167	-0.88499	-0.88499	-0.423256	1.11586	1.57759	4	8
NCU02705	0.139443	0.976103	1.81276	-0.697217	-1.25499	-0.697217	-0.41833	0.139443	5	8
NCU02712	-0.0322545	-1.22567	0.790234	1.9514	-0.951507	-0.370926	-0.0161272	-0.145145	2	8
NCU02800	0.116473	-0.6406	0.815309	1.80533	-1.22296	-0.815309	-0.524127	0.465891	2	8
NCU02910	0.25	-0.75	-1.25	-1.25	0.25	1.25	0.25	1.25	1	8
NCU03076	-0.639594	-0.304069	-0.262129	-0.807357	-0.723476	-0.429891	1.4155	1.75102	6	8
NCU03200	0.493939	1.31717	0.823232	0.823232	-0.329293	-0.76835	-0.878114	-1.48182	5	8
NCU03859	0.539127	1.12318	1.25796	0.224636	-0.0449272	-0.404345	-1.25796	-1.43767	5	8
NCU03967	1.20602	1.12693	0.408318	0.762573	-0.343947	-0.882481	-1.00281	-1.2746	5	8
NCU04143	0.236433	-1.04976	0.463409	-0.595811	-1.3524	-0.217518	0.91736	1.59829	6	8
NCU04533	-0.734209	-0.737741	-0.712463	-0.737369	0.81348	2.02197	0.279307	-0.192973	1	8
NCU04601	-0.740903	-0.830438	-0.794624	-0.830438	-0.364856	1.33631	1.26468	0.960264	1	8
NCU04827	-0.661438	-1.32288	-0.661438	0.661438	-0.661438	0	1.32288	1.32288	6	8
NCU05225	-0.79104	0.650856	-0.310408	-0.310408	-1.11146	-0.550724	0.41054	2.01265	6	8
NCU05942	0.792637	2.00856	-0.0441262	-1.01163	-0.187945	-0.266391	-0.214094	-1.07701	7	8
NCU06249	-1.50063	-1.0389	-0.269345	-0.423256	1.57759	0.654123	0.500211	0.500211	1	8
NCU06407	-0.0572636	-1.15672	-0.515372	-1.0651	-0.515372	0.67571	1.13382	1.50031	6	8
NCU08225	-0.371468	-0.701662	-0.701662	-0.390891	0.755076	2.1147	0.114111	-0.818201	1	8
NCU08560	0.833635	-0.50857	0.0367009	1.96612	-0.592458	0.162533	-0.928009	-0.969953	2	8
NCU09068	-0.0210698	-1.20098	-0.526745	2.17019	-0.611025	0.400326	-0.189628	-0.0210698	2	8
NCU09189	-0.799584	-0.799584	-0.358434	-0.799584	-0.358434	0.0827156	1.18559	1.84732	6	8
NCU09615	0.0792042	-0.934609	-0.427703	-1.18806	0.205931	2.10683	0.205931	-0.0475225	1	8
NCU00035	-0.908403	-1.26004	0.380943	-1.26004	0.849796	0.146517	1.08422	0.96701	1	9
NCU00100	0.896322	1.33534	-0.128046	-1.59143	0.310969	0.603646	-0.274384	-1.15241	7	9
NCU00168	-1.05525	1.73018	-0.026783	-1.22666	-0.026783	-0.626723	0.273187	0.958832	4	9
NCU00173	0.382005	0.461382	1.92987	0.421694	-1.08648	-0.927726	-0.570527	-0.610215	5	9
NCU00227	0.405046	0.945108	-0.135015	-0.135015	-1.21514	-0.945108	-0.675077	1.7552	4	9
NCU00237	0.661064	-0.126587	-1.2518	-1.13928	1.56124	0.998628	-0.35163	-0.35163	3	9
NCU00298	1.8631	-0.0980581	1.07864	-0.49029	-0.49029	-0.0980581	-0.49029	-1.27475	5	9
NCU00307	0.504016	-0.840027	-0.840027	-0.840027	-0.840027	0.504016	1.84806	0.504016	6	9
NCU00320	-0.673441	-0.109033	-0.77606	-0.87868	-0.570821	-0.0577235	1.27633	1.78943	6	9
NCU00355	-0.814984	-0.893853	-0.420637	-0.394347	-0.788694	0.368057	1.70884	1.23562	6	9
NCU00389	0.963845	1.97588	-0.240961	-0.6265	-0.0481923	-0.43373	-0.43373	-1.15661	7	9
NCU00548	-0.800688	0.0678549	0.176423	-1.23496	1.37067	1.37067	0.0678549	-1.01782	1	9
NCU00580	-0.158618	1.63906	1.32182	-0.0528727	-0.475855	-1.21607	-0.898837	-0.158618	5	9
NCU00709	-0.771744	-1.45774	1.28624	1.28624	-0.771744	-0.0857493	-0.0857493	0.600245	2	9
NCU00710	0.235674	-0.630586	-0.42676	-0.477717	2.37584	-0.121022	-0.375804	-0.57963	3	9
NCU00728	1.68832	0.381234	-0.490157	-1.79724	0.381234	0.381234	-0.0544619	-0.490157	3	9
NCU00730	2.02883	-0.365855	0.831488	0.299336	-0.764969	-0.764969	-0.631931	-0.631931	5	9
NCU00792	-1.01926	1.32386	-0.550632	-1.67533	0.761513	0.574064	0.199165	0.386614	4	9
NCU01009	-0.504077	-0.528224	-0.552372	-0.504077	-0.528224	-0.455782	0.944767	2.12799	6	9
NCU01147	1.20097	1.82082	0.271186	-0.658595	-0.658595	-0.658595	-0.658595	-0.658595	7	9
NCU01178	-0.593301	1.01021	-1.04228	-0.144316	-0.785722	-0.914004	1.1385	1.33092	6	9
NCU01183	0.923157	1.81834	0.624763	-0.718011	-0.494215	-0.494215	-0.643412	-1.0164	7	9
NCU01213	-0.422323	0.0491073	0.363394	1.38483	-1.44376	-1.28661	0.441966	0.913397	2	9
NCU01242	-0.658355	-0.470253	-0.357393	-0.545494	-0.695975	-0.432633	1.22266	1.93744	6	9
NCU01320	0.753575	1.20922	0.368025	1.24427	-0.928825	-1.10407	-0.683475	-0.858725	5	9
NCU01366	-1.15767	1.36815	0.526212	-0.315727	-1.15767	-0.315727	-0.315727	1.36815	4	9
NCU01704	1.19812	0.395437	1.03286	-1.20992	0.938426	-0.501674	-1.04466	-0.808581	3	9
NCU02091	0.777817	0.212132	0.212132	-0.919239	-1.48492	-0.919239	0.777817	1.3435	4	9
NCU02119	-0.451213	-0.691861	-0.451213	-0.691861	-0.451213	-0.210566	0.752022	2.19591	6	9
NCU02328	-0.687918	-0.593033	0.593033	-0.54559	-0.877689	-0.687918	0.972574	1.82654	6	9
NCU02333	-0.494104	0.52405	0.823507	-0.973236	-1.03313	-0.973236	0.52405	1.6021	4	9
NCU02358	-0.121716	1.46059	-0.182574	-1.76488	-0.791155	-0.0608581	0.791155	0.669439	4	9
NCU02502	0.189993	-1.02596	-0.493982	2.01393	-0.873968	0.0379986	0.721974	-0.569979	2	9
NCU02544	-0.272121	1.28286	0.0388745	-1.8271	-0.272121	1.12736	0.505368	-0.583117	4	9
NCU02550	-0.476045	-0.158682	0	-1.7455	-0.634726	0.793408	1.42813	0.793408	4	9
NCU02688	-1.0816	-0.676789	0.0316257	-0.980396	-0.170779	-0.0189754	1.14485	1.75206	6	9
NCU02713	-0.584404	-0.639192	-0.511354	-0.420041	-0.712243	-0.292202	1.24186	1.91758	6	9
NCU02904	0.621511	0.293166	-0.0820864	2.07561	-0.551151	-0.83259	-0.926403	-0.598058	2	9
NCU02948	-0.964537	-1.09028	1.23032	-0.964537	0.00714472	-0.0614446	0.315796	1.52754	6	9
NCU03184	1.79296	1.25305	0.0652395	-0.618651	-0.276706	-0.942599	-0.798622	-0.474674	7	9
NCU03373	0.426401	-1.066	1.91881	0.639602	-1.066	-0.213201	-0.639602	0	5	9
NCU03406	0.101479	2.22271	0.494299	-0.500846	-0.762726	-0.71035	-0.18659	-0.657974	7	9
NCU03489	2.27032	-0.0483046	0.338132	-0.821178	-0.0483046	-0.434741	-0.434741	-0.821178	3	9
NCU03681	-0.311579	-1.32644	-0.649864	-0.970345	1.32644	1.34424	0.43621	0.151338	1	9
NCU03750	0.797724	1.39602	-0.398862	-1.59545	0.997155	-0.199431	-0.199431	-0.797724	7	9
NCU03938	-0.895702	-0.790967	-0.69496	-0.90443	0.780057	1.78377	0.692778	0.0294567	1	9
NCU04037	-0.468191	0.212814	-0.127688	-1.4897	-0.29794	-0.468191	0.723568	1.91533	6	9
NCU04076	-0.516738	-0.662298	-0.574962	-0.487626	-0.40029	-0.458514	1.0262	2.07423	6	9
NCU04089	0.191348	-1.55812	-0.574044	-1.12075	1.28476	0.847398	0.738056	0.191348	1	9
NCU04179	-0.0190968	1.5392	1.35587	0.347561	-0.599639	-0.782968	-0.874632	-0.966297	5	9
NCU04195	0.126131	1.63971	0.126131	0.630656	-0.882919	-1.38744	-0.882919	0.630656	7	9
NCU04452	0.692528	1.75795	0.763556	0.1243	-0.728042	-0.941127	-0.728042	-0.941127	7	9
NCU04622	0.196419	0.824958	1.61063	0.74639	-0.432121	-0.824958	-0.982093	-1.13923	5	9
NCU04650	0.298564	-1.42116	1.63613	0.489644	0.680725	-0.0835978	-1.13454	-0.465759	5	9
NCU04818	-0.408248	-0.408248	-0.204124	2.44949	-0.612372	-0.408248	-0.204124	-0.204124	2	9
NCU04939	-0.543433	-0.599893	-0.543433	-0.656354	-0.599893	-0.26113	1.43269	1.77145	6	9
NCU05119	1.54303	0.46291	1.23443	-0.617213	-0.617213	-0.771517	-1.23443	0	5	9
NCU05565	-1.39616	1.76847	0.837695	-0.279232	0.279232	-0.0930772	-0.0930772	-1.02385	7	9
NCU05584	-0.443928	-1.15421	-0.443928	-1.15421	0.266357	0.976642	1.68693	0.266357	1	9
NCU05643	-0.107299	-1.07299	-1.07299	-1.07299	0.107299	1.18029	1.18029	0.858395	1	9
NCU06210	0.545758	-0.288972	1.96904	0.630646	-0.311609	-0.668138	-0.798299	-1.07843	5	9
NCU06337	0.526212	-0.315727	1.36815	-1.9996	-0.315727	0.526212	0.526212	-0.315727	4	9
NCU06427	1.96476	-0.654921	-0.654921	-0.654921	-0.654921	-0.654921	0.916889	0.392953	3	9
NCU06699	0.841154	0.682819	1.03907	1.03907	-0.385941	-1.13803	-0.860946	-1.2172	5	9
NCU06948	0.190058	-0.502094	-1.42118	-1.30771	1.34743	0.746049	0.757395	0.190058	1	9
NCU07204	-0.353553	-1.29636	-0.353553	-0.353553	-0.353553	-0.353553	1.53206	1.53206	6	9
NCU07262	-1.61128	1.3286	0.650167	-0.932848	-0.706703	0.876312	0.197877	0.197877	4	9
NCU07378	-1.31741	-1.04006	-0.208013	1.6641	-0.346688	1.1094	0.138675	0	2	9
NCU07496	-0.195047	-0.195047	1.36533	-1.75543	-0.195047	1.36533	-0.195047	-0.195047	1	9
NCU07511	1.28759	-0.429198	0	-0.429198	1.71679	-0.429198	-0.429198	-1.28759	3	9
NCU07586	-0.532018	-0.532018	-0.559477	-0.586936	-0.504559	-0.4771	1.28027	1.91183	6	9
NCU07669	0.86876	1.82739	-0.808845	-1.0485	0.149786	0.149786	-0.0898717	-1.0485	7	9
NCU08062	1.36533	-0.195047	-0.195047	1.36533	-1.75543	-0.195047	-0.195047	-0.195047	2	9
NCU08294	1.82747	0.744526	0.203053	-0.879895	-0.338421	0.203053	-0.338421	-1.42137	7	9
NCU08706	-1.29636	0.117851	-0.353553	-0.824958	-0.353553	0.117851	0.589256	2.00347	6	9
NCU08859	-0.420906	-0.379842	-0.22243	2.46726	-0.39353	-0.304558	-0.46197	-0.284026	2	9
NCU09033	-0.608605	-0.608605	-0.511873	-0.318409	-0.608605	-0.415141	0.97135	2.09989	6	9
NCU09115	-1.00884	-0.155836	0.434702	0.434702	-0.943221	-1.07445	0.500317	1.81262	6	9
NCU09194	0.103616	1.62331	0.172693	0.967079	0	-0.48354	-0.794386	-1.58877	7	9
NCU09329	-0.761178	-0.10874	-0.978657	-1.41362	1.19614	0.761178	1.19614	0.10874	1	9
NCU09350	-1.03518	-1.01876	-0.511818	-1.00645	0.830454	1.44002	0.701153	0.600585	1	9
NCU16599	-0.214599	-1.93139	0.643796	-0.214599	-0.214599	1.50219	0.643796	-0.214599	1	9
NCU00038	0.0505076	-1.56574	-0.353553	-0.353553	-0.757614	0.454569	1.66675	0.85863	6	10
NCU01796	-0.640074	0.0336881	-0.101064	-0.909579	-0.640074	-0.640074	0.842203	2.05498	6	10
NCU03033	-1.16272	-0.765691	-0.311948	-1.30451	0.737332	1.16272	0.907485	0.737332	1	10
NCU06238	-0.63901	0.456435	-0.456435	-1.36931	-0.456435	-0.273861	1.00416	1.73445	6	10
NCU08003	-0.709589	1.43495	1.18265	-1.46648	-0.331142	-0.457291	-0.331142	0.678052	4	10
NCU08184	0.47543	-1.04595	0.728992	1.48968	0.728992	-1.29951	-0.792383	-0.285258	2	10
NCU08807	-0.0796162	1.07992	0.018373	0.622639	-0.798203	0.671634	0.508319	-2.02307	7	10
NCU09974	0.563962	-1.09033	-0.639157	1.91747	-0.488767	-0.789547	-0.187987	0.714352	2	10
NCU00041	0.848942	0.325066	-0.36464	1.97207	-0.357102	-0.975199	-0.617155	-0.831982	2	11
NCU00090	1.9087	-0.671875	-0.515045	0.35465	0.425937	0.525738	-1.01405	-1.01405	3	11
NCU00582	-0.644916	-0.248045	-0.57488	-0.458153	-0.738298	-0.388117	0.965915	2.08649	6	11
NCU03868	0.763707	0.616191	-0.649997	-0.8221	1.90696	-0.281204	-0.613117	-0.920444	3	11
NCU04306	-0.0599766	0.865377	0.111385	2.0135	-0.591198	-0.848241	-0.76256	-0.728288	2	11
NCU04310	0.898758	-1.20867	0.774791	1.51859	0.154958	-0.340908	-1.08471	-0.712808	2	11
NCU07816	0	-0.199148	0	2.38978	-0.398297	-0.697019	-0.497871	-0.597445	2	11
NCU08227	0.976112	-1.62685	0.796597	-0.190735	0.617082	0.976112	-0.460007	-1.08831	3	11
NCU00045	1.73925	0.474342	-0.158114	-1.42302	-0.790569	-0.790569	0.474342	0.474342	4	12
NCU00471	0.231455	2.0831	0.540062	-0.231455	-0.385758	-0.231455	-0.848668	-1.15728	7	12
NCU00810	-0.408665	-0.287579	0.317851	2.37631	-0.449027	-0.489389	-0.529751	-0.529751	2	12
NCU01924	0.177551	-2.07551	0.912246	0.961226	0.226531	-0.312245	-0.557144	0.667348	2	12
NCU03716	1.27772	1.27772	0.802289	-0.861718	-0.148572	-0.624003	-0.386287	-1.33715	7	12
NCU04198	-0.3669	1.8345	1.1007	-1.1007	0	0	-0.733799	-0.733799	7	12
NCU05267	0.427948	1.56914	0.427948	0.427948	-0.713247	0.427948	-1.28384	-1.28384	7	12
NCU08380	-0.312466	0.269367	0.334015	2.16571	-0.140071	-0.549509	-0.614157	-1.15289	2	12
NCU00095	-0.129857	0.909002	1.42843	-0.303001	0.216429	0.562716	-1.16872	-1.515	5	13
NCU00135	0.161795	0.742023	0.161795	1.99175	-0.552333	-0.686232	-0.909397	-0.909397	2	13
NCU02475	-0.597624	1.92326	0.0543295	1.14092	-0.597624	-0.467234	-0.684552	-0.771479	7	13
NCU02630	-0.219824	-0.539569	0.419664	2.33813	-0.539569	-0.539569	-0.539569	-0.379696	2	13
NCU02666	-0.886389	-0.174983	-0.725749	0.192194	-1.39126	0.674115	0.628217	1.68385	6	13
NCU02963	0.370176	2.0154	0.479857	-0.836323	-0.61696	-0.726641	0.260494	-0.946005	7	13
NCU03277	-0.430605	0.0391459	1.4484	1.4484	-1.21352	-0.743772	-0.743772	0.195729	2	13
NCU04600	0.868139	1.34167	0.268334	-0.72608	0.947061	-0.536668	-0.678727	-1.48373	7	13
NCU05890	0.6259	1.69887	0.6259	0.447072	-0.6259	-1.222	-0.923948	-0.6259	7	13
NCU06145	0.348138	0.554442	0.45129	-2.02436	0.657594	1.0702	-0.786533	-0.270774	3	13
NCU07544	-1.13672	-0.782415	-0.782415	1.46149	-0.664315	0.0442876	0.634789	1.22529	2	13
NCU08948	-0.202031	0.707107	0.202031	2.02031	-1.01015	-1.01015	-0.505076	-0.202031	2	13
NCU00097	-0.243552	-1.02292	-1.02292	-0.957971	-0.0487104	0.730656	1.05539	1.51002	6	14
NCU00914	-0.363011	0.0726022	0.217807	2.25067	-0.0726022	-0.363011	-0.65342	-1.08903	2	14
NCU02336	-1.08926	0.0864495	-0.743466	-1.3659	0.0864495	1.46964	0.708886	0.847205	1	14
NCU03713	-0.75716	-0.267683	0.405349	-0.573606	-1.0019	-0.390052	0.466533	2.11852	6	14
NCU04044	0.686626	1.03678	1.4307	0.0300912	-0.298176	-0.36383	-1.21733	-1.30486	5	14
NCU06390	-0.389306	-1.21982	-1.11601	-0.389306	-0.181676	0.648843	1.27173	1.37555	6	14
NCU07139	-1.05874	-0.758392	0.953621	-0.908568	-0.788427	0.142668	1.25397	1.16387	6	14
NCU08744	1.78687	0.896364	0.277697	-0.622182	-0.0972525	-0.209737	-0.556566	-1.47519	7	14
NCU09064	-0.566947	-0.755929	-0.566947	-0.755929	-0.566947	0.188982	1.13389	1.88982	6	14
NCU00107	1.19208	1.82261	0.167483	-0.699487	-0.30541	-0.620671	-0.620671	-0.935933	7	15
NCU00163	-0.564236	-0.195755	-0.103635	-0.932717	-0.656357	-0.472116	0.817567	2.10725	6	15
NCU00233	2.31503	-0.661438	0.330719	-0.661438	-0.661438	-0.330719	0	-0.330719	3	15
NCU00244	1.00112	1.43911	-0.563129	-1.56425	0.18771	0.250279	0.250279	-1.00112	7	15
NCU00263	-0.676287	-0.249559	-0.554365	-0.85917	0.421013	2.26509	0.00952517	-0.356241	1	15
NCU00275	-0.517887	-0.766473	-0.517887	0.393594	-0.849335	-0.517887	0.725042	2.05083	6	15
NCU00295	0.385011	1.88105	0.297008	-1.72705	-0.231006	-0.143004	-0.407011	-0.0550015	7	15
NCU00297	-0.713247	-1.28384	-0.713247	-0.713247	0.427948	0.998545	1.56914	0.427948	1	15
NCU00437	0.195047	1.75543	0.195047	0.195047	0.195047	0.195047	-1.36533	-1.36533	7	15
NCU00522	-0.400824	-0.400824	1.1296	2.00412	-0.473701	-0.546579	-0.692333	-0.619456	2	15
NCU00622	-1.228	-0.272888	0.272888	2.04666	-0.136444	0.545777	-0.409333	-0.818665	2	15
NCU00671	-1.09984	1.41408	1.41408	-0.261866	-1.09984	-0.680851	0.157119	0.157119	4	15
NCU00860	-0.497309	-0.449182	-0.529393	-0.545436	-0.609605	-0.481267	1.04274	2.06945	6	15
NCU01092	0.573916	-0.392679	2.24129	0.0181237	-0.610163	-0.585998	-0.585998	-0.658493	5	15
NCU01151	-0.846023	-0.433329	-0.515867	-1.34126	0.969831	1.71268	0.392059	0.0619041	1	15
NCU01312	-1.07515	-0.293224	-1.14218	-0.918767	0.220616	1.18127	1.24829	0.779137	1	15
NCU01613	0.466796	1.16699	-0.233398	-0.933593	0.816894	1.05029	-1.16699	-1.16699	7	15
NCU01767	-0.479881	0.980627	-0.605068	-0.855441	-0.771983	-0.771983	0.813712	1.69002	4	15
NCU01833	-1.14291	-1.27938	-0.597043	1.04056	-0.597043	0.767626	0.767626	1.04056	6	15
NCU01868	1.26555	1.17674	0.0222027	0.466256	-0.33304	-0.33304	-0.42185	-1.84282	7	15
NCU02127	-0.917402	-0.848811	0.591596	1.96341	-0.848811	-0.368675	-0.162903	0.591596	2	15
NCU02216	-0.459755	-0.599074	-0.404027	-0.57121	-0.459755	-0.543346	0.877713	2.15945	6	15
NCU02245	0.461344	-0.768906	0.461344	1.99916	-0.768906	-1.07647	-0.461344	0.153781	2	15
NCU02278	-1.01916	-1.32114	-0.213899	-0.71719	1.39663	1.19532	0.188734	0.490709	1	15
NCU02296	1.19598	1.35544	0.0159464	-0.0797318	-0.111625	0.0478391	-0.590015	-1.83383	7	15
NCU02387	-1.26513	0.793389	-0.235873	-0.750503	-0.750503	-0.407416	1.30802	1.30802	4	15
NCU02391	-0.232271	2.03237	0.812949	-0.871017	-0.812949	-0.638746	-0.52261	0.232271	7	15
NCU02400	-0.117575	2.26005	-0.561747	-1.0843	-0.0130639	0.248214	-0.195958	-0.535619	7	15
NCU02424	-0.307983	1.26318	0.263348	1.72738	-0.55794	-0.915022	-0.843606	-0.629357	2	15
NCU02515	-1.49057	0.058074	0.058074	-0.716246	-0.251654	-0.251654	0.67753	1.91644	6	15
NCU02524	0.213201	-0.639602	-1.066	-1.49241	0.639602	1.2792	1.066	0	1	15
NCU02725	0.713247	-0.427948	1.28384	-1.56914	-0.427948	-0.427948	-0.427948	1.28384	4	15
NCU02915	0.838585	-0.816223	-0.816223	-0.324253	2.09087	-0.0111811	-0.368978	-0.5926	3	15
NCU02936	-0.739126	-0.841074	1.09594	1.50374	-1.45276	-0.127435	0.280358	0.280358	2	15
NCU03077	-0.138866	1.80526	-0.902629	-1.59696	0	0.486031	0.347165	0	4	15
NCU03080	-0.665576	0.302535	-0.181521	-1.39166	-0.181521	-0.423548	0.544562	1.99673	6	15
NCU03092	-0.130257	-0.837363	-0.725715	-0.353553	-0.539634	-0.39077	0.874579	2.10271	6	15
NCU03164	-1.12468	-1.0031	-1.0031	-0.273572	0.212778	1.42865	0.942303	0.820716	1	15
NCU03242	-0.541212	-0.541212	-0.541212	-0.541212	-0.541212	-0.490274	1.29254	1.90379	6	15
NCU03435	0.217362	1.2607	0.565141	-1.86931	0.565141	0.565141	-0.478196	-0.825975	7	15
NCU03649	-0.640291	-0.315064	-0.477677	-0.477677	-0.640291	-0.558984	1.06715	2.04283	6	15
NCU03775	1.2963	1.49573	0.299147	0.0997155	-1.09687	-0.698009	-1.09687	-0.299147	7	15
NCU03810	0.824415	1.70379	0.384727	-0.641212	0.238164	-0.201524	-0.934337	-1.37403	7	15
NCU03892	0.489413	1.32841	-0.0699162	-2.02757	-0.349581	-0.349581	0.209748	0.769078	4	15
NCU03962	-0.941243	-0.313748	-0.522913	-0.941243	-0.104583	-0.104583	0.941243	1.98707	6	15
NCU04170	-1.37531	0.0723845	1.80961	-0.79623	-0.506692	-0.217154	0.0723845	0.940999	4	15
NCU04264	-0.595101	0.276596	1.01419	-1.19858	-0.0586719	1.75178	-0.192779	-0.997422	1	15
NCU04445	-0.682221	-0.682221	-0.682221	-0.682221	-0.682221	0.409333	1.50089	1.50089	6	15
NCU04566	1.432	1.51156	-0.159111	-0.318223	-0.238667	-0.159111	-0.636446	-1.432	7	15
NCU04583	0.447094	2.21283	0.265993	-0.277311	-0.639514	-0.684789	-0.639514	-0.684789	7	15
NCU04697	-0.0805076	-0.724569	-0.724569	-0.724569	-0.724569	-0.0805076	1.20761	1.85168	6	15
NCU04834	-0.952475	-1.39208	-0.366337	-0.219802	-0.219802	0.80594	0.659406	1.68515	6	15
NCU05046	0.559354	-0.033696	0.0818333	2.10745	-0.4419	-0.303264	-0.911719	-1.05806	2	15
NCU05137	-0.252111	-0.0122168	-0.101067	2.2268	0.289872	-0.243226	-0.909599	-0.998449	2	15
NCU05242	1.67774	0.364105	-0.778186	-1.40645	-0.663957	-0.20704	0.021418	0.992365	4	15
NCU05536	-0.747041	-1.7431	-0.747041	0.581032	0.249014	1.24507	0.249014	0.913051	1	15
NCU05591	2.06336	-0.482913	-0.482913	-1.18533	-0.131704	0.307308	0.570715	-0.658518	3	15
NCU05956	-0.0777415	-0.906984	1.37343	-0.0777415	1.6844	-0.388708	-0.803329	-0.803329	5	15
NCU05994	1.05883	1.28174	-0.668734	0.835917	-0.724462	0.222911	-0.50155	-1.50465	7	15
NCU06173	-0.536759	-1.37172	0.417479	-0.17892	1.01388	1.72956	-0.656038	-0.417479	1	15
NCU06242	-0.025964	0.729351	1.9945	0.0873333	-0.32809	-1.25335	-0.800162	-0.403621	5	15
NCU06245	0.659571	-1.72745	-0.471122	-0.84802	1.1621	1.03647	-0.219857	0.408306	1	15
NCU07062	-1.53871	1.06192	1.06192	0.0216719	0.715174	0.0216719	0.0216719	-1.36533	5	15
NCU07428	1.20916	-0.989316	-0.789454	-1.42901	0.569606	1.15587	0.449689	-0.176545	3	15
NCU07879	0.19319	0.708362	1.22354	1.22354	-0.321983	-0.579569	-1.09474	-1.35233	5	15
NCU07900	1.76777	0.353553	0.353553	0.353553	-1.06066	0.353553	-1.06066	-1.06066	5	15
NCU08063	0.232817	1.5632	0.498893	0.498893	-0.831488	0.498893	-1.09756	-1.36364	7	15
NCU08151	-0.156144	-0.156144	-0.364335	-1.82167	-0.156144	0.260239	0.676622	1.71758	6	15
NCU08161	0.553912	0.0615457	1.53864	0.0615457	-1.41555	-1.41555	0.0615457	0.553912	5	15
NCU08490	-0.829097	-0.491837	0.295102	-0.941517	-0.266997	-0.604257	0.857202	1.9814	6	15
NCU08652	1.1024	0.661438	-0.881917	-1.76383	-0.440959	0.881917	0.661438	-0.220479	4	15
NCU08791	-0.629463	-1.14075	0.624639	1.7051	-0.967106	-0.436524	-0.0892342	0.933341	2	15
NCU08989	0.151571	1.07145	0.193384	-2.23176	0.360635	-0.47562	0.569699	0.360635	4	15
NCU09212	-1.11505	0.0815892	0.516732	-1.87655	0.190375	0.625518	0.407946	1.16945	4	15
NCU09326	-0.303084	-0.179985	2.16635	0.439238	0.163199	-0.377689	-0.96334	-0.944689	5	15
NCU09406	-0.813485	1.45911	-1.0614	-1.12338	-0.193687	1.14921	0.67403	-0.0903872	4	15
NCU10006	-1.303	0.0236909	0.402745	-1.68205	1.16085	0.781799	0.592272	0.0236909	1	15
NCU00138	0	0	0	-1.12815	-1.12815	-0.564076	1.69223	1.12815	6	16
NCU00553	-0.201998	1.00999	-0.875324	-1.68331	-0.471328	0.875324	1.14465	0.201998	4	16
NCU00657	0.337919	2.00152	0.753819	-1.11773	-0.493881	-0.285931	-0.493881	-0.701832	7	16
NCU01154	1.61434	1.46086	-0.359047	-0.885284	-0.0740021	-0.205561	-0.556386	-0.994917	7	16
NCU01647	-0.894502	-0.379269	-0.95175	-1.20937	0.364957	0.679821	1.53854	0.851566	1	16
NCU01706	0.630656	-0.378394	-0.882919	-0.882919	-0.882919	-0.378394	1.13518	1.63971	6	16
NCU01823	-0.860456	-0.860456	0.391116	1.0169	-1.48624	-0.23467	1.0169	1.0169	6	16
NCU03266	-0.790203	-0.275652	-0.275652	-0.86371	-0.496174	-0.34916	1.04748	2.00307	6	16
NCU04438	-0.0887856	-0.79907	-0.443928	-0.443928	-0.443928	-0.0887856	-0.0887856	2.39721	6	16
NCU05024	-0.311192	-0.598445	-0.598445	-0.598445	-0.598445	-0.502694	1.41233	1.79534	6	16
NCU05758	-0.353553	-1.29636	-0.353553	-0.824958	0.117851	0.589256	2.00347	0.117851	1	16
NCU06538	-0.353553	-1.01907	-0.68631	2.3085	-0.0207973	-0.0207973	-0.0207973	-0.187175	2	16
NCU07007	1.07299	1.07299	0.214599	-1.50219	-1.50219	0.214599	0.214599	0.214599	4	16
NCU07268	-0.0980581	-0.49029	-0.0980581	-0.882523	-0.0980581	2.25534	0.294174	-0.882523	1	16
NCU07617	-0.654445	-1.14528	-0.654445	-0.818056	1.14528	1.63611	0.409028	0.0818056	1	16
NCU09175	-0.706679	0.36618	0.700973	2.06297	-0.379495	-0.447976	-0.77516	-0.820813	2	16
NCU09387	-1.21998	-1.21998	0.477382	1.32606	-0.371297	0.0530425	-0.371297	1.32606	2	16
NCU09443	-0.249014	-1.57709	-0.913051	0.415023	-0.249014	0.415023	0.415023	1.7431	6	16
NCU09576	0.392953	-0.654921	0.916889	-1.70279	0.392953	1.44083	-0.130984	-0.654921	1	16
NCU09915	-0.884764	-0.958	-0.77788	-0.902578	0.461186	1.51419	1.07082	0.477021	1	16
NCU10142	1.41653	1.41653	0.49145	-1.12744	-0.202362	-0.433633	-0.664903	-0.896174	7	16
NCU00157	-0.366824	0.599444	-0.4384	-1.15415	-0.724701	-0.653126	0.993109	1.74465	6	17
NCU00434	-0.0722462	2.12404	-0.0722462	-0.18784	0.158942	0.158942	-0.76581	-1.34378	7	17
NCU00600	0.834165	0.810667	0.317218	-0.0822416	0.411208	0.246725	-0.246725	-2.29102	7	17
NCU02671	-0.372645	-0.874574	-0.022815	2.24347	-0.813734	0.448695	-0.387855	-0.220545	2	17
NCU03593	-0.979069	-0.924789	-0.653391	1.9846	0.285647	0.779591	-0.17573	-0.316857	2	17
NCU03616	0.464828	1.91914	-0.510851	-1.35767	0.133466	0.391192	-0.14267	-0.897441	7	17
NCU03718	0.400725	0.858696	0.858696	-1.43116	-0.744204	-0.973189	-0.286232	1.31667	4	17
NCU03911	0.18194	1.91618	0.770343	-1.27358	-0.344525	-0.623242	0.120003	-0.747117	7	17
NCU04514	-0.887412	-0.887412	-0.295804	2.26783	-0.0986013	-0.0986013	-0.295804	0.295804	2	17
NCU06648	-0.504342	-0.302605	-0.504342	-1.10955	1.31129	1.71476	0.100868	-0.706078	1	17
NCU08012	0.614148	0.614148	0.444728	0.614148	0.444728	0.444728	-1.24947	-1.92716	5	17
NCU08726	-0.262629	-0.35813	-0.167127	-0.549133	-0.835637	-0.835637	0.97889	2.02941	6	17
NCU00158	-0.504016	2.18407	-0.504016	0.840027	-0.504016	-0.504016	-0.504016	-0.504016	7	18
NCU00272	0.302535	1.51267	0.544562	1.02862	-0.423548	-0.665576	-1.14963	-1.14963	5	18
NCU00421	-0.791425	-0.516147	-0.378508	-0.791425	-0.378508	-0.240868	1.13552	1.96136	6	18
NCU02211	-0.899306	-0.881928	-0.482236	1.32506	-0.360591	1.69	0.230257	-0.621259	2	18
NCU02234	0.221163	-0.663489	1.10581	1.84302	-0.516047	-0.810931	-0.958373	-0.221163	2	18
NCU02896	0	1.73984	0.869918	0.652438	-1.0874	-0.869918	-0.652438	-0.652438	5	18
NCU07361	-0.770859	0.411829	0.073918	-0.686381	-0.686381	-0.939815	0.580784	2.01691	6	18
NCU07471	1.07245	0.935178	1.41564	-0.506197	-0.43756	-0.918019	-1.2612	-0.300287	5	18
NCU00166	0.194156	-0.481169	2.28766	0.194156	-0.143506	-0.548701	-0.818831	-0.683766	5	19
NCU00652	0.254588	-1.27294	-0.254588	1.52753	1.01835	0.509175	-0.763763	-1.01835	2	19
NCU01643	1.38613	1.00375	-0.143392	1.00375	-1.29053	-0.525772	-0.908151	-0.525772	5	19
NCU01964	-0.411692	0.0588131	0.203584	2.33895	-0.266921	-0.556463	-0.701233	-0.665041	2	19
NCU01970	1.17143	1.36216	-0.0365575	-1.47766	0.323719	0.090599	-0.244246	-1.18944	7	19
NCU01997	1.19768	1.19768	0.239535	-1.67675	-0.95814	0.239535	0.239535	-0.47907	7	19
NCU02019	0.0771517	-1.15728	1.00297	1.31158	-1.15728	-0.540062	-0.540062	1.00297	2	19
NCU02117	0.934825	1.36837	1.25998	-0.799344	-0.907729	-0.799344	-0.474187	-0.582572	7	19
NCU02150	0.0711182	-1.20901	-1.35125	0.782301	-0.640064	0.0711182	0.924537	1.35125	6	19
NCU03305	-0.800802	1.73361	0.0440001	-0.871203	-0.871203	-0.765602	0.572002	0.959203	4	19
NCU04117	-0.784299	1.0373	-0.784299	-1.3915	-0.581899	0.430099	0.834899	1.2397	4	19
NCU05319	-1.04527	-0.982868	0.265218	-1.35729	0.57724	1.26369	1.01407	0.265218	1	19
NCU05786	0.656352	1.70651	-0.578299	-1.33044	0.00354785	0.188036	0.486055	-1.13176	7	19
NCU05830	-0.79793	-0.79793	-0.9367	-0.104078	-0.381619	1.97748	0.867315	0.173463	1	19
NCU06042	-0.354944	-0.411735	-0.20891	2.46838	-0.427961	-0.403622	-0.37117	-0.29004	2	19
NCU06095	-0.929991	-1.08105	-0.514563	1.78917	-0.552329	-0.136902	0.42959	0.996081	2	19
NCU06153	1.32542	1.80049	-0.0997631	-0.745848	-0.669838	-0.289788	-0.53682	-0.783853	7	19
NCU06689	-0.381489	-0.494523	-0.607557	-0.607557	-0.607557	-0.494523	1.31402	1.87919	6	19
NCU06946	0.75	-1.25	-0.25	-1.25	-0.75	0.75	0.75	1.25	6	19
NCU07298	-0.0140146	0.210219	2.34044	-0.350365	-0.574598	-0.798831	-0.574598	-0.238248	5	19
NCU07454	-0.379084	-0.22745	2.40086	-0.0758167	-0.68235	-0.480173	-0.581262	0.0252722	5	19
NCU08128	2.3066	-0.100287	-0.100287	-0.902583	-0.902583	-0.100287	-0.100287	-0.100287	3	19
NCU08167	-0.276179	-0.224395	-0.103567	2.45109	-0.448791	-0.448791	-0.500574	-0.448791	2	19
NCU09534	-1.00541	1.07352	-0.403241	-1.36385	0.385319	0.614718	1.36027	-0.661315	4	19
NCU09784	0.9795	-0.371534	-0.911948	0.168879	-1.18215	-0.911948	1.51991	0.709293	6	19
NCU00171	0.144866	1.63492	-0.351819	-2.00744	0.227647	0.310428	0.0620856	-0.0206952	4	20
NCU00203	1.47153	1.13518	0.798831	-0.210219	-0.546569	-0.546569	-1.21927	-0.882919	7	20
NCU00277	0.734417	-1.16085	0.355363	1.49252	-0.781799	-0.971326	-0.592272	0.923944	2	20
NCU00329	-0.929928	-1.50219	-0.0715329	-0.357665	-0.357665	0.786862	1.35913	1.07299	6	20
NCU00352	-0.89628	-0.0218605	-0.89628	-1.42093	0.502791	1.55209	0.677675	0.502791	1	20
NCU00467	-0.0163156	2.20261	-0.407891	-1.06052	-0.603679	-0.603679	0.309997	0.179472	4	20
NCU00566	1.08424	1.68651	0.0391182	-1.22447	0.0509275	-0.362397	-0.120307	-1.15362	7	20
NCU01498	-0.462699	0.141107	0.193611	2.30693	-0.31831	-0.31831	-0.685844	-0.856484	2	20
NCU02094	-0.427009	-0.295622	-0.821171	-0.689784	-0.689784	-0.164234	1.14964	1.93796	6	20
NCU02114	-1.1663	-0.569586	0.330902	2.05593	-0.710626	-0.287505	-0.233259	0.580435	2	20
NCU03115	-0.351186	-0.351186	-0.135072	0.081043	-0.999531	-0.783416	0.297158	2.24219	6	20
NCU03314	-0.243477	1.95168	0.714974	0.0657003	-0.954586	-1.29468	-0.119806	-0.119806	7	20
NCU04534	0.912931	1.48952	0.240245	-1.48952	0.048049	0.336343	-0.336343	-1.20123	7	20
NCU05232	-0.784371	-0.133195	-0.784371	-1.37635	0.162794	1.76113	0.754772	0.399585	1	20
NCU06411	-0.798831	-0.462481	0.546569	1.89197	-0.798831	-0.798831	-0.462481	0.882919	2	20
NCU06605	-0.632499	1.3915	0.379499	-0.834899	-0.834899	-1.2397	0.784299	0.986698	4	20
NCU07296	-0.0395727	1.7412	0.59359	-0.910171	0.514445	0.197863	-0.672735	-1.42462	7	20
NCU08301	0.0285299	1.39796	0.256769	1.16972	0.256769	-0.656187	-0.998545	-1.45502	5	20
NCU09673	0.935414	1.14328	-0.103935	-0.935414	-1.55902	-0.311805	1.14328	-0.311805	4	20
NCU00178	0.742244	1.09154	0.742244	1.09154	-1.00421	-1.17886	-0.829567	-0.654921	5	21
NCU00223	0.174371	-1.2206	-1.68559	0.639362	-0.0581238	1.33685	0.639362	0.174371	1	21
NCU00288	-0.467707	-0.467707	-0.467707	-0.467707	-0.467707	-0.467707	0.467707	2.33854	6	21
NCU00481	-0.777884	0.08472	-1.20919	-0.284967	-1.08596	0.885709	1.07055	1.31701	6	21
NCU00496	-0.273092	-0.40823	-0.0478615	2.4522	-0.430753	-0.453276	-0.430753	-0.40823	2	21
NCU00734	0.918785	1.80973	-0.937346	0.176332	0.250578	-0.56612	-0.491875	-1.16008	7	21
NCU00754	2.18407	-1.17604	-0.504016	0.168005	-0.504016	0.168005	0.168005	-0.504016	3	21
NCU00923	0.0615457	0.307729	0.800095	1.78483	-0.923186	-1.16937	-0.923186	0.0615457	2	21
NCU01181	-0.33298	1.29336	1.09708	1.06904	-0.220818	-0.921827	-1.03399	-0.949868	5	21
NCU01229	-0.0298351	2.35697	-0.268516	-0.984558	-0.268516	-0.0298351	-0.507196	-0.268516	7	21
NCU01345	-0.532593	-1.68414	-0.071972	1.42505	-0.647748	0.503804	-0.071972	1.07958	2	21
NCU02344	-0.0965551	-0.530206	-0.340484	-0.462448	2.43759	-0.0830035	-0.421793	-0.503103	3	21
NCU02456	0.266357	0.266357	1.68693	0.976642	-1.15421	-0.443928	-0.443928	-1.15421	5	21
NCU02663	0.43082	0.43082	-1.53864	-0.553912	-1.04628	-0.0615457	1.41555	0.923186	6	21
NCU02764	-1.04245	-1.28379	-1.04245	0.646921	-0.10391	0.700552	1.07597	1.04915	6	21
NCU03032	-0.0473059	-1.18265	1.84493	-1.18265	-0.425753	0.709589	-0.0473059	0.331142	1	21
NCU03068	0.390924	1.99185	0.837695	-0.539848	-0.726002	-0.688771	-0.428155	-0.837695	7	21
NCU03125	0.29442	1.69912	0.762655	-1.08191	0.0106417	0.336987	-0.76975	-1.25217	7	21
NCU03169	0.815565	-0.151031	0.332267	1.54051	0.332267	-0.151031	-1.35927	-1.35927	5	21
NCU03281	1.0191	1.7947	0.117242	-1.09125	-0.496022	-0.964988	0.18939	-0.568171	7	21
NCU03340	0.914778	0.921198	1.47969	0.00962924	-0.337024	-1.06243	-0.844164	-1.08169	5	21
NCU03600	-0.766909	0.261663	-0.928129	-1.30587	-0.482329	0.947803	0.962691	1.31108	6	21
NCU03968	-0.701356	-1.64967	-1.01746	0.405009	0.325983	0.563061	0.958191	1.11624	1	21
NCU04003	0.495768	2.09701	0.347961	-0.243265	-0.243265	-0.809857	-0.588147	-1.0562	7	21
NCU04185	0.209802	2.10592	-0.169422	-0.808483	0.525821	-0.162399	-0.63994	-1.0613	7	21
NCU04401	-0.117851	-0.798769	1.87252	0.0392837	1.13923	-0.589256	-0.74639	-0.798769	5	21
NCU04669	-0.617794	-1.33668	-0.25835	-0.752585	-0.438072	1.40408	1.13449	0.864911	1	21
NCU04731	-0.492692	-0.221899	-0.171753	2.45594	-0.442545	-0.241958	-0.462604	-0.422486	2	21
NCU04859	-0.779537	-0.92802	0.111362	0.111362	-0.779537	-0.48257	0.705295	2.04164	6	21
NCU06052	-0.254818	-0.358825	-0.0884061	2.36616	0.0780054	-0.275619	-0.587641	-0.878861	2	21
NCU06704	0.647235	2.13613	-0.309547	-0.667701	-0.432343	-1.11795	-0.0690725	-0.186752	7	21
NCU06953	-0.740876	-0.740876	-0.458638	-0.740876	-0.740876	0.670317	1.79927	0.952555	6	21
NCU07018	-1.08185	-1.52342	-0.463651	0.0662358	-0.110393	0.94938	0.94938	1.21432	1	21
NCU07535	-1.19659	-1.19659	0.398862	0.398862	0.797724	1.59545	0	-0.797724	1	21
NCU07559	-0.569618	-0.569618	-0.569618	-0.507194	-0.569618	-0.382346	1.20946	1.95855	6	21
NCU07709	-0.699073	-0.72533	-0.699073	-0.72533	-0.436511	0.272409	1.21763	1.79527	6	21
NCU07728	-0.71823	0.0882037	-0.315013	2.4067	-0.516622	-0.415817	-0.315013	-0.214209	2	21
NCU08055	1.81004	0.140359	-0.689219	-1.56187	-0.0559382	-0.0266744	0.788436	-0.40513	3	21
NCU08346	-1.43459	-0.91292	-0.391252	1.69542	0.130417	-0.217362	0.130417	0.999865	2	21
NCU08537	0.59693	1.69895	-0.137753	-1.23978	0.59693	0.229588	-0.505095	-1.23978	7	21
NCU09434	-0.624431	-0.628444	-0.520109	-0.620419	-0.504059	-0.247265	1.18517	1.95956	6	21
NCU00187	-0.259437	-0.605354	-0.432395	-0.605354	-0.778312	-0.432395	1.12423	1.98902	6	22
NCU00243	0.0431325	2.32299	0.0431325	-0.942752	-0.0924267	-0.400516	-0.301927	-0.671634	7	22
NCU00333	1.228	0.136444	0.136444	0.682221	-1.50089	-1.50089	0.136444	0.682221	2	22
NCU00376	0.698064	1.82625	-0.43012	-1.67112	-0.204483	-0.373711	0.133972	0.0211535	4	22
NCU00495	-0.153321	-0.971036	1.07325	0.664393	-1.37989	-0.153321	-0.562179	1.48211	2	22
NCU01459	-0.179138	-0.943461	0.298564	1.63613	-1.70778	0.489644	0.394104	0.0119425	2	22
NCU01940	-0.974202	-0.870287	-0.532564	0.376691	-0.6105	-0.220819	0.948223	1.88346	6	22
NCU02182	-0.671486	-0.588842	-0.547519	0.278925	-0.836775	-0.588842	1.02272	1.93181	6	22
NCU02343	0.840669	-0.918269	-0.349201	-0.349201	2.08227	0.0129334	-0.659602	-0.659602	3	22
NCU02352	1.94454	0.353553	0.53033	0.353553	-0.707107	-1.06066	-0.53033	-0.883883	5	22
NCU02614	1.18949	1.94075	-0.313024	-0.688654	-0.751259	-0.438234	-0.313024	-0.626049	7	22
NCU03045	-0.894162	-1.32336	-0.965694	1.25183	-0.178832	0.250365	0.679563	1.18029	6	22
NCU03244	0.133305	-0.506557	-0.506557	-0.933132	-0.719845	-0.506557	1.19974	1.8396	6	22
NCU03246	-0.524381	-0.932233	0.0582646	0.524381	-0.990498	-0.699175	0.64091	1.92273	6	22
NCU03650	-1.01763	-0.293983	-0.11307	0.61058	-1.19855	-0.655808	1.15332	1.51514	6	22
NCU03667	-0.294174	1.27475	1.27475	-1.07864	-1.47087	-0.294174	0.49029	0.0980581	4	22
NCU03826	1.07125	0.04548	1.53153	-0.800558	0.14192	0.150687	-0.555076	-1.58523	5	22
NCU04022	-1.01314	-0.575027	-0.794084	0.520262	-0.355969	-0.575027	0.958378	1.83461	6	22
NCU04395	0.52885	-0.574837	0.160954	-1.67853	-0.942733	1.44859	0.52885	0.52885	1	22
NCU05383	-0.643796	-0.643796	1.93139	0.214599	1.07299	-0.643796	-0.643796	-0.643796	5	22
NCU05829	-0.884426	-0.286504	-0.386158	2.00553	0.909339	0.11211	-0.585465	-0.884426	2	22
NCU06330	0.660119	0.448881	1.0826	-0.607309	-1.24102	-1.45226	0.0264048	1.0826	4	22
NCU06503	-0.892739	-1.14188	-0.60208	1.43253	-0.0622841	1.5571	-0.0622841	-0.228375	2	22
NCU06729	0.309886	1.07926	-1.05789	-0.0320572	-0.203029	-1.65629	0.224401	1.33572	4	22
NCU07459	-0.421944	0.940122	-0.540385	-1.60635	-0.441684	-0.283764	1.0783	1.2757	4	22
NCU07531	-0.173702	-0.752709	-0.405305	-0.636908	-0.984312	-0.0579007	1.10011	1.91072	6	22
NCU07649	0.252029	-1.04412	0.108012	1.11613	-1.04412	-1.04412	0.108012	1.54818	2	22
NCU08343	-0.497842	-0.768099	-0.241809	2.34697	0.0284481	0.184913	-0.469394	-0.583186	2	22
NCU08468	-1.40312	0	1.40312	-0.935414	0.935414	0.467707	-0.935414	0.467707	1	22
NCU08936	0.257788	0.518123	-0.18082	2.16503	-0.810717	-0.677154	-0.536234	-0.736013	2	22
NCU09364	-0.0302769	-0.950695	-0.151385	-0.829587	-0.538929	-0.442043	0.938584	2.00433	6	22
NCU09556	-0.802641	-0.91799	-0.456592	-1.22559	0.158606	1.4659	1.04295	0.735354	1	22
NCU00188	-0.791276	1.34517	-0.553893	0.395638	-0.0791276	1.34517	-0.158255	-1.50342	7	23
NCU00340	-0.447375	-0.60412	1.66868	1.09395	0.205727	0.231851	-0.917609	-1.2311	5	23
NCU01335	-0.581114	1.58838	0.348668	-1.5109	-0.581114	0.968523	0.348668	-0.581114	4	23
NCU02090	-0.775336	-0.218875	-0.678883	-0.697432	-0.690012	1.9031	1.1426	0.014839	1	23
NCU02695	0.447207	1.55578	1.25344	-0.913311	-0.00629869	-0.762142	-1.06448	-0.510194	7	23
NCU03320	0.381881	-1.14564	1.90941	0.381881	-0.381881	0.381881	-1.14564	-0.381881	5	23
NCU05157	0.300747	-1.66778	0.956921	-0.209611	-1.15742	0.00911353	0.519471	1.24855	6	23
NCU07622	0.533002	-0.533002	0.1066	-0.533002	-1.1726	-0.959403	0.746203	1.81221	6	23
NCU08648	-0.812063	0.897544	0.0427402	-1.15398	-0.128221	1.75235	0.384662	-0.983024	1	23
NCU09208	-0.324667	-0.401059	-0.477451	-0.553843	-0.859412	-0.401059	0.897608	2.11988	6	23
NCU09740	-0.415023	-0.415023	0.913051	0.249014	-1.7431	-0.415023	0.249014	1.57709	6	23
NCU00202	-0.700154	1.25376	0.211674	-1.35146	-0.656734	-0.526472	0.255095	1.51429	4	24
NCU00440	-0.148839	1.67692	0.248066	-0.863268	0.64497	0.486208	-0.466363	-1.5777	7	24
NCU00441	-1.07072	-0.548416	-0.026115	-0.443956	-0.652876	-0.130575	0.809566	2.06309	6	24
NCU01386	-0.590555	-1.35965	0.0686692	-0.0412015	1.60686	1.16738	0.0686692	-0.920167	1	24
NCU03854	0.330719	1.65359	0.330719	-0.992157	-0.992157	-0.992157	-0.330719	0.992157	4	24
NCU03937	-0.0420437	0.798831	1.63971	-0.546569	0.294306	0.294306	-0.882919	-1.55562	5	24
NCU04035	0.171585	1.68153	0.583389	-1.88744	-0.102951	0.171585	-0.240219	-0.377487	7	24
NCU04866	-0.506473	-0.472708	-0.540238	-0.574002	-0.574002	-0.472708	1.11424	2.02589	6	24
NCU06493	-1.77559	-0.170537	-0.411295	-0.5718	0.230726	0.150474	1.27401	1.27401	6	24
NCU07530	-0.29289	1.11298	0.331942	0.956773	-1.54255	-1.07393	-0.449097	0.956773	2	24
NCU08319	-1.70998	-1.34025	0.138647	0.878097	0.631613	1.00134	0.138647	0.261888	1	24
NCU09611	-0.766607	-0.766607	1.07325	1.07325	-0.971036	-0.971036	0.0511071	1.27768	2	24
NCU10155	0.111013	1.88723	0.999119	-0.777093	-0.777093	0.111013	-0.777093	-0.777093	7	24
NCU00220	-0.268516	-0.507196	0.208846	-0.0298351	-1.46192	-0.0298351	-0.0298351	2.11829	6	25
NCU02794	0.528356	-0.14794	1.37373	-1.16238	0.190208	1.20465	-0.99331	-0.99331	5	25
NCU04540	-1.28819	-0.0576801	1.32664	1.48046	0.0961335	0.0961335	-0.826748	-0.826748	2	25
NCU05196	0.0616794	-0.308397	2.15878	0.678473	-0.555115	-0.555115	-0.925191	-0.555115	5	25
NCU05655	-0.659382	-0.659382	-0.659382	-0.659382	-0.530722	0.112577	1.14186	1.91382	6	25
NCU06366	1.01478	1.47946	0.987446	-1.11728	-0.789273	-0.351927	-0.433929	-0.789273	7	25
NCU07399	0.982139	1.88181	0.142448	-1.11709	-0.157442	-0.457332	-0.337376	-0.937155	7	25
NCU07624	-0.153747	-0.153747	2.41802	-0.041931	-0.377379	-0.60101	-0.60101	-0.489194	5	25
NCU08992	1.19236	1.3794	0.568905	-1.11443	0.381868	-0.802702	-0.927394	-0.678011	7	25
NCU09071	-0.502381	-0.336304	-0.568811	-0.900964	-0.469165	-0.336304	1.15838	1.95555	6	25
NCU09815	0.501435	0.100287	0.100287	-1.90545	-0.300861	-0.702009	0.902583	1.30373	4	25
NCU00224	0.661438	-0.661438	-0.661438	-0.661438	-0.661438	0.661438	-0.661438	1.98431	6	26
NCU00231	0.540062	-1.62019	0.540062	0.540062	0.540062	-1.62019	0.540062	0.540062	2	26
NCU00245	0	0	1.12815	1.69223	0	-0.564076	-1.12815	-1.12815	5	26
NCU00250	-0.403727	-0.994254	-1.01836	-0.801429	-0.210902	0.789378	1.22323	1.41606	6	26
NCU00720	0.918092	0.706225	0.706225	-1.94212	0.28249	0.56498	-0.28249	-0.953403	7	26
NCU02815	-0.804968	-0.060489	-0.544401	0.572319	1.35402	1.39125	-0.693296	-1.21443	1	26
NCU03124	0.268678	1.59627	0.268678	-1.84914	0.395115	-0.837645	0.173851	-0.0158046	4	26
NCU03312	-0.0326065	0.749949	-0.0326065	1.27165	-2.11942	-0.0326065	0.489097	-0.293458	2	26
NCU03366	-0.238443	-1.37389	1.26034	-0.510949	-1.05596	0.306569	0.215734	1.39659	6	26
NCU03378	0.104924	-0.56659	-0.230833	-1.32204	-0.902347	0.104924	1.61583	1.19613	6	26
NCU07435	1.0267	1.79673	0.0641689	-1.47588	-0.320844	-0.320844	-0.513351	-0.256676	7	26
NCU08092	0.556661	0.306652	0.884798	1.15043	0.556661	-0.896518	-1.05277	-1.50592	5	26
NCU08795	1.04874	-0.90891	0.489413	-1.18857	-0.0699162	-0.90891	1.60807	-0.0699162	3	26
NCU08809	-0.559237	-0.517031	-0.517031	-0.517031	-0.601444	-0.432618	1.12903	2.01537	6	26
NCU09106	-0.995825	-0.29289	-0.0585779	-0.29289	-0.761513	-0.527201	0.878669	2.05023	6	26
NCU00274	-1.29719	-0.778312	0.778312	1.81606	-0.778312	-0.259437	0.259437	0.259437	2	27
NCU00453	0.560548	1.96192	-0.373699	-1.58822	-0.0934247	-0.280274	0.0934247	-0.280274	7	27
NCU00649	0.463861	2.09055	0.413026	-0.959492	-0.756156	-0.196982	-0.247816	-0.80699	7	27
NCU00772	-0.897448	1.40002	-0.897448	-1.18463	-0.0358979	-0.323081	1.11284	0.825652	4	27
NCU01243	0.393141	-1.13449	0.977237	1.78599	-0.77505	-0.370676	-0.819981	-0.0561631	2	27
NCU04362	-0.62361	0	-1.87083	-0.62361	0.62361	0.62361	0.62361	1.24722	1	27
NCU04673	-0.840096	0.720082	-0.240027	-1.44016	-0.480055	-0.240027	0.96011	1.56018	4	27
NCU05064	-0.582663	-0.428994	-0.428994	0.646692	-1.19734	-0.275324	0.185684	2.08094	6	27
NCU05246	-1.29336	-0.702108	-0.603567	-0.603567	0.0862238	1.76143	0.874556	0.48039	1	27
NCU05685	-0.156909	-0.673784	0.249208	1.28296	0.470726	1.24604	-0.969141	-1.4491	2	27
NCU06066	1.54911	-0.530232	1.38276	0.467852	-0.613405	-1.02927	-0.613405	-0.613405	5	27
NCU06306	-0.479857	1.05569	1.82346	-0.479857	-0.479857	-1.24763	-0.479857	0.287914	5	27
NCU06487	0.257916	-1.17054	-0.694388	-0.059519	-0.694388	-0.535671	1.21022	1.68637	6	27
NCU07587	-0.604192	-0.503493	-0.483354	-0.563913	-0.523633	-0.443074	1.06741	2.05425	6	27
NCU00289	0.808424	1.1024	-0.661438	1.1024	-0.220479	-0.220479	-0.0734931	-1.83733	7	28
NCU00700	0.682051	-0.497713	-0.571449	-0.276507	-0.276507	-1.3088	0.23964	2.00929	6	28
NCU01979	-1.0247	-0.68313	0	2.04939	-1.0247	0	0.341565	0.341565	2	28
NCU03686	-1.05545	-1.20659	-0.602034	1.26201	-0.511351	0.234264	0.496238	1.38292	6	28
NCU03944	1.75743	-0.436818	1.18855	0.0507927	-1.2495	-0.518086	-0.680623	-0.111744	5	28
NCU05278	1.06748	1.67746	-0.730378	0.425385	-1.01932	-0.826691	-0.762482	0.168549	7	28
NCU05598	1.01719	-0.720361	-0.575565	-0.459728	2.03077	-0.0542986	-0.546606	-0.691402	3	28
NCU05814	-0.927456	-0.989116	-0.228653	-1.35907	0.572916	1.18951	0.901765	0.840106	1	28
NCU06266	-0.288049	-0.6519	-1.13704	0.197086	-0.530616	-0.409333	0.803505	2.01634	6	28
NCU06362	-0.696901	-0.378318	0.896015	-1.01548	-0.537609	-0.696901	0.577432	1.85176	6	28
NCU07257	-0.607557	0.0382379	-0.0782966	2.38835	-0.160842	-0.355066	-0.520157	-0.70467	2	28
NCU07293	-0.813057	-0.671655	-0.459554	1.49178	-0.742356	-0.784776	0.586815	1.3928	2	28
NCU07735	-0.831642	-0.814213	-0.595097	0.400881	-0.674776	-0.291324	0.831642	1.97453	6	28
NCU07788	0.50693	-0.50693	-0.138254	-1.98164	1.52079	-0.0460846	0.230423	0.414761	3	28
NCU09034	-0.725373	-0.82718	1.61618	1.51438	-0.470856	-0.725373	-0.369049	-0.0127258	2	28
NCU00377	-0.384193	-0.318798	-0.711165	-0.907349	-0.514982	-0.188009	0.989092	2.0354	6	29
NCU00680	-0.447165	0.0376733	1.23011	1.85909	-0.774759	-0.630618	-0.735447	-0.538891	2	29
NCU01238	-0.702778	-0.372059	-0.372059	2.35637	-0.702778	-0.372059	-0.0413399	0.206699	2	29
NCU01269	-1.09155	-0.545777	-0.545777	-0.545777	-0.545777	0.545777	0.818665	1.91022	6	29
NCU01765	0.730509	1.74781	0.752154	-0.719687	-0.113635	-0.286793	-1.00107	-1.10929	7	29
NCU02681	-0.132833	0.863414	-0.221388	-0.619887	-0.885553	-1.30619	0.575609	1.72683	4	29
NCU03187	-0.32953	0.389444	-0.0898717	-2.24679	0.389444	0.149786	0.86876	0.86876	4	29
NCU06252	-0.685485	-1.4689	-0.797401	0.881337	-0.0139895	-0.0139895	0.433674	1.66475	6	29
NCU08634	-0.47907	0.239535	-0.718605	-1.67675	0.239535	1.67675	0.718605	0	1	29
NCU00406	0.115489	0.89726	1.11047	-0.453072	0.75512	0.399769	-1.30591	-1.51912	5	30
NCU01797	0.404288	1.74534	0.562059	0.71983	-0.936765	-0.857879	-0.857879	-0.778994	7	30
NCU04459	0.0540964	2.21795	-0.378675	-1.02783	0.486868	-0.378675	-0.59506	-0.378675	7	30
NCU06240	-0.757614	0.454569	-0.642168	0.0505076	-0.815337	-0.87306	0.570015	2.01309	6	30
NCU06910	-0.682962	-0.381883	0.344248	2.31233	-0.35089	-0.00774835	-0.477077	-0.756018	2	30
NCU08565	0.0387409	-0.891041	1.74334	1.27845	-0.736077	-0.42615	-0.891041	-0.116223	5	30
NCU08927	-0.73301	0.295776	0.0385795	1.73608	-1.09309	-1.04165	-0.218617	1.01593	2	30
NCU00446	-0.763763	-0.763763	0.381881	-0.763763	-1.14564	0.381881	1.14564	1.52753	6	31
NCU00572	0.00397366	-0.663601	-0.441076	-0.472865	-0.600022	-0.568233	0.449023	2.2928	6	31
NCU00591	-0.592431	-1.0203	0.822821	2.07351	-0.625344	-0.362041	-0.329129	0.0329129	2	31
NCU00598	0.732117	1.55809	0.50685	-1.82091	-0.394217	0.0563167	-0.0938611	-0.544394	7	31
NCU00681	0.365342	-0.608903	0.852464	1.33959	-0.608903	0.852464	-1.58315	-0.608903	2	31
NCU01187	-1.22591	0.735548	1.06246	-1.55282	-0.245183	-0.245183	0.408638	1.06246	4	31
NCU01225	-0.394387	-0.0364559	-0.526954	-0.805345	-0.633008	-0.593238	0.90477	2.08462	6	31
NCU02184	-0.599145	-0.898717	1.79743	0	-0.898717	-0.599145	0	1.19829	6	31
NCU02416	0.482112	1.59858	0.17762	1.0911	-0.634358	-0.93885	-0.634358	-1.14184	7	31
NCU02485	1.19659	-1.19659	0.398862	-0.398862	1.59545	-0.797724	-0.797724	0	3	31
NCU02525	0.0872278	-0.959506	-0.959506	-0.610595	-0.610595	1.48287	1.48287	0.0872278	1	31
NCU03043	-0.768343	-0.99981	1.03196	-0.202534	-1.20556	-0.202534	1.00624	1.34058	6	31
NCU03421	0.537934	-0.500835	-0.352439	-0.64923	-0.946022	-0.946022	1.27991	1.5767	6	31
NCU03605	0.768754	1.85405	0.768754	-0.437135	-0.678312	-0.738607	-0.738607	-0.798901	7	31
NCU03850	1.05521	1.4196	0.326433	-0.523811	0.447896	-0.280884	-0.888201	-1.55625	7	31
NCU04390	0.596392	0.0163147	-1.25985	-1.5934	-0.31723	0.799418	1.21997	0.538384	4	31
NCU06068	-0.767543	0.694444	1.86403	0.402046	-0.182748	0.109649	-1.05994	-1.05994	5	31
NCU06265	-0.286205	-1.90174	-0.692994	0.411147	-0.286205	0.980651	0.759823	1.01552	1	31
NCU06365	-0.506692	-0.506692	0.0723845	-1.66484	-0.506692	0.651461	1.23054	1.23054	6	31
NCU06646	-0.739678	0.149205	-0.993644	-1.3238	0.0222221	0.326982	1.67301	0.885709	6	31
NCU06650	2.133	-0.443329	-0.175659	-0.755612	0.861565	-0.387565	-0.610623	-0.621776	3	31
NCU06744	-0.990646	0.866816	0.123831	1.54788	-0.742985	-1.11448	-0.557239	0.866816	2	31
NCU07039	-0.324037	1.11613	-1.04412	-1.47617	-0.324037	1.26014	0.828095	-0.0360041	4	31
NCU07379	-0.349498	1.39226	1.34643	0.658889	-1.03703	-0.670348	-0.303662	-1.03703	5	31
NCU07387	0.224248	0.762445	-1.39034	1.48004	0.224248	0.403647	-0.313948	-1.39034	2	31
NCU07674	-0.212132	-0.0989949	-0.212132	-1.68291	-0.212132	-0.212132	0.806102	1.82434	6	31
NCU08147	0.664366	1.47863	1.12331	0.027759	-0.4608	-0.579238	-1.02338	-1.23065	5	31
NCU08480	-0.56331	-1.41589	-1.17229	0.898251	0.411064	1.50723	0.16747	0.16747	1	31
NCU08651	-0.733299	1.52301	0.394853	-1.18456	0.169223	1.07174	-0.0564076	-1.18456	7	31
NCU08875	-1.37625	1.06039	-0.383544	0.609158	-1.19575	-0.473789	0.518912	1.24088	6	31
NCU09315	0.0572464	1.20217	0.973189	0.744204	-1.77464	-0.858696	-0.400725	0.0572464	5	31
NCU09772	-0.250918	1.22113	1.75642	-0.518563	-0.117095	-0.250918	-0.518563	-1.3215	5	31
NCU09813	0.676316	1.57807	-0.283886	-1.66157	-0.342333	-0.818259	0.60117	0.250488	4	31
NCU09866	-1.17312	-0.912428	0	0.130347	-0.782081	0	0.912428	1.82486	6	31
NCU10760	1.48624	0.23467	1.48624	-1.0169	-0.391116	-1.0169	-0.391116	-0.391116	5	31
NCU16494	2.27705	-0.707558	-0.810476	-0.707558	0.115782	-0.0900528	0.2187	-0.295888	3	31
NCU00483	1.68153	1.13246	0.308853	-0.240219	-0.789292	-0.514755	-0.240219	-1.33836	7	32
NCU00761	-0.542205	-1.37637	-1.0427	-0.375373	0.125124	1.29295	0.792453	1.12612	1	32
NCU00870	1.06511	-0.451448	-0.701602	-0.639063	2.01882	-0.154391	-0.482718	-0.654698	3	32
NCU00902	1.30731	0.488273	0.42527	-0.393769	0.677282	0.236261	-0.897793	-1.84284	3	32
NCU01010	-0.224369	-0.556767	-0.556767	-0.889165	0.174509	-0.689726	0.573387	2.1689	6	32
NCU01563	0.26754	0.9555	-0.72618	0.1911	1.3377	0.1911	-0.34398	-1.87278	7	32
NCU02913	1.38815	0.991537	0	-1.18984	0.198307	0.594922	-0.594922	-1.38815	7	32
NCU06799	0.176698	-1.3654	1.07625	-0.594349	1.59029	0.433714	-0.594349	-0.722857	3	32
NCU16491	-1.03502	-1.03003	-0.600797	-0.870313	0.212743	1.18101	0.986355	1.15605	1	32
NCU03436	0.524531	1.939	-0.229851	-1.55002	0.100191	-0.0884041	0.00589361	-0.701339	7	33
NCU03875	-0.640994	1.83457	1.12727	-1.17147	0.0663098	-0.640994	-0.287342	-0.287342	7	33
NCU04426	0.797313	2.01227	-0.41764	-0.721379	-0.113902	0.189836	-0.721379	-1.02512	7	33
NCU07874	-0.217791	2.05822	-0.0765211	0.0333554	0.206018	0.221715	-0.845657	-1.37934	7	33
NCU08999	-0.097209	-0.644459	-0.241222	2.37982	0.162015	-0.414038	-0.558051	-0.586854	2	33
NCU00587	-0.735945	0.334521	-0.200712	-0.896515	-0.682422	-0.628899	0.81623	1.99374	6	34
NCU01206	-1.76777	0.353553	-0.353553	0.353553	0.353553	1.76777	-0.353553	-0.353553	1	34
NCU02689	-0.556321	-0.0222529	0.689839	1.57995	0.689839	0.15577	-1.26841	-1.26841	2	34
NCU02795	-0.365685	-0.537772	-0.537772	-0.537772	-0.623816	-0.365685	0.752881	2.21562	6	34
NCU03071	-0.2307	0.254984	0.157847	2.29486	-0.716384	-0.424973	-0.619247	-0.716384	2	34
NCU04001	-0.35865	0.91655	-0.03985	1.87295	-0.67745	0.27895	-0.99625	-0.99625	2	34
NCU04405	0.936055	1.88853	0.0711621	-1.17691	0.016422	-0.46529	-0.366758	-0.903211	7	34
NCU04495	-0.113902	2.01227	-0.113902	-1.63259	0.189836	0.189836	-0.113902	-0.41764	7	34
NCU06405	-1.00862	1.44715	-1.18403	0.0438529	-0.30697	0.920911	0.920911	-0.833205	4	34
NCU06638	-0.604816	-0.411275	-0.411275	-0.411275	-0.798357	-0.411275	0.943513	2.10476	6	34
NCU06685	0.470063	-1.59822	0.658089	1.03414	-0.282038	1.22216	-0.658089	-0.846114	2	34
NCU07024	-0.331148	1.80292	0.198689	-1.83235	0.286995	0.0809474	0.154536	-0.360584	4	34
NCU00670	1.25636	1.7489	0.035273	-0.282825	-0.257172	-0.683013	-0.688144	-1.12938	7	35
NCU02280	1.00957	1.76213	0.230135	0.109188	-0.267091	-0.83151	-0.898703	-1.11372	7	35
NCU02496	-0.666817	0.0606198	-0.262686	-0.990123	-0.666817	-0.505165	1.19219	1.8388	6	35
NCU03114	0.291124	-0.0766116	-0.137901	-2.28302	0.781438	-0.0153223	0.59757	0.842727	4	35
NCU04050	1.08613	1.34869	0.881908	-1.08734	-0.77129	-0.401752	0.0747586	-1.1311	7	35
NCU04079	-1.13549	-0.740539	1.23423	-1.13549	0.0493693	-0.345585	0.839278	1.23423	6	35
NCU04776	-0.295804	-0.887412	0.295804	-0.295804	-0.887412	-0.887412	1.47902	1.47902	6	35
NCU05364	-0.644061	-0.644061	-0.483046	2.25421	-0.644061	0.322031	-0.483046	0.322031	2	35
NCU06140	-0.583359	-0.894484	0.78559	-1.20561	1.15894	1.47007	-0.272234	-0.458909	1	35
NCU09841	1.67767	1.44864	-0.307287	-0.933313	-0.26148	-0.444707	-0.307287	-0.872237	7	35
NCU00879	-0.332106	-0.0111445	-0.225119	2.30691	-0.884874	-0.849212	-0.0824694	0.0780116	2	36
NCU00958	-0.0676842	-0.203053	-0.203053	0.203053	-1.01526	-1.15063	0.338421	2.09821	6	36
NCU01108	-0.563159	-0.567985	-0.543858	-0.571202	-0.603371	-0.370145	1.4458	1.77392	6	36
NCU01433	-0.336534	2.23869	-0.570645	-0.804756	-0.102424	-0.804756	0.482854	-0.102424	4	36
NCU01815	1.25525	0.988645	-0.255492	-1.76623	-0.833128	-0.299926	0.633177	0.277709	4	36
NCU02214	1.52753	0	1.52753	-0.763763	-0.763763	0	-0.763763	-0.763763	5	36
NCU02356	-0.572893	-0.690409	-0.102827	2.36502	-0.33786	0.249722	-0.455376	-0.455376	2	36
NCU02694	-0.563554	-1.85168	0.724569	1.36863	-0.563554	0.0805076	0.724569	0.0805076	2	36
NCU02903	1.11724	1.11724	-0.0692096	1.11724	-0.227403	-0.78108	-1.09747	-1.17656	5	36
NCU04106	2.25642	-0.575167	-0.221218	-0.221218	-0.221218	0.486679	-0.575167	-0.929115	3	36
NCU04457	-0.507909	-1.02884	-1.13303	-0.820468	0.533956	1.57582	0.638142	0.742328	1	36
NCU04554	0.583793	2.07976	-0.766228	-1.20407	-0.036487	0.0729741	-0.255409	-0.474332	7	36
NCU04626	-0.574755	-0.751603	-0.751603	-0.680864	-0.22106	-0.150321	1.3352	1.795	6	36
NCU05025	-0.576105	-0.157119	2.35679	-0.157119	0.261866	-0.576105	-0.576105	-0.576105	5	36
NCU05943	-1.80021	-0.720082	-0.360041	0.720082	0	1.44016	0	0.720082	1	36
NCU06504	-0.906232	-1.06214	-0.204633	-0.906232	0.808788	-0.282588	0.964698	1.58834	6	36
NCU06656	0.426987	-0.226052	0.778623	1.934	-0.32652	-0.979559	-0.979559	-0.627922	2	36
NCU06966	0.015039	2.32502	0.2316	-0.249647	-0.273709	-0.682769	-0.634645	-0.730894	7	36
NCU06998	-0.0463668	1.8083	-0.0463668	-0.788235	-0.788235	-1.15917	-0.0463668	1.06644	4	36
NCU07121	1.37632	0.493796	0.956073	-1.69151	0.115569	-0.178607	-0.0525315	-1.01911	3	36
NCU07284	0.241523	-0.724569	-1.69066	-0.724569	0.241523	1.20761	1.20761	0.241523	1	36
NCU07543	-1.2353	-0.455111	-0.195047	-0.975237	-0.455111	0.845205	0.845205	1.62539	6	36
NCU07675	0.609158	1.42137	0.879895	0.609158	-1.01526	-1.286	-0.744526	-0.473789	5	36
NCU07945	0.365342	-1.58315	1.33959	0.852464	-1.09603	0.365342	-0.608903	0.365342	2	36
NCU08447	-0.0710362	2.31578	-0.752983	0.383595	-0.525668	-0.298352	-0.525668	-0.525668	7	36
NCU08899	-0.426634	-0.34537	-0.467266	-0.751688	-0.670425	-0.426634	1.03611	2.05191	6	36
NCU08901	-0.630181	-0.57087	-0.452247	-1.04536	-0.511558	0.259486	1.08984	1.86089	6	36
NCU09205	-0.03822	-0.34398	0.5733	-0.34398	-0.64974	-1.26126	-0.03822	2.1021	6	36
NCU09273	0.777817	-0.919239	-0.919239	-1.48492	0.212132	1.3435	0.212132	0.777817	1	36
NCU09427	1.87033	-0.423941	0.872821	-0.623443	0.473817	-0.22444	-1.02245	-0.922696	3	36
NCU09581	0.479857	2.0154	0.479857	-0.287914	-0.287914	-1.05569	-1.05569	-0.287914	7	36
NCU09641	0.600245	-1.45774	1.97223	-0.0857493	-0.0857493	-0.0857493	-0.771744	-0.0857493	5	36
NCU10055	-0.860175	-0.941743	-0.74153	-0.856467	-0.0815683	1.30509	1.01219	1.1642	1	36
NCU00939	-0.805851	-1.27301	-0.151827	-0.899283	0.875925	1.71681	0.128469	0.408765	1	37
NCU01731	0.312546	-0.272646	0.472144	1.94044	0.131668	-0.251367	-1.02808	-1.30471	2	37
NCU02104	0.316228	1.89737	0.948683	-0.948683	-0.316228	-0.632456	-0.316228	-0.948683	7	37
NCU02464	0.130915	1.32437	0.715465	-2.13422	0.301409	-0.16136	0.0334898	-0.210073	4	37
NCU02636	0.451942	2.05535	0.420503	-0.224006	-0.0668088	-0.789916	-0.852795	-0.994272	7	37
NCU03103	-0.168005	1.17604	1.17604	-1.51205	0.504016	0.504016	-0.840027	-0.840027	7	37
NCU03289	1.52299	1.40912	-0.52664	-1.43759	0.0427006	-0.298904	-0.298904	-0.412772	7	37
NCU03853	0.788952	1.22802	1.11825	-1.46128	-0.253837	-0.363604	0.075465	-1.13197	7	37
NCU07952	0.675577	1.19525	0.155902	-1.29919	0.363772	0.779512	-0.259837	-1.61099	7	37
NCU08270	-0.75735	-0.75735	-0.865543	1.83928	-0.540964	-0.432771	0.540964	0.973735	2	37
NCU08689	-0.119768	-1.79651	0.359303	-0.359303	0.359303	1.79651	-0.359303	0.119768	1	37
NCU09045	1.79938	0.284112	1.04174	-1.07963	-0.0189408	-0.47352	-0.776572	-0.776572	3	37
NCU09644	-1.07299	0.643796	0.643796	-1.93139	-0.214599	0.643796	0.643796	0.643796	4	37
NCU01197	-0.310394	-1.00016	0.489733	2.08999	-0.475938	0.489733	-0.696663	-0.586301	2	38
NCU02264	0.974846	1.75984	0.684739	-0.390365	-0.663408	-0.816994	-0.663408	-0.885254	7	38
NCU03440	-0.563554	0.939256	0.509882	-1.63699	0.509882	1.36863	-0.348866	-0.778241	7	38
NCU03461	-1.11764	-0.30481	-0.467376	-0.467376	-0.467376	0.0203207	0.670583	2.13367	6	38
NCU04313	1.02102	1.88084	-0.698596	-0.268691	-1.1285	-0.698596	0.161214	-0.268691	7	38
NCU06703	-0.284161	-0.483572	-0.164514	2.42783	-0.563337	-0.603219	-0.284161	-0.0448675	2	38
NCU07489	-0.6542	-1.44418	-0.259211	0.0370302	-0.752947	1.0245	0.432019	1.61698	6	38
NCU08008	0.44015	2.20075	0.00830471	-0.0913518	-0.921823	-0.921823	-0.357103	-0.357103	7	38
NCU09993	-1.12943	-1.12943	0.513375	1.74548	-0.718725	0.513375	-0.308025	0.513375	2	38
NCU01451	1.69662	-1.42877	-0.12421	-0.579417	1.15814	-0.429532	0.136701	-0.429532	3	39
NCU02635	-0.546432	-0.226569	-0.546432	-0.653052	-0.937374	-0.226569	1.37274	1.76369	6	39
NCU06202	0.559469	-0.0578761	1.17681	1.17681	0.0964601	-0.212212	-1.60124	-1.13823	5	39
NCU07425	-0.14729	-0.343676	1.22741	1.22741	0.245483	0.441869	-1.12922	-1.52199	5	39
NCU08297	-1.20303	-0.43028	0.412717	0.389301	-1.06253	-0.711279	1.39621	1.20888	6	39
NCU02393	1.49513	1.1425	0.145409	-0.790884	0.441294	-0.2437	-0.81115	-1.3786	7	40
NCU03800	-0.103906	2.18919	0.268722	-1.02114	0.182731	-0.562525	-0.103906	-0.849162	7	40
NCU04096	0.0669864	-1.27274	-0.468905	-1.54069	0.870823	1.13877	0.602878	0.602878	1	40
NCU04612	0.316115	0.715419	1.148	0.382666	0.34939	0.149739	-1.31437	-1.74695	5	40
NCU04747	0.10503	0.945268	1.61746	-0.231066	-0.399113	0.441125	-1.23935	-1.23935	5	40
NCU05658	-0.363422	-0.726844	-0.545133	-0.726844	-0.545133	-0.181711	1.09027	1.99882	6	40
NCU05891	-0.762898	-1.34415	0.980869	1.70744	-0.326956	0.544927	-0.47227	-0.326956	2	40
NCU06182	-1.64513	-1.10575	-0.134847	0.296663	0.512419	1.59119	0.404541	0.0809082	1	40
NCU06205	-0.823334	-0.975211	-0.647476	-0.831328	0.751392	1.86249	0.391683	0.27178	1	40
NCU06419	-0.28442	0.383576	1.78219	0.320951	0.550575	-0.263545	-1.14029	-1.34904	5	40
NCU07172	-0.882523	-1.27475	0.294174	0.294174	-0.882523	0.294174	0.294174	1.8631	6	40
NCU07817	-0.989277	-0.989277	-0.472268	1.07876	1.75485	0.415927	-0.193878	-0.604834	1	40
NCU07872	-0.884652	0.589768	0.589768	-0.884652	0.884652	1.32698	-0.147442	-1.47442	1	40
NCU08566	-0.565531	-0.997495	0.54848	2.18539	-0.338182	-0.451857	-0.520061	0.139251	2	40
NCU08739	-0.58464	-0.601495	-0.576213	-0.58464	-0.500368	-0.112714	0.780574	2.1795	6	40
NCU08741	0.734636	1.18672	-0.508594	-1.75182	-0.169531	-0.508594	-0.169531	1.18672	4	40
NCU09123	1.44272	1.25238	0.456393	-1.39513	-0.010815	-0.408807	-0.408807	-0.927927	7	40
NCU09202	-0.260643	2.13727	-0.156386	-0.677672	0.469157	-0.781929	0.260643	-0.990443	7	40
NCU09842	0.825589	1.75241	0.0787346	-1.30699	0.132724	0.141722	-0.515149	-1.10903	7	40
NCU10346	-0.628759	-1.02587	0.165463	2.01865	-0.761129	-0.231648	-0.364018	0.827315	2	40
NCU10847	0.198929	0.994646	-1.65774	-0.862027	-0.862027	0.464168	0.994646	0.729407	4	40
